# Supplementary material for: Cellular abundance of sodium phosphate cotransporter SLC20A1/PiT1 and phosphate uptake are controlled post-transcriptionally by ESCRT
Source: J Biol Chem. 2022 Apr 18;298(6):101945. doi: 10.1016/j.jbc.2022.101945 (PMC9123275; doi:10.1016/j.jbc.2022.101945)
Supplement: Supplemental Table S1 [file mmc1.xlsx]

## Sheet: CZ_Pi&ESCRT_SuppTable1_121021
sgrna	Gene	control_count	treatment_count	control_mean	treat_mean	LFC	control_var	adj_var	score	p.low	p.high	p.twosided	FDR	high_in_treatment
BrLib_18004	SOX15	14.305/9.9933	879.18/303.62	11.958	516.67	5.3202	9.367	216.74	34.283	1	8.88e-258	1.78e-257	1.37e-252	TRUE
BrLib_49488	CHMP6	87.19/141.24	4959.6/2222.7	110.97	3320.2	4.8905	1481.6	24460	20.52	1	9.45e-94	1.89e-93	7.32e-89	TRUE
BrLib_3435	CLTC	56.537/45.969	2059.8/800.98	50.981	1284.5	4.6282	55.993	4642.5	18.104	1	1.93e-73	3.86e-73	9.95e-69	TRUE
BrLib_17214	SRSF7	58.581/44.637	2456.6/497.36	51.137	1105.4	4.4074	97.666	4672.8	15.423	1	7.45e-54	1.49e-53	2.88e-49	TRUE
BrLib_18636	TAF2	21.116/27.315	1327.9/178.32	24.017	486.66	4.2849	19.29	937.87	15.107	1	9.32e-52	1.86e-51	2.89e-47	TRUE
BrLib_49487	CHMP6	72.885/64.623	2547.8/848.21	68.63	1470.1	4.401	34.163	8755.5	14.977	1	6.72e-51	1.34e-50	1.74e-46	TRUE
BrLib_53447	VPS25	44.957/91.938	1343.3/1387	64.297	1365	4.3868	1138.1	7617.2	14.903	1	2.05e-50	4.09e-50	4.53e-46	TRUE
BrLib_19878	UBE2N	22.479/57.295	807.66/622.66	35.899	709.16	4.2665	637.89	2199.9	14.354	1	6.43e-47	1.29e-46	1.24e-42	TRUE
BrLib_34019	RNF19A	36.783/70.619	1085.3/865.56	50.972	969.22	4.2225	587.33	4640.8	13.479	1	1.34e-41	2.68e-41	2.31e-37	TRUE
BrLib_35203	CKAP2	57.218/67.288	2162.2/567.72	62.05	1108	4.1366	50.781	7060.1	12.448	1	9.34e-36	1.87e-35	1.45e-31	TRUE
BrLib_30647	SNF8	215.25/378.41	4726.8/6491.7	285.4	5539.4	4.2739	13572	185000	12.218	1	1.68e-34	3.36e-34	2.36e-30	TRUE
BrLib_34672	ZNF337	30.653/51.299	1030.6/436.64	39.657	670.83	4.0465	216.61	2718.8	12.105	1	6.42e-34	1.28e-33	8.28e-30	TRUE
BrLib_15695	RABGGTB	160.76/221.18	4397.3/2791.4	188.57	3503.5	4.2084	1837.3	76098	12.017	1	1.93e-33	3.85e-33	2.3e-29	TRUE
BrLib_39721	CPSF2	92.639/105.26	3153.5/965.8	98.75	1745.2	4.1298	79.752	19056	11.927	1	5.6e-33	1.12e-32	6.2e-29	TRUE
BrLib_22226	COPS3	36.783/44.637	590.32/671.82	40.521	629.76	3.9252	30.909	2846.3	11.044	1	1.5e-28	3e-28	1.55e-24	TRUE
BrLib_15213	PSMC1	34.74/39.973	534.24/604.35	37.265	568.21	3.8949	13.711	2381.7	10.879	1	9.29e-28	1.86e-27	8.99e-24	TRUE
BrLib_16558	RPS13	0.68117/0	0/270.85	0.17949	5.1053	2.3719	0.2839	0.20462	10.889	1	9.91e-28	1.98e-27	9.03e-24	TRUE
BrLib_16048	RFC5	53.813/53.297	1151.2/600.49	53.554	831.44	3.9316	0.13269	5156.6	10.833	1	1.56e-27	3.12e-27	1.34e-23	TRUE
BrLib_28932	CCT6B	48.363/47.968	1308.2/412.54	48.165	734.66	3.9033	0.078218	4112.9	10.704	1	6.27e-27	1.25e-26	5.11e-23	TRUE
BrLib_14412	POLRMT	29.972/34.643	607.15/373.98	32.223	476.52	3.8453	10.927	1748.7	10.625	1	1.47e-26	2.94e-26	1.14e-22	TRUE
BrLib_23872	USP8	63.349/65.956	1111.9/854.96	64.639	975.02	3.8943	3.3975	7704	10.372	1	2.16e-25	4.32e-25	1.59e-21	TRUE
BrLib_19879	UBE2N	238.41/224.52	5273.7/2605.4	231.36	3706.7	3.9961	96.554	118000	10.12	1	3.01e-24	6.01e-24	2.12e-20	TRUE
BrLib_30818	EXOSC8	36.783/54.63	1381.2/289.16	44.829	632	3.7879	160.79	3529.6	9.8832	1	3.18e-23	6.35e-23	2.06e-19	TRUE
BrLib_53450	VPS25	142.37/235.18	2932/2719.1	182.98	2823.5	3.9404	4373.9	71351	9.8854	1	3.2e-23	6.39e-23	2.06e-19	TRUE
BrLib_27134	ARFRP1	29.972/109.26	1905.6/330.61	57.247	793.77	3.7703	3449.3	5944.7	9.5526	1	8.2e-22	1.64e-21	5.08e-18	TRUE
BrLib_53449	VPS25	126.7/100.6	2329/1145.1	112.9	1633.1	3.8427	341.71	25376	9.543	1	9.12e-22	1.82e-21	5.43e-18	TRUE
BrLib_60484	VPS37A	309.93/407.73	7187.6/4174.5	355.48	5477.7	3.9419	4804.1	296000	9.4138	1	3.22e-21	6.44e-21	1.85e-17	TRUE
BrLib_24427	ATP6V1F	208.44/140.57	2379.5/2636.2	171.18	2504.6	3.8632	2325.1	61855	9.3821	1	4.29e-21	8.57e-21	2.37e-17	TRUE
BrLib_20386	YY1	43.595/26.649	165.46/1172.1	34.088	440.43	3.6531	145.73	1970.6	9.1534	1	3.54e-20	7.08e-20	1.89e-16	TRUE
BrLib_18632	TAF1	27.247/29.314	454.31/263.14	28.261	345.76	3.5669	2.1364	1323.8	8.7263	1	1.68e-18	3.37e-18	8.69e-15	TRUE
BrLib_44999	PDSS2	79.016/39.973	487.96/1042.9	56.207	713.38	3.6424	783.8	5716.7	8.6918	1	2.31e-18	4.62e-18	1.16e-14	TRUE
BrLib_28687	STAMBP	121.25/114.59	982.94/2459.8	117.87	1555	3.7103	22.176	27829	8.6145	1	4.62e-18	9.24e-18	2.24e-14	TRUE
BrLib_67200	CSNK2A3	81.741/60.626	2371.1/339.28	70.397	896.98	3.6527	224.15	9244	8.5972	1	5.32e-18	1.06e-17	2.5e-14	TRUE
BrLib_34574	SZRD1	110.35/84.61	1013.8/1552.8	96.627	1254.7	3.685	332.73	18191	8.5862	1	5.89e-18	1.18e-17	2.68e-14	TRUE
BrLib_34122	PTPN23	192.77/277.81	6852.5/1444.9	231.42	3146.6	3.7594	3646	118000	8.4863	1	1.42e-17	2.85e-17	6.3e-14	TRUE
BrLib_73751	FAM25A	25.203/45.969	263.61/634.23	34.042	408.9	3.5481	220.37	1965.1	8.4562	1	1.77e-17	3.55e-17	7.63e-14	TRUE
BrLib_74501	BHLHA9	67.436/43.97	998.36/433.74	54.456	658.06	3.571	278.43	5343.5	8.2573	1	9.65e-17	1.93e-16	4.04e-13	TRUE
BrLib_38908	CHMP5	373.28/303.8	14389/1449.7	336.75	4567.3	3.7576	2420.6	264000	8.2395	1	1.16e-16	2.32e-16	4.74e-13	TRUE
BrLib_16352	RPL15	44.957/65.289	1507.4/281.45	54.18	651.38	3.5635	208.48	5285.9	8.2142	1	1.38e-16	2.77e-16	5.5e-13	TRUE
BrLib_39381	CMPK1	68.798/72.618	1218.5/608.21	70.682	860.88	3.5878	7.2952	9324.2	8.1833	1	1.8e-16	3.6e-16	6.96e-13	TRUE
BrLib_37587	VPS36	136.23/217.19	1184.9/3950.9	172.02	2163.6	3.6452	3320.8	62507	7.9661	1	1.09e-15	2.17e-15	4.1e-12	TRUE
BrLib_55954	CENPL	53.813/93.937	1416.2/499.29	71.102	840.91	3.5455	820.35	9442.9	7.9219	1	1.52e-15	3.05e-15	5.62e-12	TRUE
BrLib_57287	FHAD1	87.19/69.287	629.59/1333	77.725	916.12	3.5422	160.79	11422	7.8447	1	2.83e-15	5.66e-15	1.02e-11	TRUE
BrLib_61631	ENTHD2	65.393/118.59	1412/769.17	88.065	1042.2	3.5499	1445.6	14917	7.8117	1	3.69e-15	7.38e-15	1.3e-11	TRUE
BrLib_24017	HGS	151.22/263.82	5670.5/1073.8	199.74	2467.6	3.6203	6460.7	86087	7.7293	1	7.19e-15	1.44e-14	2.47e-11	TRUE
BrLib_37889	GOLGA7	277.24/353.1	5566.7/2803.9	312.88	3950.8	3.6542	2887.7	225000	7.6661	1	1.19e-14	2.38e-14	4e-11	TRUE
BrLib_52053	KIF18A	51.769/63.291	586.12/698.81	57.241	639.99	3.4602	66.541	5943.6	7.5589	1	2.64e-14	5.27e-14	8.69e-11	TRUE
BrLib_1312	ATIC	78.335/101.27	1870.5/549.41	89.066	1013.8	3.494	263.98	15282	7.4802	1	4.85e-14	9.71e-14	1.57e-10	TRUE
BrLib_16039	RFC3	55.856/91.272	1090.9/585.07	71.404	798.92	3.4657	636.47	9528.7	7.4529	1	5.95e-14	1.19e-13	1.88e-10	TRUE
BrLib_28997	NUDC	71.523/101.27	2988.1/307.48	85.106	958.59	3.4782	445.61	13866	7.4179	1	7.78e-14	1.56e-13	2.41e-10	TRUE
BrLib_52097	SF3B5	80.378/82.611	1163.8/717.12	81.487	913.57	3.4709	2.4927	12636	7.4022	1	8.75e-14	1.75e-13	2.66e-10	TRUE
BrLib_64921	PDE12	144.41/97.934	1490.5/1247.3	118.92	1363.5	3.5082	1090	28363	7.3899	1	9.67e-14	1.93e-13	2.88e-10	TRUE
BrLib_16435	RPL37	19.754/65.289	656.23/222.66	35.931	382.26	3.3754	1123.6	2204.1	7.3769	1	1.04e-13	2.08e-13	3.04e-10	TRUE
BrLib_19880	UBE2N	130.1/171.88	2362.7/1270.4	149.54	1732.5	3.5254	877.01	46316	7.3554	1	1.26e-13	2.52e-13	3.61e-10	TRUE
BrLib_47794	PCNXL4	72.885/80.612	977.33/734.47	76.652	847.25	3.4494	29.872	11088	7.3182	1	1.64e-13	3.28e-13	4.61e-10	TRUE
BrLib_30096	CACFD1	64.03/71.285	768.4/712.3	67.561	739.82	3.4337	26.338	8466.6	7.3061	1	1.79e-13	3.58e-13	4.95e-10	TRUE
BrLib_14345	POLE	31.334/72.618	255.2/1002.4	47.71	505.81	3.3792	888.57	4030.6	7.2157	1	3.47e-13	6.94e-13	9.42e-10	TRUE
BrLib_19767	TNFRSF4	97.408/125.25	1914/789.41	110.46	1229.2	3.4644	389.1	24216	7.1892	1	4.28e-13	8.56e-13	1.14e-09	TRUE
BrLib_35578	EIF2AK1	110.35/104.6	1635/867.49	107.43	1190.9	3.4584	16.555	22821	7.1723	1	4.84e-13	9.69e-13	1.27e-09	TRUE
BrLib_38313	UBAP1	393.72/388.41	8566/2588	391.05	4708.4	3.5864	14.111	363000	7.1637	1	5.29e-13	1.06e-12	1.37e-09	TRUE
BrLib_8489	HMGN1	30.653/87.275	1001.2/298.8	51.736	546.97	3.3772	1707.5	4790.4	7.1551	1	5.41e-13	1.08e-12	1.37e-09	TRUE
BrLib_41807	INTS10	65.393/49.3	1022.2/340.25	56.78	589.76	3.3539	130.12	5841.8	6.9733	1	2.01e-12	4.01e-12	5.01e-09	TRUE
BrLib_76053	FPGT-TNNI3K	128.74/157.89	1982.7/1217.4	142.58	1553.6	3.4367	426.03	41818	6.9001	1	3.43e-12	6.86e-12	8.44e-09	TRUE
BrLib_75130	TMEM170B	162.8/186.54	3448/1042.9	174.27	1896.3	3.4363	282.14	64272	6.7926	1	7.3e-12	1.46e-11	1.77e-08	TRUE
BrLib_7474	GPI	46.32/43.97	343.54/591.82	45.13	450.91	3.2922	2.7601	3580.3	6.7815	1	7.68e-12	1.54e-11	1.83e-08	TRUE
BrLib_22053	RAE1	66.755/109.26	738.96/1024.6	85.406	870.14	3.3337	916.87	13971	6.6391	1	2.06e-11	4.12e-11	4.82e-08	TRUE
BrLib_73770	KIAA0754	40.189/117.92	795.04/602.42	68.856	692.06	3.3105	3229.1	8817.2	6.637	1	2.08e-11	4.17e-11	4.82e-08	TRUE
BrLib_33265	ORC6	78.335/77.281	991.35/624.59	77.806	786.89	3.3216	0.55493	11448	6.6274	1	2.23e-11	4.46e-11	5.08e-08	TRUE
BrLib_38909	CHMP5	220.7/131.25	3216.6/1005.3	170.2	1798.3	3.3937	4067.8	61100	6.5865	1	2.98e-11	5.97e-11	6.7e-08	TRUE
BrLib_47644	NFKBIZ	145.77/83.944	1162.4/1109.4	110.62	1135.6	3.348	1947.2	24295	6.576	1	3.17e-11	6.35e-11	7.02e-08	TRUE
BrLib_41426	NRDE2	74.248/96.602	1103.5/658.33	84.691	852.34	3.3159	250.92	13722	6.5532	1	3.68e-11	7.36e-11	8.03e-08	TRUE
BrLib_40316	INO80	31.334/51.965	1180.6/127.23	40.355	387.65	3.2323	216.17	2821.6	6.538	1	4.02e-11	8.03e-11	8.64e-08	TRUE
BrLib_21836	PLA2G10	34.059/29.314	600.14/148.44	31.597	298.49	3.1997	11.273	1677.4	6.5166	1	4.61e-11	9.22e-11	9.78e-08	TRUE
BrLib_15566	PWP2	69.48/75.949	653.42/794.23	72.642	720.4	3.2922	20.936	9885.2	6.515	1	4.73e-11	9.47e-11	9.91e-08	TRUE
BrLib_74701	USP17L30	68.798/73.95	1859.3/267.96	71.328	705.89	3.2889	13.275	9507	6.5081	1	4.96e-11	9.91e-11	1.02e-07	TRUE
BrLib_1124	RHOG	65.393/77.948	1026.4/484.83	71.395	705.44	3.2866	78.965	9526.1	6.4962	1	5.36e-11	1.07e-10	1.08e-07	TRUE
BrLib_19509	TPMT	188.68/147.23	2152.4/1402.4	166.68	1737.4	3.374	862.36	58425	6.4983	1	5.38e-11	1.08e-10	1.08e-07	TRUE
BrLib_10301	KRTAP5-9	62.668/82.611	608.55/815.44	71.953	704.44	3.2735	199.81	9685.8	6.4267	1	8.5e-11	1.7e-10	1.69e-07	TRUE
BrLib_3560	COL3A1	29.972/63.291	1476.5/115.67	43.561	413.35	3.217	573.94	3320.3	6.4174	1	8.94e-11	1.79e-10	1.75e-07	TRUE
BrLib_74345	GPR89A	111.03/127.25	1900/748.93	118.86	1192.9	3.3162	131.64	28332	6.3808	1	1.16e-10	2.32e-10	2.24e-07	TRUE
BrLib_22028	FKBP6	53.813/45.303	1463.9/150.36	49.375	469.24	3.2226	36.275	4336.3	6.376	1	1.18e-10	2.35e-10	2.25e-07	TRUE
BrLib_25286	ENTPD4	61.306/57.961	469.73/690.14	59.61	569.37	3.2343	5.594	6480.7	6.3322	1	1.57e-10	3.14e-10	2.96e-07	TRUE
BrLib_1016	SHROOM2	68.798/70.619	975.93/458.81	69.703	669.16	3.2447	1.6576	9050.3	6.3012	1	1.92e-10	3.85e-10	3.59e-07	TRUE
BrLib_18046	SPARC	179.83/143.24	2507.1/1034.2	160.49	1610.3	3.3186	671.67	53883	6.2457	1	2.79e-10	5.59e-10	5.15e-07	TRUE
BrLib_59635	CHMP4B	253.4/165.22	3490.1/1245.3	204.62	2084.8	3.3426	3931.4	90649	6.2448	1	2.82e-10	5.65e-10	5.15e-07	TRUE
BrLib_59745	TRIM43	139.64/173.88	1654.6/1459.3	155.82	1553.9	3.3096	588.04	50581	6.2163	1	3.37e-10	6.74e-10	6.07e-07	TRUE
BrLib_40315	INO80	72.885/48.634	1039/299.77	59.54	558.11	3.2072	297.05	6464.4	6.201	1	3.64e-10	7.28e-10	6.48e-07	TRUE
BrLib_46117	DHX37	47.682/64.623	1117.5/240.01	55.511	517.93	3.1989	144.32	5566.8	6.1977	1	3.71e-10	7.43e-10	6.54e-07	TRUE
BrLib_22934	NAPG	85.147/99.267	527.22/1471.8	91.936	880.92	3.2463	99.833	16354	6.1695	1	4.48e-10	8.97e-10	7.72e-07	TRUE
BrLib_38314	UBAP1	218.66/289.14	3891.1/1696.4	251.44	2569.2	3.3479	2496	141000	6.1734	1	4.47e-10	8.93e-10	7.72e-07	TRUE
BrLib_7070	GFPT1	60.624/62.625	563.68/587.96	61.616	575.7	3.2032	2.0005	6955.2	6.1642	1	4.6e-10	9.2e-10	7.83e-07	TRUE
BrLib_69811	LANCL3	123.97/85.942	894.6/1106.5	103.22	994.94	3.2564	729.21	20950	6.1608	1	4.75e-10	9.5e-10	8e-07	TRUE
BrLib_24879	GGPS1	108.31/138.57	1859.3/753.75	122.51	1183.8	3.262	459.78	30225	6.1048	1	6.78e-10	1.36e-09	1.13e-06	TRUE
BrLib_24732	2021-09-15	119.21/144.57	1529.8/1042	131.28	1262.5	3.2558	322.42	35043	6.043	1	9.97e-10	1.99e-09	1.64e-06	TRUE
BrLib_37996	VPS28	97.408/86.608	2013.6/368.2	91.85	861.08	3.2149	58.362	16321	6.0211	1	1.13e-09	2.27e-09	1.85e-06	TRUE
BrLib_58004	UBE2J2	76.291/64.623	479.55/868.45	70.216	645.35	3.182	68.189	9193.2	5.9984	1	1.3e-09	2.59e-09	2.09e-06	TRUE
BrLib_58402	AEBP2	101.49/79.28	982.94/709.41	89.703	835.05	3.2044	247.68	15517	5.9836	1	1.43e-09	2.86e-09	2.28e-06	TRUE
BrLib_50356	C2orf54	169.61/99.267	2543.6/595.68	129.76	1230.9	3.2359	2518	34183	5.956	1	1.7e-09	3.41e-09	2.69e-06	TRUE
BrLib_72823	KRTAP5-5	0.68117/0	1.4022/5.7833	0.17949	2.8728	1.7152	0.2839	0.20462	5.9541	1	2e-09	4e-09	3.13e-06	TRUE
BrLib_55290	LACRT	92.639/153.23	2456.6/508.93	119.15	1118.2	3.2196	1864.3	28477	5.9202	1	2.12e-09	4.23e-09	3.28e-06	TRUE
BrLib_37839	LACTB2	74.248/119.25	663.24/1101.7	94.1	854.81	3.1698	1026.8	17188	5.8023	1	4.28e-09	8.57e-09	6.57e-06	TRUE
BrLib_24317	CACNA2D2	121.25/75.283	1991.1/377.84	95.543	867.4	3.1691	1071.3	17757	5.7923	1	4.55e-09	9.09e-09	6.91e-06	TRUE
BrLib_23870	USP8	32.015/51.299	730.54/166.75	40.529	349.05	3.0754	188.48	2847.5	5.7817	1	4.76e-09	9.53e-09	7.16e-06	TRUE
BrLib_57546	TRMT61A	73.567/94.603	911.43/616.88	83.425	749.83	3.1527	222.14	13287	5.7812	1	4.84e-09	9.69e-09	7.21e-06	TRUE
BrLib_45399	TMEM27	416.2/375.75	2481.9/6114.8	395.46	3895.7	3.297	818.6	372000	5.7386	1	6.44e-09	1.29e-08	9.49e-06	TRUE
BrLib_26595	MED12	1.3623/0	0/142.65	0.28241	3.6783	1.8671	1.246	0.34882	5.7498	1	6.54e-09	1.31e-08	9.55e-06	TRUE
BrLib_36720	CPSF1	98.089/149.9	1026.4/1181.7	121.26	1101.3	3.1725	1357.1	29569	5.6995	1	7.91e-09	1.58e-08	1.14e-05	TRUE
BrLib_38814	SFMBT1	66.755/41.972	367.37/563.87	52.935	455.14	3.0802	311.18	5030.2	5.6709	1	9.2e-09	1.84e-08	1.32e-05	TRUE
BrLib_59086	EID2B	106.94/68.621	1085.3/526.28	85.668	755.76	3.1263	743.29	14062	5.6507	1	1.04e-08	2.09e-08	1.48e-05	TRUE
BrLib_64064	ZNF596	146.45/117.92	1228.3/1149.9	131.41	1188.5	3.1672	408.21	35123	5.6403	1	1.12e-08	2.24e-08	1.58e-05	TRUE
BrLib_11856	MTF1	52.45/83.944	804.86/410.61	66.357	574.88	3.0959	502.68	8147.7	5.6337	1	1.15e-08	2.29e-08	1.6e-05	TRUE
BrLib_42232	FBXW7	148.5/271.15	4080.4/850.14	200.67	1862.5	3.208	7689.9	86941	5.6362	1	1.16e-08	2.31e-08	1.6e-05	TRUE
BrLib_26572	USP3	95.364/127.25	1821.4/531.1	110.16	983.57	3.1469	510.91	24078	5.6287	1	1.19e-08	2.39e-08	1.63e-05	TRUE
BrLib_29707	EBNA1BP2	29.972/39.307	687.08/118.56	34.324	285.45	3.0195	43.772	1999.8	5.6155	1	1.26e-08	2.52e-08	1.69e-05	TRUE
BrLib_76174	BIVM-ERCC5	183.92/135.24	925.45/2235.2	157.71	1438.3	3.1808	1191.6	51904	5.6208	1	1.26e-08	2.52e-08	1.69e-05	TRUE
BrLib_11855	MTF1	252.72/108.59	1578.9/1452.6	165.67	1514.4	3.1846	10835	57672	5.6162	1	1.29e-08	2.59e-08	1.71e-05	TRUE
BrLib_20852	ZNF224	84.465/53.297	1032/325.79	67.098	579.86	3.0925	492.08	8343.3	5.6137	1	1.29e-08	2.58e-08	1.71e-05	TRUE
BrLib_47270	TSPYL2	2.7247/0	0/236.15	0.43148	4.7606	2.0087	5.445	0.59632	5.606	1	1.45e-08	2.91e-08	1.91e-05	TRUE
BrLib_30720	VPS45	194.82/282.48	2390.7/1945.1	234.59	2156.4	3.195	3875.2	121000	5.5137	1	2.34e-08	4.69e-08	3.05e-05	TRUE
BrLib_17008	CCL17	134.19/112.59	2373.9/494.47	122.92	1083.5	3.1295	233.73	30441	5.5054	1	2.42e-08	4.85e-08	3.13e-05	TRUE
BrLib_40059	NEURL1B	198.9/212.52	2006.5/1742.7	205.6	1870	3.1789	92.796	91586	5.4996	1	2.53e-08	5.06e-08	3.19e-05	TRUE
BrLib_55014	EPT1	121.93/95.269	717.92/1233.8	107.78	941.14	3.1145	356.74	22978	5.4977	1	2.53e-08	5.05e-08	3.19e-05	TRUE
BrLib_73383	COA5	42.233/84.61	907.22/279.52	59.783	503.59	3.0534	924.38	6521	5.4959	1	2.52e-08	5.04e-08	3.19e-05	TRUE
BrLib_6681	FYB	126.02/111.26	1295.6/832.79	118.41	1038.7	3.1223	109.01	28101	5.4902	1	2.64e-08	5.28e-08	3.27e-05	TRUE
BrLib_70614	CATSPER4	149.86/111.92	2580/506.04	129.51	1142.7	3.1314	723.28	34042	5.4911	1	2.63e-08	5.26e-08	3.27e-05	TRUE
BrLib_4980	DPAGT1	17.029/25.316	319.7/84.821	20.765	164.7	2.9284	34.669	689.67	5.4807	1	2.7e-08	5.39e-08	3.32e-05	TRUE
BrLib_48397	MRPL44	57.218/82.611	1295.6/261.21	68.754	581.78	3.0626	325.09	8789.2	5.4722	1	2.89e-08	5.78e-08	3.53e-05	TRUE
BrLib_73370	F8A3	74.929/99.267	2064/263.14	86.244	737.03	3.0805	297.61	14266	5.4487	1	3.32e-08	6.63e-08	4.01e-05	TRUE
BrLib_66508	OR6C3	87.19/67.954	608.55/688.21	76.974	647.16	3.0553	185.72	11188	5.3907	1	4.58e-08	9.16e-08	5.5e-05	TRUE
BrLib_30691	SCN11A	103.54/69.287	793.64/644.83	84.7	715.38	3.0633	592.44	13725	5.3833	1	4.78e-08	9.56e-08	5.69e-05	TRUE
BrLib_31635	CMTR1	103.54/98.6	2467.9/300.73	101.04	861.55	3.0795	12.193	20013	5.3758	1	5e-08	1e-07	5.91e-05	TRUE
BrLib_47226	CLSPN	130.79/99.267	684.27/1389.9	113.94	975.24	3.0863	499.06	25881	5.3538	1	5.66e-08	1.13e-07	6.64e-05	TRUE
BrLib_67428	C14orf178	145.77/160.56	1635/1082.4	152.99	1330.3	3.112	109.4	48629	5.3389	1	6.19e-08	1.24e-07	7.2e-05	TRUE
BrLib_32714	EXOSC2	49.726/82.611	790.84/351.81	64.096	527.48	3.0212	549.32	7566.4	5.3272	1	6.48e-08	1.3e-07	7.49e-05	TRUE
BrLib_26067	URB2	44.957/65.289	1041.8/186.03	54.18	440.28	2.9995	208.48	5285.9	5.3106	1	7.08e-08	1.42e-07	8.12e-05	TRUE
BrLib_38529	SPTBN5	93.321/75.949	1142.8/428.92	84.188	700.13	3.041	151.29	13548	5.2917	1	7.92e-08	1.58e-07	9.02e-05	TRUE
BrLib_3434	CLTC	242.5/221.18	13821/303.62	231.6	2048.8	3.1396	227.24	118000	5.2856	1	8.36e-08	1.67e-07	9.45e-05	TRUE
BrLib_48846	FTO	79.697/59.293	933.86/336.39	68.744	560.5	3.0092	209.29	8786.4	5.2462	1	1.01e-07	2.02e-07	0.00011341	TRUE
BrLib_71641	OR8H2	72.204/119.92	1076.9/554.23	93.055	772.56	3.0399	1156.4	16783	5.2452	1	1.02e-07	2.04e-07	0.00011391	TRUE
BrLib_67188	C10orf126	105.58/123.92	1005.4/915.68	114.38	959.48	3.0573	168.35	26096	5.2314	1	1.11e-07	2.21e-07	0.00012233	TRUE
BrLib_10944	MARCKS	111.71/127.25	2051.4/484.83	119.23	997.32	3.0537	120.8	28518	5.1997	1	1.31e-07	2.63e-07	0.00014327	TRUE
BrLib_7476	GPI	94.683/93.271	1020.8/587.96	93.974	774.72	3.0299	0.99744	17139	5.1999	1	1.31e-07	2.61e-07	0.00014327	TRUE
BrLib_51688	FAM117A	89.234/83.277	719.33/693.99	86.204	706.54	3.0204	17.744	14251	5.1964	1	1.33e-07	2.66e-07	0.00014385	TRUE
BrLib_41390	NOL8	133.51/157.89	1255/1197.1	145.19	1225.7	3.0689	297.81	43478	5.182	1	1.45e-07	2.9e-07	0.0001549	TRUE
BrLib_62772	TMEM167A	130.79/165.89	1351.7/1146	147.3	1244.6	3.0703	618.29	44838	5.1823	1	1.45e-07	2.9e-07	0.0001549	TRUE
BrLib_44174	CTNNBL1	84.465/68.621	1466.7/258.32	76.132	615.57	2.9989	125.87	10928	5.1603	1	1.61e-07	3.22e-07	0.00017054	TRUE
BrLib_141	ACO1	105.58/127.25	980.13/940.74	115.91	960.24	3.0395	235.22	26847	5.153	1	1.69e-07	3.37e-07	0.0001776	TRUE
BrLib_59141	ZNF792	49.726/111.92	611.36/584.11	74.611	597.58	2.9849	2011.6	10466	5.1118	1	2.08e-07	4.16e-07	0.00021762	TRUE
BrLib_27592	STUB1	116.48/147.9	2379.5/494.47	131.25	1084.7	3.0373	495.36	35031	5.0944	1	2.31e-07	4.61e-07	0.00023977	TRUE
BrLib_32922	SEC61G	73.567/73.95	1692.4/203.38	73.758	586.75	2.9749	0.073582	10212	5.0763	1	2.51e-07	5.02e-07	0.00025895	TRUE
BrLib_39101	NBAS	101.49/69.953	807.66/564.83	84.262	675.42	2.9879	501.71	13574	5.074	1	2.54e-07	5.09e-07	0.00026101	TRUE
BrLib_24526	CNOT8	198.9/183.88	3310.6/782.67	191.24	1609.7	3.0667	112.94	78430	5.065	1	2.71e-07	5.43e-07	0.00027464	TRUE
BrLib_47266	MYO1G	116.48/52.631	664.64/585.07	78.306	623.59	2.9774	2116.5	11605	5.0617	1	2.71e-07	5.42e-07	0.00027464	TRUE
BrLib_35752	IL37	83.103/79.946	1396.6/301.69	81.509	649.14	2.9781	4.9833	12643	5.0481	1	2.91e-07	5.83e-07	0.00029298	TRUE
BrLib_64701	FOXD4L1	98.089/97.268	781.02/791.34	97.678	786.17	2.9959	0.33698	18616	5.046	1	2.96e-07	5.91e-07	0.00029538	TRUE
BrLib_29969	ZPBP	171.66/257.16	3258.7/963.88	210.1	1772.3	3.0704	3692.6	95938	5.0436	1	3.04e-07	6.08e-07	0.00030189	TRUE
BrLib_53461	NAA38	219.34/289.81	2417.4/1900.8	252.12	2143.6	3.0828	2494.8	142000	5.0232	1	3.39e-07	6.79e-07	0.00033488	TRUE
BrLib_53309	COQ5	85.828/127.25	1184.9/593.75	104.51	838.76	2.9926	866.05	21512	5.0062	1	3.64e-07	7.29e-07	0.00035716	TRUE
BrLib_3498	CNGA3	91.958/63.291	534.24/674.71	76.291	600.38	2.9599	414.47	10977	5.0023	1	3.69e-07	7.39e-07	0.00035978	TRUE
BrLib_4822	DLX1	126.02/116.59	971.72/989.9	121.21	980.77	3.006	44.467	29543	5.0009	1	3.76e-07	7.51e-07	0.00036362	TRUE
BrLib_35968	CRCP	64.03/67.288	865.15/301.69	65.639	510.91	2.9414	5.3076	7960.7	4.9905	1	3.91e-07	7.83e-07	0.00037558	TRUE
BrLib_53541	COG8	130.79/77.281	1030.6/625.56	100.54	802.94	2.9851	1455.8	19802	4.9915	1	3.93e-07	7.86e-07	0.00037558	TRUE
BrLib_36444	STXBP6	112.39/119.25	1622.3/533.02	115.77	929.93	2.995	23.532	26779	4.9752	1	4.29e-07	8.57e-07	0.00040723	TRUE
BrLib_60483	VPS37A	197.54/243.17	2763.7/1211.6	219.17	1829.9	3.0559	1043.8	105000	4.9702	1	4.46e-07	8.91e-07	0.00042077	TRUE
BrLib_26432	SEC16A	149.86/129.91	2033.2/627.48	139.53	1129.5	3.008	199.16	39929	4.9544	1	4.79e-07	9.58e-07	0.00044959	TRUE
BrLib_34649	IRF2BP1	147.13/149.9	1165.2/1247.3	148.51	1205.5	3.0126	3.8252	45633	4.9482	1	4.95e-07	9.9e-07	0.00046189	TRUE
BrLib_57995	ZNF354B	87.871/87.275	1054.4/448.2	87.572	687.47	2.9585	0.17799	14739	4.9413	1	5.07e-07	1.01e-06	0.00047062	TRUE
BrLib_51512	OR11H1	54.494/37.974	440.29/266.99	45.492	342.87	2.8868	137.55	3641.8	4.9277	1	5.37e-07	1.07e-06	0.00049513	TRUE
BrLib_5758	ERCC3	76.291/55.296	225.75/1102.7	64.952	498.96	2.9223	221.82	7783.9	4.9193	1	5.65e-07	1.13e-06	0.00051739	TRUE
BrLib_44171	CTNNBL1	40.189/33.311	262.21/281.45	36.589	271.66	2.8587	23.707	2290.8	4.9114	1	5.81e-07	1.16e-06	0.00052969	TRUE
BrLib_4266	CTSV	106.26/103.26	597.33/1145.1	104.75	827.05	2.969	4.4974	21620	4.9123	1	5.91e-07	1.18e-06	0.00053496	TRUE
BrLib_30648	SNF8	382.82/391.74	7510.2/1467	387.25	3319.3	3.0962	39.762	356000	4.9163	1	5.94e-07	1.19e-06	0.00053521	TRUE
BrLib_44953	TRIM49	121.25/149.9	1240.9/935.92	134.82	1077.7	2.9896	411.57	37097	4.8954	1	6.47e-07	1.29e-06	0.00057933	TRUE
BrLib_1451	ATP6V1A	205.71/261.16	1918.2/1911.4	231.78	1914.8	3.0409	1542.4	118000	4.8911	1	6.69e-07	1.34e-06	0.0005954	TRUE
BrLib_39487	KDM3B	126.02/133.91	1060.1/1001.5	129.9	1030.3	2.978	31.157	34264	4.8645	1	7.56e-07	1.51e-06	0.00066931	TRUE
BrLib_4327	CYLC2	70.161/49.966	771.21/258.32	59.21	446.35	2.8933	205.36	6388.3	4.8437	1	8.27e-07	1.65e-06	0.0007277	TRUE
BrLib_59634	CHMP4B	21.116/47.302	276.23/190.85	31.613	229.61	2.8219	356.31	1679.1	4.8319	1	8.67e-07	1.73e-06	0.00075896	TRUE
BrLib_24796	NTN1	121.93/111.26	1245.1/666.04	116.47	910.67	2.9562	56.969	27126	4.8221	1	9.34e-07	1.87e-06	0.00081065	TRUE
BrLib_61874	ZNF563	31.334/109.26	703.9/273.74	58.531	438.97	2.8857	3313.1	6233	4.8188	1	9.37e-07	1.87e-06	0.00081065	TRUE
BrLib_6556	FOSL2	188/113.26	1712.1/779.78	145.92	1155.4	2.9766	2837.8	43949	4.8155	1	9.7e-07	1.94e-06	0.00083467	TRUE
BrLib_65273	OR8K3	145.09/164.56	985.74/1524.9	154.52	1226	2.98	189.65	49677	4.8075	1	1.01e-06	2.02e-06	0.00086519	TRUE
BrLib_32803	RHOQ	6.1306/0	0/350.85	0.68934	5.8241	2.0142	30.082	1.1396	4.81	1	1.02e-06	2.04e-06	0.00086708	TRUE
BrLib_3719	COX6B1	192.09/270.48	3161.9/1079.5	227.94	1847.6	3.0133	3095.2	114000	4.7919	1	1.1e-06	2.2e-06	0.00093217	TRUE
BrLib_49457	FAT4	284.05/220.52	1783.6/2322.9	250.28	2035.5	3.0187	2026.1	140000	4.7785	1	1.18e-06	2.36e-06	0.00099281	TRUE
BrLib_74359	PPIAL4C	76.973/85.942	1026.4/368.2	81.334	614.77	2.9028	40.258	12585	4.755	1	1.3e-06	2.59e-06	0.001085	TRUE
BrLib_8672	HPCA	165.52/193.2	1640.6/1225.1	178.83	1417.7	2.9799	383.62	67930	4.7533	1	1.33e-06	2.66e-06	0.0011057	TRUE
BrLib_10898	LYL1	158.71/165.22	1340.5/1209.7	161.94	1273.4	2.9675	21.186	54924	4.7426	1	1.4e-06	2.79e-06	0.0011569	TRUE
BrLib_33986	POLR1A	55.856/69.953	1385.4/155.18	62.509	463.73	2.8714	99.673	7172.1	4.7377	1	1.4e-06	2.81e-06	0.0011569	TRUE
BrLib_28278	SYNCRIP	55.856/81.279	1030.6/242.9	67.381	500.36	2.8742	325.97	8418.5	4.719	1	1.54e-06	3.08e-06	0.0012569	TRUE
BrLib_64682	IBA57	91.277/149.9	943.68/854.96	116.97	898.22	2.9302	1744.4	27378	4.7216	1	1.54e-06	3.08e-06	0.0012569	TRUE
BrLib_68868	CCDC144NL	119.89/163.22	2759.5/424.11	139.89	1081.9	2.9422	944.61	40149	4.7011	1	1.71e-06	3.42e-06	0.0013848	TRUE
BrLib_28595	DRAP1	43.595/117.92	817.48/345.07	71.712	531.13	2.8715	2925.8	9616.6	4.6848	1	1.82e-06	3.65e-06	0.0014721	TRUE
BrLib_76095	NEDD8-MDP1	111.71/162.56	903.01/1190.4	134.76	1036.8	2.9344	1303.9	37064	4.6854	1	1.84e-06	3.69e-06	0.001479	TRUE
BrLib_1585	NKX3-2	102.18/121.25	750.17/953.27	111.31	845.65	2.9143	182.28	24617	4.6804	1	1.88e-06	3.76e-06	0.0014944	TRUE
BrLib_31817	GPATCH8	79.697/46.635	772.61/258.32	60.968	446.76	2.8531	556.21	6800	4.6784	1	1.88e-06	3.75e-06	0.0014944	TRUE
BrLib_3755	COX15	85.828/172.55	458.52/1882.5	121.7	929.08	2.9222	3872.6	29799	4.6771	1	1.92e-06	3.83e-06	0.0015138	TRUE
BrLib_23901	ATP6V0D1	133.51/179.21	1864.9/769.17	154.68	1197.7	2.9448	1050	49792	4.6742	1	1.95e-06	3.9e-06	0.0015344	TRUE
BrLib_39382	CMPK1	365.79/425.05	2937.6/3560.6	394.31	3234.1	3.0328	1758.2	370000	4.6704	1	2.03e-06	4.05e-06	0.0015855	TRUE
BrLib_55208	LHX4	76.291/54.63	398.22/561.94	64.56	473.05	2.8542	236.23	7683.8	4.6601	1	2.05e-06	4.11e-06	0.0015987	TRUE
BrLib_50499	ZNF442	102.18/89.273	622.57/821.22	95.507	715.03	2.8913	83.333	17743	4.651	1	2.16e-06	4.33e-06	0.0016754	TRUE
BrLib_37124	DNTTIP2	84.465/134.58	982.94/655.44	106.62	802.66	2.9006	1272.4	22452	4.6452	1	2.23e-06	4.46e-06	0.0017189	TRUE
BrLib_43116	ZNF334	65.393/87.941	518.81/601.46	75.834	558.61	2.8646	255.6	10836	4.6377	1	2.3e-06	4.59e-06	0.0017615	TRUE
BrLib_65724	ADGRG5	142.37/165.22	1130.2/1228.9	153.37	1178.5	2.9337	261.59	48890	4.6364	1	2.34e-06	4.69e-06	0.001789	TRUE
BrLib_54853	RIMBP3	251.35/271.82	2483.3/1735	261.38	2075.7	2.9845	209.48	153000	4.6356	1	2.38e-06	4.76e-06	0.0018062	TRUE
BrLib_44673	MFF	98.77/81.945	783.83/569.65	89.965	668.21	2.8791	141.85	15614	4.6276	1	2.42e-06	4.84e-06	0.0018282	TRUE
BrLib_58606	MTFMT	153.26/111.26	1709.3/560.98	130.58	979.23	2.8971	887.85	34649	4.5591	1	3.39e-06	6.77e-06	0.0025459	TRUE
BrLib_43591	KIZ	68.798/39.307	800.65/169.64	52.006	368.58	2.8016	443.25	4843.9	4.5485	1	3.5e-06	6.99e-06	0.0026162	TRUE
BrLib_14435	POU1F1	107.63/123.92	1653.2/445.31	115.48	858.03	2.8826	132.87	26637	4.5497	1	3.53e-06	7.06e-06	0.00263	TRUE
BrLib_4816	DLG4	126.02/136.57	645.01/1495	131.19	981.98	2.8946	55.757	34994	4.5481	1	3.57e-06	7.14e-06	0.002645	TRUE
BrLib_13952	PIGR	346.04/309.79	3145.1/2139.8	327.41	2594.2	2.9823	657.32	248000	4.5499	1	3.6e-06	7.21e-06	0.0026534	TRUE
BrLib_45536	HHATL	72.885/93.937	837.11/432.78	82.745	601.91	2.8479	222.47	13057	4.5434	1	3.61e-06	7.23e-06	0.0026534	TRUE
BrLib_14655	PPP2R5D	40.87/29.314	1005.4/56.869	34.614	239.23	2.7539	67.235	2035.9	4.5349	1	3.7e-06	7.4e-06	0.0027046	TRUE
BrLib_21955	DUSP11	125.34/91.272	2031.8/306.51	106.96	789.2	2.8718	583.8	22605	4.5377	1	3.73e-06	7.47e-06	0.0027147	TRUE
BrLib_58289	OR56A4	176.42/177.88	1553.6/1165.3	177.15	1345.5	2.9181	1.0609	66571	4.5284	1	3.94e-06	7.88e-06	0.0028527	TRUE
BrLib_24389	MED14	64.03/95.935	520.21/615.92	78.378	566.05	2.8367	514.12	11628	4.5224	1	3.99e-06	7.98e-06	0.0028599	TRUE
BrLib_59501	DRAM2	94.002/115.92	2041.6/288.2	104.39	767.11	2.8656	240.9	21460	4.524	1	3.98e-06	7.96e-06	0.0028599	TRUE
BrLib_30658	NRM	66.755/107.26	876.37/429.89	84.621	613.8	2.8441	831.78	13698	4.5215	1	4.01e-06	8.03e-06	0.00286	TRUE
BrLib_7685	GRB2	186.64/133.24	2288.4/616.88	157.7	1188.2	2.9056	1435.7	51894	4.5235	1	4.03e-06	8.05e-06	0.00286	TRUE
BrLib_2962	CDR1	148.5/144.57	1315.3/914.72	146.52	1096.9	2.8957	7.7079	44334	4.5135	1	4.21e-06	8.43e-06	0.0029802	TRUE
BrLib_16240	ROCK1	81.06/53.964	705.3/315.19	66.14	471.5	2.8151	370.85	8091.1	4.5065	1	4.29e-06	8.57e-06	0.0029839	TRUE
BrLib_17460	SLC2A1	452.98/558.29	4435.1/3729.2	502.89	4066.9	3.0131	5560.4	623000	4.5163	1	4.26e-06	8.53e-06	0.0029839	TRUE
BrLib_28036	CDIPT	144.41/178.55	1426/1023.6	160.57	1208.2	2.9038	584.34	53940	4.5108	1	4.28e-06	8.55e-06	0.0029839	TRUE
BrLib_56930	CDCA5	130.1/89.94	1158.2/544.59	108.18	794.21	2.8647	813.41	23159	4.508	1	4.3e-06	8.6e-06	0.0029839	TRUE
BrLib_67165	JAKMIP3	264.29/171.22	2265.9/1170.1	212.73	1628.3	2.9304	4382.2	98522	4.51	1	4.32e-06	8.63e-06	0.0029839	TRUE
BrLib_68276	PPIL6	194.82/247.17	2392.1/1181.7	219.44	1681.3	2.932	1375.2	105000	4.5051	1	4.42e-06	8.84e-06	0.0030425	TRUE
BrLib_49848	ZFAND1	149.18/138.57	1728.9/665.07	143.78	1072.3	2.8902	56.234	42577	4.5	1	4.49e-06	8.97e-06	0.0030751	TRUE
BrLib_1461	ATP6V0C	181.87/157.89	2288.4/711.34	169.46	1275.9	2.9051	287.86	60535	4.4969	1	4.57e-06	9.14e-06	0.0031171	TRUE
BrLib_45946	RIC1	198.9/217.19	2050/1224.1	207.84	1584.1	2.9241	167.25	93740	4.4952	1	4.63e-06	9.25e-06	0.0031423	TRUE
BrLib_72929	RNASEK	71.523/89.94	1204.5/275.67	80.205	576.26	2.8296	170.14	12215	4.4883	1	4.69e-06	9.37e-06	0.0031699	TRUE
BrLib_73640	ZNF704	113.76/169.22	2043/518.57	138.75	1029.3	2.8822	1553.2	39450	4.4837	1	4.84e-06	9.68e-06	0.0032597	TRUE
BrLib_8180	HAS2	69.48/95.269	932.46/365.31	81.36	583.65	2.8276	334.61	12594	4.4758	1	4.97e-06	9.94e-06	0.0033324	TRUE
BrLib_1485	ATP6AP1	106.26/103.93	1190.5/486.76	105.09	761.24	2.845	2.7211	21769	4.4471	0.99999	5.71e-06	1.14e-05	0.0038128	TRUE
BrLib_8926	HSPA1B	117.84/105.26	1961.7/333.5	111.38	808.88	2.8494	79.195	24650	4.4426	0.99999	5.84e-06	1.17e-05	0.0038813	TRUE
BrLib_25632	KIAA0391	50.407/59.293	461.32/313.26	54.67	380.15	2.7754	39.551	5388.5	4.434	0.99999	5.99e-06	1.2e-05	0.0039669	TRUE
BrLib_67460	PRTG	109.67/137.91	790.84/1017.9	122.98	897.19	2.8569	400.01	30474	4.435	0.99999	6.06e-06	1.21e-05	0.0039948	TRUE
BrLib_5161	DUSP6	96.045/70.619	478.15/716.16	82.358	585.18	2.8139	325.14	12927	4.4225	0.99999	6.37e-06	1.27e-05	0.004181	TRUE
BrLib_67712	ZADH2	97.408/75.949	1050.2/355.67	86.012	611.19	2.8147	231.13	14184	4.4098	0.99999	6.76e-06	1.35e-05	0.0044204	TRUE
BrLib_2269	CAMLG	183.24/312.46	1511.6/2162	239.28	1807.8	2.9122	8495.8	127000	4.4054	0.99999	7.04e-06	1.41e-05	0.0045635	TRUE
BrLib_29312	SRCAP	184.6/243.84	3041.4/831.83	212.16	1590.6	2.9004	1763	97960	4.4041	0.99999	7.07e-06	1.41e-05	0.0045635	TRUE
BrLib_3554	COL2A1	371.24/337.11	3024.5/2481	353.76	2739.3	2.9494	582.85	293000	4.4072	0.99999	7.05e-06	1.41e-05	0.0045635	TRUE
BrLib_19340	TMPO	121.25/114.59	1096.5/661.22	117.87	851.49	2.8423	22.176	27829	4.3977	0.99999	7.2e-06	1.44e-05	0.0046256	TRUE
BrLib_38136	ACP6	262.93/239.84	2474.9/1459.3	251.12	1900.4	2.9149	266.81	141000	4.3989	0.99999	7.27e-06	1.45e-05	0.004652	TRUE
BrLib_51227	SLC19A3	128.74/87.275	813.27/709.41	106	759.57	2.8295	867.81	22175	4.3889	0.99999	7.48e-06	1.5e-05	0.0047655	TRUE
BrLib_21330	GAN	307.89/269.15	2115.9/2273.8	287.87	2193.4	2.9253	751.15	188000	4.3905	0.99999	7.58e-06	1.52e-05	0.0048093	TRUE
BrLib_13010	OMD	148.5/197.87	1627.9/981.23	171.41	1263.9	2.8751	1225	62039	4.3861	0.99999	7.65e-06	1.53e-05	0.0048246	TRUE
BrLib_74008	USP17L4	175.06/195.87	1117.5/1683.9	185.17	1371.8	2.8824	216.63	73195	4.386	0.99999	7.66e-06	1.53e-05	0.0048246	TRUE
BrLib_63023	FBXO16	160.08/105.26	1731.7/510.85	129.81	940.58	2.8476	1518.6	34211	4.3835	0.99999	7.7e-06	1.54e-05	0.0048278	TRUE
BrLib_57314	OSBPL9	181.19/183.88	2179/835.68	182.53	1349.4	2.8793	3.6031	70975	4.3801	0.99999	7.87e-06	1.57e-05	0.0049167	TRUE
BrLib_53392	LLPH	87.871/147.9	799.25/837.61	114	818.2	2.8325	1831.9	25911	4.3747	0.99999	7.99e-06	1.6e-05	0.0049717	TRUE
BrLib_24119	ZW10	184.6/239.17	1580.3/1547	210.12	1563.6	2.8896	1495.4	95955	4.3692	0.99999	8.3e-06	1.66e-05	0.005104	TRUE
BrLib_34277	HINFP	49.044/65.289	605.75/249.64	56.588	388.88	2.7592	132.62	5799.7	4.3633	0.99999	8.3e-06	1.66e-05	0.005104	TRUE
BrLib_50205	CPSF7	74.248/127.91	535.64/893.51	97.458	691.81	2.8149	1466.3	18527	4.3666	0.99999	8.27e-06	1.65e-05	0.005104	TRUE
BrLib_31637	CMTR1	130.1/110.59	1915.4/386.51	119.95	860.46	2.8323	190.67	28891	4.3566	0.99999	8.69e-06	1.74e-05	0.0053211	TRUE
BrLib_5635	EPB42	74.929/51.299	378.59/481.94	62	427.15	2.7647	281.67	7048	4.3495	0.99999	8.86e-06	1.77e-05	0.0054029	TRUE
BrLib_4933	DNM2	202.31/240.5	1274.6/2104.1	220.58	1637.7	2.8866	730.85	106000	4.3427	0.99999	9.38e-06	1.88e-05	0.0056949	TRUE
BrLib_64283	ZNF675	141/169.89	1406.4/897.37	154.77	1123.4	2.8517	418.02	49853	4.3383	0.99999	9.5e-06	1.9e-05	0.0057463	TRUE
BrLib_49685	C11orf80	230.24/184.54	2641.7/877.13	206.13	1522.2	2.8785	1047.1	92090	4.3369	0.99999	9.61e-06	1.92e-05	0.0057706	TRUE
BrLib_62062	ANKRD35	91.958/107.93	1029.2/480.97	99.624	703.59	2.8078	127.71	19419	4.3341	0.99999	9.59e-06	1.92e-05	0.0057706	TRUE
BrLib_13714	CFP	164.84/171.22	4646.9/321.93	168	1223.2	2.8567	20.318	59424	4.3287	0.99999	9.94e-06	1.99e-05	0.0059428	TRUE
BrLib_21631	HIST1H2AL	196.18/189.87	2389.3/839.54	193	1416.3	2.869	19.88	79981	4.3256	0.99999	1.01e-05	2.02e-05	0.0060206	TRUE
BrLib_4316	CYBB	0.68117/0.66622	0/282.42	0.67366	5.2152	1.8928	0.00011181	1.1023	4.3258	0.99999	1.03e-05	2.06e-05	0.0060989	TRUE
BrLib_3046	CES1	140.32/116.59	1060.1/788.45	127.91	914.22	2.8278	282.24	33146	4.319	0.99999	1.03e-05	2.07e-05	0.006105	TRUE
BrLib_65145	NLRP11	66.074/64.623	789.44/254.46	65.344	448.22	2.7594	1.0521	7884.6	4.3118	0.99999	1.05e-05	2.11e-05	0.0061983	TRUE
BrLib_52699	TATDN1	103.54/103.26	1489.1/356.63	103.4	728.78	2.8053	0.037637	21028	4.3127	0.99999	1.06e-05	2.12e-05	0.0062084	TRUE
BrLib_2688	ENTPD6	145.77/113.92	1405/601.46	128.87	919.27	2.825	509.05	33682	4.3068	0.99999	1.09e-05	2.18e-05	0.0063797	TRUE
BrLib_40115	HMGCLL1	78.335/33.977	440.29/274.7	51.599	347.78	2.7292	1025.3	4763.5	4.2914	0.99999	1.15e-05	2.3e-05	0.0066907	TRUE
BrLib_76139	NDUFC2-KCTD14	132.83/113.26	2051.4/368.2	122.65	869.14	2.8149	191.83	30301	4.2884	0.99999	1.18e-05	2.37e-05	0.0068733	TRUE
BrLib_46505	WFDC1	220.7/181.21	2619.3/813.51	199.98	1459.8	2.8616	781.56	86310	4.2881	0.99999	1.2e-05	2.4e-05	0.0069261	TRUE
BrLib_12269	NDUFA2	461.15/472.35	5537.3/2323.9	466.72	3587.2	2.9396	62.667	531000	4.2836	0.99999	1.24e-05	2.49e-05	0.0071623	TRUE
BrLib_21366	ELL	70.161/125.92	3254.5/131.09	93.995	653.32	2.7841	1587	17148	4.2713	0.99999	1.27e-05	2.54e-05	0.0072448	TRUE
BrLib_36878	IL19	164.16/209.19	2718.9/663.15	185.32	1342.8	2.8505	1017.6	73316	4.2747	0.99999	1.27e-05	2.54e-05	0.0072448	TRUE
BrLib_57558	DIS3L	159.39/187.21	2369.7/655.44	172.74	1246.3	2.8438	387.41	63074	4.2746	0.99999	1.27e-05	2.54e-05	0.0072448	TRUE
BrLib_22930	SNAP23	97.408/66.622	1344.7/228.44	80.559	554.28	2.7673	478.12	12331	4.2661	0.99999	1.3e-05	2.6e-05	0.0073663	TRUE
BrLib_47021	TRAPPC11	43.595/61.958	528.63/229.4	51.973	348.24	2.7209	169.9	4837.4	4.2598	0.99999	1.32e-05	2.65e-05	0.0074868	TRUE
BrLib_21262	SSPN	146.45/149.23	1759.8/631.34	147.84	1054.1	2.8255	3.8666	45191	4.2629	0.99999	1.33e-05	2.67e-05	0.0075104	TRUE
BrLib_1471	ATP6V1E1	113.07/134.58	841.32/891.59	123.36	866.09	2.8017	231.59	30675	4.2407	0.99999	1.47e-05	2.93e-05	0.0082318	TRUE
BrLib_25181	ATP6V1G1	425.05/346.43	5105.4/1631.8	383.74	2886.4	2.9078	3098.5	349000	4.2376	0.99998	1.52e-05	3.05e-05	0.008491	TRUE
BrLib_41741	SDAD1	53.131/61.958	565.08/261.21	57.376	384.2	2.7222	39.014	5973.4	4.2287	0.99998	1.52e-05	3.05e-05	0.008491	TRUE
BrLib_25246	GOSR2	503.39/501	5901.8/2491.6	502.19	3834.7	2.9303	2.8565	621000	4.2292	0.99998	1.59e-05	3.18e-05	0.0088194	TRUE
BrLib_44009	PCDHA13	74.929/87.275	1047.4/290.13	80.867	551.28	2.7541	76.318	12431	4.2191	0.99998	1.6e-05	3.2e-05	0.0088568	TRUE
BrLib_48769	C7orf26	71.523/68.621	314.09/712.3	70.057	473.01	2.7379	4.213	9148.8	4.2128	0.99998	1.64e-05	3.28e-05	0.0090503	TRUE
BrLib_4319	CYC1	138.28/188.54	1393.8/938.82	161.47	1143.9	2.817	1270.7	54584	4.2051	0.99998	1.73e-05	3.46e-05	0.0094636	TRUE
BrLib_55516	SHF	221.38/156.56	2148.2/824.11	186.17	1330.5	2.8307	2116.5	74044	4.2056	0.99998	1.73e-05	3.46e-05	0.0094636	TRUE
BrLib_60550	RNF183	86.509/101.27	1361.5/301.69	93.597	640.94	2.7626	109.04	16993	4.1988	0.99998	1.76e-05	3.51e-05	0.00958	TRUE
BrLib_28034	CDIPT	96.045/189.87	1114.7/800.98	135.05	944.93	2.7976	4526.9	37234	4.1971	0.99998	1.78e-05	3.57e-05	0.0096899	TRUE
BrLib_67827	ZNF844	235.69/208.53	1412/1809.2	221.69	1598.3	2.8443	369.16	108000	4.1961	0.99998	1.81e-05	3.62e-05	0.0097974	TRUE
BrLib_44501	WRNIP1	116.48/84.61	1347.5/344.1	99.276	680.97	2.7657	511.1	19274	4.19	0.99998	1.83e-05	3.66e-05	0.0098362	TRUE
BrLib_46309	SFMBT2	50.407/73.95	580.51/285.31	61.056	406.97	2.7168	279.67	6820.9	4.1885	0.99998	1.82e-05	3.65e-05	0.0098362	TRUE
BrLib_57824	HSPA12B	213.21/262.49	2341.7/1250.1	236.57	1711	2.8492	1217.7	124000	4.1921	0.99998	1.84e-05	3.69e-05	0.0098827	TRUE
BrLib_54229	RTN4IP1	120.57/93.271	1688.2/315.19	106.05	729.5	2.7707	374.09	22195	4.1849	0.99998	1.87e-05	3.75e-05	0.010004	TRUE
BrLib_22057	OFD1	168.93/179.21	1361.5/1114.2	174	1231.7	2.8164	52.871	64058	4.179	0.99998	1.94e-05	3.88e-05	0.010331	TRUE
BrLib_33176	GTPBP4	91.277/118.59	538.44/945.56	104.04	713.54	2.7661	374.5	21307	4.1755	0.99998	1.95e-05	3.9e-05	0.010346	TRUE
BrLib_30685	KLF12	136.92/177.88	1688.2/710.38	156.06	1095.1	2.803	842.63	50746	4.1687	0.99998	2.03e-05	4.05e-05	0.010714	TRUE
BrLib_39080	PCF11	98.77/107.26	705.3/702.67	102.93	703.98	2.762	36.065	20822	4.1653	0.99998	2.04e-05	4.08e-05	0.010726	TRUE
BrLib_42776	ANKRD10	85.147/68.621	1009.6/261.21	76.439	513.55	2.7322	136.95	11022	4.1636	0.99998	2.04e-05	4.09e-05	0.010726	TRUE
BrLib_30006	UBE2C	76.291/46.635	538.44/289.16	59.651	394.59	2.7054	446.31	6490.2	4.1575	0.99998	2.09e-05	4.18e-05	0.010924	TRUE
BrLib_39230	CHMP3	424.37/442.37	3598/2894.5	433.28	3227.2	2.894	161.99	452000	4.1534	0.99998	2.21e-05	4.43e-05	0.011539	TRUE
BrLib_19327	TRAPPC10	156.67/84.61	1442.9/431.82	115.14	789.35	2.7667	2656.8	26466	4.1443	0.99998	2.24e-05	4.48e-05	0.011647	TRUE
BrLib_24184	LRRFIP1	64.711/104.6	559.48/545.55	82.274	552.47	2.7326	806.73	12898	4.1401	0.99998	2.27e-05	4.53e-05	0.011744	TRUE
BrLib_68171	RNF212	72.885/76.615	988.55/251.57	74.727	498.71	2.7222	6.9563	10501	4.1374	0.99998	2.29e-05	4.58e-05	0.011819	TRUE
BrLib_68987	C1orf228	90.596/119.25	479.55/1042.9	103.94	707.21	2.7546	412.55	21264	4.137	0.99998	2.31e-05	4.62e-05	0.01184	TRUE
BrLib_70139	RGSL1	164.84/165.22	1382.6/964.84	165.03	1155	2.7996	0.071605	57198	4.1392	0.99998	2.31e-05	4.62e-05	0.01184	TRUE
BrLib_53248	DCUN1D5	221.38/225.85	2954.4/859.78	223.6	1593.8	2.8279	9.9773	110000	4.1383	0.99998	2.33e-05	4.66e-05	0.011918	TRUE
BrLib_60249	LSM11	182.55/203.2	1040.4/1777.4	192.6	1359.9	2.8134	213.21	79627	4.1366	0.99998	2.34e-05	4.68e-05	0.011918	TRUE
BrLib_72245	ZNF880	115.8/93.271	757.18/659.29	103.93	706.54	2.7534	254.51	21257	4.1332	0.99998	2.35e-05	4.69e-05	0.011918	TRUE
BrLib_36721	CPSF1	76.291/125.25	581.91/751.82	97.755	661.43	2.7459	1216.6	18648	4.1278	0.99998	2.4e-05	4.8e-05	0.012149	TRUE
BrLib_57328	C1QTNF1	220.02/265.82	2559/1168.2	241.84	1729	2.8327	1051.3	130000	4.1298	0.99998	2.42e-05	4.85e-05	0.012227	TRUE
BrLib_53865	FNDC1	94.002/126.58	897.4/613.99	109.08	742.29	2.7553	533.64	23577	4.1238	0.99998	2.45e-05	4.89e-05	0.012306	TRUE
BrLib_4780	DIO1	228.87/220.52	1814.4/1404.4	224.66	1596.3	2.8234	34.911	111000	4.1218	0.99997	2.51e-05	5.01e-05	0.012558	TRUE
BrLib_48218	CDCP1	103.54/88.607	740.36/560.98	95.782	644.46	2.7375	111.64	17852	4.1065	0.99997	2.63e-05	5.26e-05	0.01315	TRUE
BrLib_14822	PRKCB	257.48/231.84	2532.4/1189.4	244.33	1735.5	2.8234	328.91	133000	4.0958	0.99997	2.81e-05	5.62e-05	0.013989	TRUE
BrLib_15337	PTGER4	64.711/79.946	408.04/546.52	71.927	472.23	2.698	116.37	9678.5	4.069	0.99997	3.08e-05	6.15e-05	0.015268	TRUE
BrLib_57928	SSX2IP	121.25/119.25	802.05/823.15	120.25	812.53	2.7463	1.9912	29043	4.0623	0.99997	3.2e-05	6.4e-05	0.015825	TRUE
BrLib_61480	C15orf65	59.943/56.629	511.8/277.6	58.262	376.93	2.6729	5.4944	6172.1	4.0563	0.99997	3.23e-05	6.47e-05	0.015955	TRUE
BrLib_59792	PLEKHH2	62.668/37.308	514.61/186.03	48.357	309.42	2.6529	326.88	4147.9	4.0535	0.99997	3.26e-05	6.52e-05	0.016035	TRUE
BrLib_15161	PSMA6	10.218/29.98	133.21/84.821	17.517	106.3	2.5347	208.61	481.92	4.0442	0.99997	3.33e-05	6.67e-05	0.016335	TRUE
BrLib_18626	TADA2A	162.8/91.938	611.36/1113.3	122.35	824.99	2.7434	2561.2	30138	4.0474	0.99997	3.41e-05	6.82e-05	0.016657	TRUE
BrLib_5067	DSC1	84.465/37.974	970.32/136.87	56.643	364.48	2.6646	1122.6	5811.8	4.038	0.99997	3.5e-05	6.99e-05	0.017023	TRUE
BrLib_38655	ATP6V1D	96.045/78.614	952.09/345.07	86.894	573.19	2.7077	152.31	14496	4.039	0.99996	3.51e-05	7.02e-05	0.017038	TRUE
BrLib_50505	CPED1	83.103/131.25	1775.2/272.78	104.44	695.91	2.7246	1173.8	21481	4.0356	0.99996	3.57e-05	7.15e-05	0.017301	TRUE
BrLib_75920	SLFN12L	160.76/208.53	1072.7/1484.4	183.09	1261.8	2.7782	1145.8	71444	4.0359	0.99996	3.61e-05	7.22e-05	0.017419	TRUE
BrLib_23500	H1FX	101.49/97.268	587.52/740.26	99.359	659.48	2.7184	8.934	19308	4.031	0.99996	3.64e-05	7.28e-05	0.017514	TRUE
BrLib_60481	VPS37A	266.34/389.07	2606.7/2019.3	321.91	2294.3	2.8295	7598.9	239000	4.0315	0.99996	3.72e-05	7.44e-05	0.017842	TRUE
BrLib_49714	GTDC1	134.19/128.58	1071.3/730.62	131.36	884.7	2.7424	15.742	35089	4.0217	0.99996	3.81e-05	7.62e-05	0.01819	TRUE
BrLib_66677	CNEP1R1	116.48/63.291	1148.4/276.63	85.866	563.66	2.7005	1446.9	14132	4.0192	0.99996	3.82e-05	7.63e-05	0.01819	TRUE
BrLib_3723	COX6C	119.21/141.9	1764/433.74	130.06	874.73	2.7402	258.12	34353	4.0178	0.99996	3.87e-05	7.75e-05	0.018399	TRUE
BrLib_27960	GNB2L1	71.523/101.93	1086.7/288.2	85.386	559.65	2.6982	465.93	13964	4.0135	0.99996	3.91e-05	7.82e-05	0.018462	TRUE
BrLib_3074	CTSC	266.34/233.18	2449.6/1241.5	249.21	1743.9	2.8019	550.47	138000	4.0193	0.99996	3.9e-05	7.8e-05	0.018462	TRUE
BrLib_27589	STUB1	137.6/106.59	1264.8/517.6	121.11	809.12	2.73	482.51	29490	4.0064	0.99996	4.06e-05	8.11e-05	0.019101	TRUE
BrLib_74641	GTF2H2C	90.596/72.618	917.03/304.58	81.111	528.52	2.689	162.1	12512	3.9999	0.99996	4.14e-05	8.28e-05	0.019422	TRUE
BrLib_64327	B3GNT6	149.86/138.57	1221.3/770.14	144.11	969.84	2.7421	63.694	42785	3.992	0.99996	4.33e-05	8.65e-05	0.020247	TRUE
BrLib_60214	C5orf49	36.783/45.303	539.84/120.48	40.822	255.06	2.6142	36.389	2891.6	3.9842	0.99996	4.36e-05	8.73e-05	0.020352	TRUE
BrLib_14544	PPL	250.67/221.18	2962.8/898.33	235.47	1631.5	2.7873	435.17	122000	3.9891	0.99996	4.43e-05	8.85e-05	0.020534	TRUE
BrLib_17899	SNRPF	81.741/103.26	783.83/460.73	91.875	600.95	2.6963	232.41	16331	3.9836	0.99996	4.44e-05	8.89e-05	0.020534	TRUE
BrLib_27133	ARFRP1	98.089/145.9	1266.2/499.29	119.63	795.11	2.7224	1154.2	28726	3.9855	0.99996	4.43e-05	8.86e-05	0.020534	TRUE
BrLib_63786	TMPRSS6	72.204/107.26	1151.2/286.27	88.006	574.09	2.6918	620.46	14896	3.9828	0.99996	4.45e-05	8.91e-05	0.020534	TRUE
BrLib_19844	UBE2D2	104.22/127.25	1198.9/485.79	115.16	763.17	2.7178	265.81	26477	3.9824	0.99996	4.49e-05	8.97e-05	0.020602	TRUE
BrLib_33167	WBP2	403.94/279.81	3436.8/1647.3	336.19	2379.4	2.8195	7767.8	263000	3.9863	0.99995	4.51e-05	9.02e-05	0.020602	TRUE
BrLib_45826	LRRC7	65.393/63.957	1177.8/145.55	64.671	414.1	2.6601	1.0305	7712	3.979	0.99996	4.5e-05	9e-05	0.020602	TRUE
BrLib_45861	KLHL14	219.34/195.87	1573.3/1285.8	207.27	1422.3	2.7727	275.62	93188	3.9802	0.99995	4.58e-05	9.16e-05	0.020872	TRUE
BrLib_28805	YKT6	151.9/111.26	926.85/809.66	130	866.27	2.7269	830.9	34320	3.9744	0.99995	4.65e-05	9.3e-05	0.021126	TRUE
BrLib_13503	PDE2A	118.52/145.24	1054.4/723.87	131.2	873.66	2.726	357.67	35001	3.9686	0.99995	4.77e-05	9.53e-05	0.021525	TRUE
BrLib_20533	ZNF28	134.87/135.24	1124.6/721.94	135.06	901.04	2.729	0.068521	37239	3.9693	0.99995	4.75e-05	9.51e-05	0.021525	TRUE
BrLib_52667	KRTAP17-1	128.06/154.56	2396.3/369.16	140.69	940.6	2.7324	351.96	40643	3.9678	0.99995	4.79e-05	9.58e-05	0.02156	TRUE
BrLib_30533	RASSF8	76.291/87.941	517.41/542.66	81.909	529.89	2.6788	67.941	12777	3.9632	0.99995	4.83e-05	9.66e-05	0.021678	TRUE
BrLib_12018	MYF6	70.842/92.604	1198.9/228.44	80.996	523.36	2.6769	237.86	12474	3.9608	0.99995	4.88e-05	9.76e-05	0.021835	TRUE
BrLib_59176	C19orf47	115.12/117.25	1536.8/382.66	116.18	766.88	2.7121	2.2819	26982	3.9614	0.99995	4.9e-05	9.8e-05	0.021873	TRUE
BrLib_1450	ATP6V1A	100.13/65.289	468.33/582.18	80.858	522.16	2.6761	613.88	12428	3.9585	0.99995	4.92e-05	9.85e-05	0.021894	TRUE
BrLib_15247	PSMD3	55.856/72.618	520.21/316.15	63.689	405.55	2.6518	141.08	7464.2	3.9569	0.99995	4.93e-05	9.87e-05	0.021894	TRUE
BrLib_52015	LAS1L	217.98/261.82	1577.5/1718.6	238.9	1646.5	2.7798	963.37	126000	3.9605	0.99995	4.99e-05	9.98e-05	0.02209	TRUE
BrLib_10000	KCND2	270.43/386.41	0/0	323.26	0	-8.341	6779.1	242000	0.65778	0.00019862	0.9998	0.00039725	0.022808	FALSE
BrLib_10002	KCND3	184.6/201.86	0/0	193.04	0	-7.6002	149.14	80016	0.68242	0.00033592	0.99966	0.00067184	0.022808	FALSE
BrLib_10026	KCNJ1	127.38/135.91	0/0	131.57	0	-7.0507	36.384	35214	0.70116	0.00049605	0.9995	0.00099209	0.022808	FALSE
BrLib_10028	KCNJ1	364.43/317.79	0/0	340.31	0	-8.4149	1089	270000	0.65537	0.00018847	0.99981	0.00037695	0.022808	FALSE
BrLib_10066	KCNJ13	336.5/336.44	0/0	336.47	0	-8.3986	0.0017344	263000	0.6559	0.00019067	0.99981	0.00038134	0.022808	FALSE
BrLib_10091	KCNK3	120.57/107.93	0/0	114.07	0	-6.8464	79.948	25945	0.7082	0.00057343	0.99943	0.0011469	0.022808	FALSE
BrLib_101	ACADM	197.54/174.55	0/0	185.69	0	-7.5445	264.54	73633	0.68431	0.00034946	0.99965	0.00069891	0.022808	FALSE
BrLib_10102	KCNN1	119.21/129.25	0/0	124.12	0	-6.9672	50.433	31084	0.70403	0.0005263	0.99947	0.0010526	0.022808	FALSE
BrLib_10128	KCNQ3	356.25/319.78	0/0	337.53	0	-8.4031	665.45	265000	0.65575	0.00019006	0.99981	0.00038012	0.022808	FALSE
BrLib_10134	KCNS2	213.21/210.53	0/2.8916	211.86	0.44696	-7.2008	3.5965	97665	0.6765	0.00060399	0.9994	0.001208	0.022808	FALSE
BrLib_10135	KCNS2	117.84/164.56	1.4022/0	139.26	0.28758	-6.7673	1098.6	39761	0.69692	0.00059546	0.9994	0.0011909	0.022808	FALSE
BrLib_10145	KEL	236.37/215.85	0/0	225.88	0	-7.8258	210.48	112000	0.67484	0.00028626	0.99971	0.00057251	0.022808	FALSE
BrLib_1015	SHROOM2	92.639/139.24	0/0	113.58	0	-6.8402	1097	25704	0.70842	0.00057597	0.99942	0.0011519	0.022808	FALSE
BrLib_10157	KIF3C	384.18/403.73	0/0	393.83	0	-8.6251	191.07	369000	0.64854	0.00016236	0.99984	0.00032472	0.022808	FALSE
BrLib_10224	KLRB1	213.21/179.21	0/0	195.47	0	-7.6182	578.89	82193	0.68182	0.00033166	0.99967	0.00066332	0.022808	FALSE
BrLib_10233	KLRC3	145.09/120.59	0/0	132.27	0	-7.0582	300.87	35615	0.7009	0.00049339	0.99951	0.00098678	0.022808	FALSE
BrLib_10275	KPNA2	117.84/110.59	0/0	114.16	0	-6.8475	26.292	25987	0.70816	0.00057298	0.99943	0.001146	0.022808	FALSE
BrLib_10277	KPNA3	175.06/135.24	0/0	153.87	0	-7.2749	796.06	49233	0.69347	0.00042309	0.99958	0.00084618	0.022808	FALSE
BrLib_10289	TNPO1	211.84/176.55	0/0	193.39	0	-7.6028	624.22	80331	0.68234	0.00033529	0.99966	0.00067059	0.022808	FALSE
BrLib_10322	KRT5	235.69/259.16	0/0	247.14	0	-7.955	275.65	136000	0.67053	0.00026118	0.99974	0.00052236	0.022808	FALSE
BrLib_10380	KRT19	192.77/184.54	0/0	188.61	0	-7.5669	33.865	76138	0.68355	0.00034394	0.99966	0.00068789	0.022808	FALSE
BrLib_10387	KRT32	349.44/369.09	0/0.96388	359.13	0.22617	-8.1982	192.97	303000	0.65243	0.0001784	0.99982	0.00035679	0.022808	FALSE
BrLib_10419	KRT84	80.378/173.88	0/0	118.23	0	-6.8976	4530	28010	0.70643	0.00055296	0.99945	0.0011059	0.022808	FALSE
BrLib_10431	KTN1	132.83/138.57	0/0	135.67	0	-7.0946	16.503	37602	0.69965	0.00048083	0.99952	0.00096167	0.022808	FALSE
BrLib_10455	LAIR2	231.6/204.53	0/0	217.64	0	-7.7724	366.73	103000	0.67663	0.00029729	0.9997	0.00059459	0.022808	FALSE
BrLib_1054	ABCC6	196.18/194.54	0/0	195.36	0	-7.6173	1.3479	82087	0.68185	0.00033187	0.99967	0.00066373	0.022808	FALSE
BrLib_10557	LDHB	202.99/215.19	0/0	209	0	-7.7142	74.426	94861	0.67858	0.00030982	0.99969	0.00061964	0.022808	FALSE
BrLib_10565	LDLR	133.51/211.19	0/0	167.92	0	-7.4002	3056.5	59362	0.6892	0.00038711	0.99961	0.00077423	0.022808	FALSE
BrLib_10590	LGALS1	208.44/131.25	0/0.96388	165.4	0.22617	-7.0844	3018.9	57472	0.68899	0.00039311	0.99961	0.00078622	0.022808	FALSE
BrLib_1061	ARCN1	194.13/203.86	1131.6/1324.4	198.94	1224.2	2.6154	47.331	85347	3.5094	0.9997	0.00029861	0.00059722	0.022808	TRUE
BrLib_10678	LIPC	196.18/236.51	0/0	215.4	0	-7.7576	815.02	101000	0.67713	0.00030045	0.9997	0.00060089	0.022808	FALSE
BrLib_10687	FADS1	246.58/271.15	0/0	258.58	0	-8.02	301.93	150000	0.66837	0.00024942	0.99975	0.00049883	0.022808	FALSE
BrLib_10701	LMAN1	283.37/261.16	0/0	272.04	0	-8.0929	246.75	167000	0.66595	0.00023684	0.99976	0.00047368	0.022808	FALSE
BrLib_10710	LMNB1	156.67/191.2	0/0	173.08	0	-7.4436	597.81	63337	0.68773	0.00037538	0.99962	0.00075076	0.022808	FALSE
BrLib_10726	LMO7	149.18/118.59	0/0.96388	133.01	0.22617	-6.772	469.41	36039	0.69943	0.00049062	0.99951	0.00098125	0.022808	FALSE
BrLib_10728	LMO7	135.55/145.24	0/0	140.31	0	-7.1427	46.887	40409	0.69799	0.00046468	0.99954	0.00092936	0.022808	FALSE
BrLib_10743	VWA5A	116.48/157.23	0/0	135.33	0	-7.091	834.81	37401	0.69977	0.00048206	0.99952	0.00096413	0.022808	FALSE
BrLib_10754	LOXL1	279.96/244.5	0/0	261.63	0	-8.0369	629.42	153000	0.66781	0.00024645	0.99975	0.00049289	0.022808	FALSE
BrLib_10781	LRCH4	245.9/238.51	1626.5/1362	242.18	1488.4	2.6146	27.36	130000	3.4555	0.99963	0.00036671	0.00073343	0.022808	TRUE
BrLib_10795	LRP3	116.48/149.23	0/0	131.84	0	-7.0536	538.41	35369	0.70105	0.00049502	0.9995	0.00099003	0.022808	FALSE
BrLib_10812	LRPAP1	213.89/160.56	0/0	185.32	0	-7.5416	1429.3	73316	0.6844	0.00035017	0.99965	0.00070034	0.022808	FALSE
BrLib_10815	LSAMP	367.15/263.16	0/0	310.84	0	-8.2846	5444.8	222000	0.65963	0.00020673	0.99979	0.00041345	0.022808	FALSE
BrLib_10834	LTB	153.95/162.56	0/0	158.19	0	-7.3146	37.093	52242	0.69211	0.00041134	0.99959	0.00082267	0.022808	FALSE
BrLib_10849	LTBP3	117.16/111.92	0/0	114.51	0	-6.8519	13.715	26160	0.70801	0.00057119	0.99943	0.0011424	0.022808	FALSE
BrLib_10853	LTBR	143.73/179.88	0/0	160.79	0	-7.338	655.52	54096	0.69132	0.00040458	0.9996	0.00080915	0.022808	FALSE
BrLib_10854	LTBR	108.31/123.92	0/0	115.85	0	-6.8685	121.98	26817	0.70744	0.0005645	0.99944	0.001129	0.022808	FALSE
BrLib_10875	LUM	160.76/230.51	0/0	192.5	0	-7.5962	2452.5	79540	0.68256	0.00033687	0.99966	0.00067375	0.022808	FALSE
BrLib_10879	LY6E	162.12/126.58	751.58/1208.7	143.25	953.12	2.7256	633.87	42245	3.9403	0.99995	5.38e-05	0.00010751	0.022808	TRUE
BrLib_10883	LY6H	199.58/159.23	0/0	178.27	0	-7.486	816.95	67473	0.68629	0.00036427	0.99964	0.00072853	0.022808	FALSE
BrLib_10887	LY9	283.37/264.49	2221.1/1526.8	273.77	1841.5	2.7454	178.26	169000	3.8119	0.99991	9.23e-05	0.00018459	0.022808	TRUE
BrLib_10903	LYN	149.18/205.86	0/0	175.24	0	-7.4614	1616.9	65045	0.68712	0.00037066	0.99963	0.00074133	0.022808	FALSE
BrLib_1092	ARF5	195.5/150.57	0/0	171.57	0	-7.431	1013.7	62158	0.68815	0.00037874	0.99962	0.00075749	0.022808	FALSE
BrLib_10923	EPCAM	284.73/265.15	0/0	274.77	0	-8.1073	191.65	170000	0.66548	0.00023444	0.99977	0.00046888	0.022808	FALSE
BrLib_10931	CAPRIN1	104.9/110.59	0/0	107.71	0	-6.7643	16.201	22946	0.71104	0.00060783	0.99939	0.0012157	0.022808	FALSE
BrLib_10935	NBR1	162.8/109.26	0/0	133.37	0	-7.0701	1447.4	36252	0.70049	0.00048926	0.99951	0.00097851	0.022808	FALSE
BrLib_10943	MARCKS	346.72/437.04	0/0	389.27	0	-8.6083	4092.7	360000	0.64908	0.0001643	0.99984	0.00032861	0.022808	FALSE
BrLib_10953	SMAD1	107.63/111.92	0/0	109.75	0	-6.7912	9.2435	23888	0.71011	0.00059634	0.9994	0.0011927	0.022808	FALSE
BrLib_10970	SMAD5	162.8/177.21	0/0	169.85	0	-7.4166	103.93	60837	0.68864	0.00038263	0.99962	0.00076526	0.022808	FALSE
BrLib_1099	ARG1	88.552/132.58	0/0	108.35	0	-6.7729	978.88	23241	0.71075	0.00060416	0.9994	0.0012083	0.022808	FALSE
BrLib_10997	MAGEA1	291.54/295.13	0/3.8555	293.33	0.52893	-7.5888	6.4547	196000	0.66118	0.00051302	0.99949	0.001026	0.022808	FALSE
BrLib_1103	ARG2	68.798/124.58	523.02/626.52	92.585	572.43	2.6153	1589.7	16602	3.7241	0.99987	0.0001283	0.00025659	0.022808	TRUE
BrLib_11037	MAGEA12	130.79/102.6	0/0	115.84	0	-6.8684	398.72	26811	0.70744	0.00056456	0.99944	0.0011291	0.022808	FALSE
BrLib_11043	MAGEB1	216.61/207.86	0/0	212.19	0	-7.736	38.309	97991	0.67785	0.00030507	0.99969	0.00061015	0.022808	FALSE
BrLib_11053	MAGEB4	130.1/209.86	0/0	165.24	0	-7.3771	3225.4	57353	0.68999	0.0003935	0.99961	0.000787	0.022808	FALSE
BrLib_11071	MAN1A1	173.02/158.56	1.4022/0	165.63	0.28758	-7.0159	104.56	57644	0.68867	0.00049919	0.9995	0.00099837	0.022808	FALSE
BrLib_11074	MAN2A2	268.38/224.52	0/0	245.47	0	-7.9453	964.04	134000	0.67085	0.000263	0.99974	0.00052599	0.022808	FALSE
BrLib_11081	MAN2A1	123.97/160.56	0/0	141.09	0	-7.1506	672.03	40889	0.69772	0.00046209	0.99954	0.00092417	0.022808	FALSE
BrLib_111	ACADSB	172.34/218.52	0/0	194.06	0	-7.6078	1070.2	80926	0.68217	0.00033412	0.99967	0.00066824	0.022808	FALSE
BrLib_1110	RHOB	183.24/141.9	0/0	161.25	0	-7.3421	857.59	54429	0.69118	0.0004034	0.9996	0.0008068	0.022808	FALSE
BrLib_11151	MATK	193.45/185.21	0/0	189.29	0	-7.572	33.988	76722	0.68338	0.0003427	0.99966	0.0006854	0.022808	FALSE
BrLib_11167	MAX	143.05/118.59	0/0	130.24	0	-7.0361	299.79	34456	0.70166	0.0005012	0.9995	0.0010024	0.022808	FALSE
BrLib_11197	MC2R	246.58/290.47	0/0	267.63	0	-8.0695	964.64	161000	0.66673	0.00024082	0.99976	0.00048164	0.022808	FALSE
BrLib_11229	MCL1	129.42/113.92	0/0.96388	121.43	0.22617	-6.6416	120.24	29656	0.7038	0.00053818	0.99946	0.0010764	0.022808	FALSE
BrLib_11240	MCM3	171.66/95.269	0/0	127.89	0	-7.0099	2979.6	33134	0.70256	0.00051059	0.99949	0.0010212	0.022808	FALSE
BrLib_11246	MCM5	104.9/107.26	0/0	106.07	0	-6.7425	2.7863	22208	0.7118	0.00061734	0.99938	0.0012347	0.022808	FALSE
BrLib_11273	DNAJB9	138.28/127.25	0/0	132.65	0	-7.0623	60.86	35832	0.70076	0.00049197	0.99951	0.00098394	0.022808	FALSE
BrLib_11324	MEF2C	118.52/117.92	751.58/629.41	118.22	687.79	2.5304	0.18202	28006	3.4034	0.99956	0.00043777	0.00087554	0.022808	TRUE
BrLib_11331	MEFV	172.34/219.19	0/0	194.36	0	-7.61	1101.4	81190	0.6821	0.0003336	0.99967	0.00066721	0.022808	FALSE
BrLib_11365	MEOX1	215.25/230.51	0/0	222.75	0	-7.8057	116.48	109000	0.67551	0.00029035	0.99971	0.0005807	0.022808	FALSE
BrLib_11372	MEOX2	175.06/165.89	0/0	170.41	0	-7.4213	42.079	61266	0.68848	0.00038135	0.99962	0.00076271	0.022808	FALSE
BrLib_1143	ARHGDIA	117.84/115.92	0/0	116.88	0	-6.8812	1.8448	27329	0.707	0.00055945	0.99944	0.0011189	0.022808	FALSE
BrLib_11437	MGAT5	205.03/286.47	0/0	242.36	0	-7.9269	3339.4	130000	0.67146	0.00026644	0.99973	0.00053288	0.022808	FALSE
BrLib_11450	KITLG	130.1/101.27	0/0	114.78	0	-6.8553	417.46	26292	0.70789	0.00056982	0.99943	0.0011396	0.022808	FALSE
BrLib_11486	MID1	163.48/160.56	0/0	162.01	0	-7.3488	4.2713	54981	0.69095	0.00040147	0.9996	0.00080294	0.022808	FALSE
BrLib_11511	ATXN3	138.96/121.25	0/0	129.8	0	-7.0313	156.96	34208	0.70182	0.00050292	0.9995	0.0010058	0.022808	FALSE
BrLib_11512	ATXN3	133.51/145.9	0/0	139.57	0	-7.1351	76.819	39953	0.69825	0.00046719	0.99953	0.00093438	0.022808	FALSE
BrLib_11521	MLF1	108.99/142.57	0/0	124.65	0	-6.9733	566.45	31368	0.70382	0.00052403	0.99948	0.0010481	0.022808	FALSE
BrLib_11540	MLN	138.96/173.22	0/0	155.15	0	-7.2868	588.57	50111	0.69307	0.00041955	0.99958	0.0008391	0.022808	FALSE
BrLib_11561	MLLT4	123.97/197.87	0/0	156.62	0	-7.3003	2767	51139	0.6926	0.00041552	0.99958	0.00083105	0.022808	FALSE
BrLib_11585	MMP1	105.58/151.23	0/0	126.36	0	-6.9928	1050.3	32296	0.70315	0.00051683	0.99948	0.0010337	0.022808	FALSE
BrLib_11613	MMP11	343.99/332.44	0/2.8916	338.17	0.44696	-7.8728	66.696	266000	0.6548	0.00037492	0.99963	0.00074984	0.022808	FALSE
BrLib_1165	ARL2	202.99/231.84	0/2.8916	216.94	0.44696	-7.2347	416.75	103000	0.67539	0.00058959	0.99941	0.0011792	0.022808	FALSE
BrLib_11759	MSH3	110.35/124.58	0/0	117.25	0	-6.8857	101.38	27516	0.70684	0.00055765	0.99944	0.0011153	0.022808	FALSE
BrLib_1176	ARNT	102.18/117.92	0/0	109.77	0	-6.7914	124.11	23894	0.71011	0.00059627	0.9994	0.0011925	0.022808	FALSE
BrLib_11779	MSN	175.74/145.9	0/0	160.13	0	-7.3321	446.19	53620	0.69152	0.00040628	0.99959	0.00081256	0.022808	FALSE
BrLib_11816	MT1E	152.58/135.91	0/0	144	0	-7.18	139.13	42721	0.69672	0.00045257	0.99955	0.00090514	0.022808	FALSE
BrLib_11829	MT1M	146.45/165.22	0/0	155.55	0	-7.2905	176.32	50394	0.69294	0.00041843	0.99958	0.00083686	0.022808	FALSE
BrLib_11845	MTAP	347.4/307.13	0/0	326.64	0	-8.356	811.66	247000	0.65729	0.00019652	0.9998	0.00039305	0.022808	FALSE
BrLib_11850	MTCP1	181.87/189.87	0/0.96388	185.83	0.22617	-7.2514	31.997	73752	0.68344	0.00034919	0.99965	0.00069837	0.022808	FALSE
BrLib_11852	MTCP1	175.06/172.55	0/1.9278	173.8	0.35031	-7.0163	3.152	63905	0.68614	0.00057905	0.99942	0.0011581	0.022808	FALSE
BrLib_11868	MTHFR	185.28/155.9	0/0	169.95	0	-7.4175	432.51	60913	0.68861	0.0003824	0.99962	0.00076481	0.022808	FALSE
BrLib_11904	MTX1	219.34/251.83	0/0	235.02	0	-7.8828	528.53	122000	0.67294	0.00027491	0.99973	0.00054983	0.022808	FALSE
BrLib_11907	MUC1	202.99/171.88	0/1.9278	186.79	0.35031	-7.1197	484.6	74572	0.68274	0.00053809	0.99946	0.0010762	0.022808	FALSE
BrLib_11922	MUC6	112.39/122.58	0/0	117.38	0	-6.8873	51.95	27580	0.70679	0.00055703	0.99944	0.0011141	0.022808	FALSE
BrLib_11949	MVK	117.16/126.58	0/0	121.78	0	-6.9399	44.383	29841	0.70497	0.00053659	0.99946	0.0010732	0.022808	FALSE
BrLib_11960	MX2	104.9/149.9	0/0	125.4	0	-6.9818	1020.4	31771	0.70353	0.00052087	0.99948	0.0010417	0.022808	FALSE
BrLib_11976	MYBPC1	440.04/447.03	0/0	443.52	0	-8.7961	24.466	476000	0.64303	0.0001438	0.99986	0.00028759	0.022808	FALSE
BrLib_11987	MYBPC3	298.35/360.42	0/0	327.92	0	-8.3616	1930.7	249000	0.65711	0.00019574	0.9998	0.00039148	0.022808	FALSE
BrLib_12030	MYH3	223.42/209.86	0/0.96388	216.54	0.22617	-7.4709	92.038	102000	0.67617	0.00029884	0.9997	0.00059769	0.022808	FALSE
BrLib_12042	MYH7	246.58/265.82	0/0	256.02	0	-8.0057	185.09	147000	0.66884	0.00025195	0.99975	0.00050391	0.022808	FALSE
BrLib_12044	MYH7	176.42/123.92	0/0	147.86	0	-7.2178	1389.2	45206	0.69542	0.00044058	0.99956	0.00088116	0.022808	FALSE
BrLib_12054	MYH10	235.69/215.19	0/0	225.2	0	-7.8215	210.17	111000	0.67499	0.00028713	0.99971	0.00057426	0.022808	FALSE
BrLib_1207	ARSD	237.05/209.86	0/0	223.04	0	-7.8076	369.97	109000	0.67545	0.00028997	0.99971	0.00057994	0.022808	FALSE
BrLib_12072	MYL3	132.83/183.88	0/0	156.28	0	-7.2972	1311.5	50901	0.69271	0.00041645	0.99958	0.00083289	0.022808	FALSE
BrLib_12077	MYL5	275.19/246.5	0/0.96388	260.45	0.22617	-7.7362	411.95	152000	0.66744	0.00024758	0.99975	0.00049517	0.022808	FALSE
BrLib_12093	MYO1C	181.87/291.14	0/0	230.11	0	-7.8524	6051.1	117000	0.67395	0.00028089	0.99972	0.00056179	0.022808	FALSE
BrLib_12096	MYO1C	149.18/200.53	0/0	172.96	0	-7.4426	1325.8	63244	0.68776	0.00037564	0.99962	0.00075128	0.022808	FALSE
BrLib_121	ACAT2	163.48/126.58	0/0	143.85	0	-7.1785	683.57	42625	0.69677	0.00045305	0.99955	0.0009061	0.022808	FALSE
BrLib_12119	MYO7A	123.97/154.56	0/0	138.43	0	-7.1234	469.27	39256	0.69866	0.00047111	0.99953	0.00094222	0.022808	FALSE
BrLib_12139	MYOC	209.8/271.82	0/0	238.81	0	-7.9057	1931	126000	0.67217	0.00027048	0.99973	0.00054096	0.022808	FALSE
BrLib_12140	MYOC	198.9/214.52	0/0	206.56	0	-7.6974	122.04	92509	0.67915	0.00031354	0.99969	0.00062708	0.022808	FALSE
BrLib_12150	PPP1R12A	153.26/209.19	0/0	179.06	0	-7.4923	1573.4	68116	0.68607	0.00036263	0.99964	0.00072526	0.022808	FALSE
BrLib_12171	NACA	117.84/131.25	0/0	124.36	0	-6.97	89.874	31212	0.70393	0.00052528	0.99947	0.0010506	0.022808	FALSE
BrLib_12176	NAGA	309.93/271.15	0/0	289.89	0	-8.1844	752.88	191000	0.66293	0.00022197	0.99978	0.00044394	0.022808	FALSE
BrLib_12189	NAP1L1	226.15/277.15	0/0	250.35	0	-7.9736	1303.7	140000	0.66991	0.00025777	0.99974	0.00051554	0.022808	FALSE
BrLib_12223	NUBP1	117.16/183.88	0/0	146.78	0	-7.2073	2253.4	44502	0.69578	0.00044388	0.99956	0.00088775	0.022808	FALSE
BrLib_12270	NDUFA2	303.12/496.33	3665.3/1925.8	387.88	2656.8	2.7729	18946	357000	3.7979	0.9999	9.84e-05	0.00019672	0.022808	TRUE
BrLib_12289	NDUFA7	168.93/202.53	0/0.96388	184.97	0.22617	-7.2448	565.63	73023	0.68366	0.00035084	0.99965	0.00070168	0.022808	FALSE
BrLib_12320	NDUFB2	339.91/254.5	2655.8/1193.3	294.12	1780.2	2.5935	3666.4	197000	3.3461	0.99945	0.00054922	0.0010984	0.022808	TRUE
BrLib_12330	NDUFB5	213.89/170.55	1820/811.58	191	1215.4	2.6634	942.01	78213	3.6629	0.99983	0.00016568	0.00033136	0.022808	TRUE
BrLib_12342	NDUFB8	105.58/93.271	1384/282.42	99.236	625.22	2.6433	75.855	19257	3.7903	0.9999	9.86e-05	0.00019727	0.022808	TRUE
BrLib_12349	NDUFB10	685.26/680.21	5104/4819.4	682.73	4959.6	2.859	12.754	1200000	3.9051	0.99994	6.42e-05	0.00012841	0.022808	TRUE
BrLib_12363	NDUFS1	111.71/121.92	0/0	116.7	0	-6.879	52.103	27242	0.70707	0.0005603	0.99944	0.0011206	0.022808	FALSE
BrLib_12393	NDUFV2	146.45/141.24	0/0	143.82	0	-7.1781	13.593	42605	0.69678	0.00045315	0.99955	0.00090631	0.022808	FALSE
BrLib_12396	NDUFV2	175.06/139.91	0/0	156.5	0	-7.2992	619.89	51052	0.69264	0.00041586	0.99958	0.00083172	0.022808	FALSE
BrLib_12400	NDUFV3	223.42/249.17	0/0	235.94	0	-7.8884	331.55	123000	0.67275	0.00027382	0.99973	0.00054764	0.022808	FALSE
BrLib_12417	NEDD8	113.76/163.89	0/0	136.54	0	-7.1037	1267.1	38121	0.69933	0.00047771	0.99952	0.00095543	0.022808	FALSE
BrLib_12420	NEDD8	284.73/307.79	0/0	296.04	0	-8.2145	266.05	200000	0.66194	0.00021728	0.99978	0.00043455	0.022808	FALSE
BrLib_12438	NEFL	118.52/132.58	0/0	125.35	0	-6.9813	98.827	31747	0.70354	0.00052106	0.99948	0.0010421	0.022808	FALSE
BrLib_12458	NEO1	104.22/111.26	0/0	107.68	0	-6.764	24.781	22934	0.71106	0.00060799	0.99939	0.001216	0.022808	FALSE
BrLib_12478	NEUROG1	282.01/251.16	0/0	266.14	0	-8.0614	475.98	159000	0.66699	0.00024219	0.99976	0.00048439	0.022808	FALSE
BrLib_12479	NEUROG1	128.74/101.93	0/0	114.56	0	-6.8524	360.61	26180	0.70799	0.00057097	0.99943	0.0011419	0.022808	FALSE
BrLib_12491	NFATC1	254.08/219.85	0/0	236.35	0	-7.8908	586.45	123000	0.67267	0.00027335	0.99973	0.00054669	0.022808	FALSE
BrLib_12533	NFIX	183.92/181.21	1.4022/0	182.56	0.28758	-7.1554	3.659	71000	0.68405	0.00045213	0.99955	0.00090426	0.022808	FALSE
BrLib_12544	NFKB2	168.25/182.54	0/0	175.25	0	-7.4615	102.21	65052	0.68712	0.00037065	0.99963	0.00074129	0.022808	FALSE
BrLib_126	ASIC2	128.74/211.86	0/0	165.15	0	-7.3764	3507.1	57288	0.69001	0.00039371	0.99961	0.00078742	0.022808	FALSE
BrLib_12600	NHLH2	152.58/108.59	0/0	128.72	0	-7.0193	974.47	33601	0.70223	0.00050721	0.99949	0.0010144	0.022808	FALSE
BrLib_12601	NHP2L1	106.94/106.59	0/0	106.77	0	-6.7518	0.060946	22520	0.71148	0.00061326	0.99939	0.0012265	0.022808	FALSE
BrLib_12602	NHP2L1	74.248/59.96	452.91/312.3	66.723	376.09	2.4772	102.37	8244	3.4072	0.99957	0.0004268	0.00085359	0.022808	TRUE
BrLib_12603	NHP2L1	305.17/309.13	0/0	307.14	0	-8.2674	7.8412	216000	0.6602	0.00020927	0.99979	0.00041853	0.022808	FALSE
BrLib_12655	NMBR	284.73/285.14	0/0	284.94	0	-8.1595	0.084622	184000	0.66375	0.00022591	0.99977	0.00045182	0.022808	FALSE
BrLib_12713	CNOT3	166.89/201.2	0/0	183.24	0	-7.5255	589.9	71570	0.68495	0.00035421	0.99965	0.00070841	0.022808	FALSE
BrLib_12759	NPAS1	197.54/211.86	0/0	204.57	0	-7.6835	102.53	90609	0.67962	0.00031665	0.99968	0.00063329	0.022808	FALSE
BrLib_12761	NPAS2	148.5/104.6	0/0	124.63	0	-6.973	970.92	31355	0.70383	0.00052414	0.99948	0.0010483	0.022808	FALSE
BrLib_12768	NPAT	123.97/126.58	0/0	125.27	0	-6.9804	3.4012	31701	0.70358	0.00052141	0.99948	0.0010428	0.022808	FALSE
BrLib_12809	NPTX1	134.87/117.92	0/0	126.11	0	-6.99	143.84	32159	0.70325	0.00051788	0.99948	0.0010358	0.022808	FALSE
BrLib_12822	NPY2R	121.93/100.6	0/0	110.75	0	-6.8042	228.03	24356	0.70966	0.00059088	0.99941	0.0011818	0.022808	FALSE
BrLib_12824	NPY2R	69.48/117.92	1306.8/209.16	90.519	522.87	2.5171	1193.5	15820	3.4374	0.99962	0.00038433	0.00076866	0.022808	TRUE
BrLib_12855	NRGN	217.29/175.22	1.4022/0	195.12	0.28758	-7.251	887.86	81880	0.6809	0.00042251	0.99958	0.00084502	0.022808	FALSE
BrLib_12887	NTHL1	133.51/87.941	0/0	108.36	0	-6.7729	1049.5	23243	0.71075	0.00060414	0.9994	0.0012083	0.022808	FALSE
BrLib_12919	NTS	115.8/172.55	0/0	141.36	0	-7.1534	1626.2	41057	0.69763	0.00046119	0.99954	0.00092237	0.022808	FALSE
BrLib_1292	SERPINC1	213.89/225.85	0/0	219.79	0	-7.7865	71.533	106000	0.67616	0.00029434	0.99971	0.00058868	0.022808	FALSE
BrLib_12940	NUP88	128.74/130.58	0/0	129.66	0	-7.0296	1.6877	34125	0.70188	0.0005035	0.9995	0.001007	0.022808	FALSE
BrLib_12944	NUP98	116.48/149.23	0/0	131.84	0	-7.0536	538.41	35369	0.70105	0.00049502	0.9995	0.00099003	0.022808	FALSE
BrLib_12995	OCRL	141.68/95.269	0/0	116.18	0	-6.8726	1087.7	26983	0.70729	0.00056285	0.99944	0.0011257	0.022808	FALSE
BrLib_13021	OGN	157.35/206.53	0/0	180.27	0	-7.502	1214.7	69108	0.68575	0.00036015	0.99964	0.00072029	0.022808	FALSE
BrLib_13039	OPA1	82.422/143.9	0/0	108.91	0	-6.7802	1926.1	23498	0.71049	0.00060102	0.9994	0.001202	0.022808	FALSE
BrLib_1306	ATF4	140.32/114.59	0/0	126.81	0	-6.9978	331.91	32538	0.70298	0.00051501	0.99948	0.00103	0.022808	FALSE
BrLib_13096	ORC1	326.28/339.11	0/0	332.63	0	-8.3821	82.23	257000	0.65644	0.00019291	0.99981	0.00038583	0.022808	FALSE
BrLib_13101	ORC4	168.25/145.9	0/0	156.68	0	-7.3008	250.03	51176	0.69258	0.00041538	0.99958	0.00083076	0.022808	FALSE
BrLib_13104	ORC4	153.26/159.89	0/0	156.54	0	-7.2996	21.972	51082	0.69263	0.00041574	0.99958	0.00083149	0.022808	FALSE
BrLib_13132	OSM	183.24/193.2	0/0	188.15	0	-7.5634	49.689	75742	0.68367	0.0003448	0.99966	0.0006896	0.022808	FALSE
BrLib_13134	OTC	441.4/359.09	1.4022/0	398.12	0.28758	-8.276	3396.3	377000	0.64757	0.00020417	0.9998	0.00040835	0.022808	FALSE
BrLib_13161	OXCT1	256.12/265.15	0/0	260.6	0	-8.0312	40.81	152000	0.668	0.00024744	0.99975	0.00049489	0.022808	FALSE
BrLib_13173	P2RX1	166.89/125.92	0/0	144.96	0	-7.1894	843.5	43331	0.69639	0.00044953	0.99955	0.00089906	0.022808	FALSE
BrLib_13187	P2RX5	190.05/197.2	0/0	193.59	0	-7.6043	25.589	80508	0.68229	0.00033494	0.99967	0.00066989	0.022808	FALSE
BrLib_13193	P2RY1	204.35/193.87	0/0	199.04	0	-7.6442	54.948	85441	0.68094	0.00032561	0.99967	0.00065122	0.022808	FALSE
BrLib_13249	PAFAH1B2	146.45/171.88	0/0	158.66	0	-7.3189	323.92	52573	0.69197	0.0004101	0.99959	0.00082021	0.022808	FALSE
BrLib_13268	PAH	132.15/96.602	0/0	112.99	0	-6.8327	635.61	25419	0.70868	0.00057902	0.99942	0.001158	0.022808	FALSE
BrLib_13271	SERPINE1	162.8/175.22	0/0	168.89	0	-7.4085	77.095	60102	0.68892	0.00038484	0.99962	0.00076969	0.022808	FALSE
BrLib_13272	SERPINE1	141.68/164.56	0/0	152.69	0	-7.2639	261.93	48429	0.69385	0.00042641	0.99957	0.00085281	0.022808	FALSE
BrLib_13299	CNTN3	224.11/280.48	0/0	250.71	0	-7.9756	1593.9	140000	0.66984	0.00025739	0.99974	0.00051478	0.022808	FALSE
BrLib_13307	PAPPA	328.33/355.09	0/0	341.45	0	-8.4197	358.43	272000	0.65521	0.00018783	0.99981	0.00037566	0.022808	FALSE
BrLib_13316	PARN	200.26/133.91	0/0	163.76	0	-7.3642	2223.6	56260	0.69042	0.00039711	0.9996	0.00079422	0.022808	FALSE
BrLib_13339	PAX5	122.61/124.58	0/0	123.59	0	-6.9611	1.944	30800	0.70424	0.0005286	0.99947	0.0010572	0.022808	FALSE
BrLib_13353	PAX9	202.31/174.55	0/0	187.92	0	-7.5616	385.8	75538	0.68373	0.00034524	0.99965	0.00069048	0.022808	FALSE
BrLib_13369	PC	215.93/191.2	0/0	203.19	0	-7.6738	305.99	89304	0.67994	0.00031884	0.99968	0.00063768	0.022808	FALSE
BrLib_13389	PCCB	230.92/167.89	0/0	196.9	0	-7.6286	1999	83482	0.68147	0.00032922	0.99967	0.00065844	0.022808	FALSE
BrLib_13402	PCDH7	418.92/370.42	0/0	393.92	0	-8.6254	1177.4	369000	0.64853	0.00016232	0.99984	0.00032464	0.022808	FALSE
BrLib_13404	PCDH7	134.87/137.91	0/0	136.38	0	-7.102	4.606	38025	0.69939	0.00047829	0.99952	0.00095658	0.022808	FALSE
BrLib_13435	PCNA	138.28/138.57	0/0	138.43	0	-7.1234	0.043637	39256	0.69866	0.00047111	0.99953	0.00094222	0.022808	FALSE
BrLib_13464	PCSK2	269.74/229.85	0/0	249	0	-7.9658	797.24	138000	0.67017	0.0002592	0.99974	0.0005184	0.022808	FALSE
BrLib_13465	CDK16	242.5/278.48	0/0	259.87	0	-8.0272	648.12	151000	0.66813	0.00024815	0.99975	0.00049631	0.022808	FALSE
BrLib_13490	PDCD2	113.07/152.56	0/0	131.34	0	-7.0482	784.06	35082	0.70124	0.00049693	0.9995	0.00099386	0.022808	FALSE
BrLib_13509	PDE3B	341.27/381.08	0/5.7833	360.62	0.66702	-7.7611	793	305000	0.65144	0.00052403	0.99948	0.0010481	0.022808	FALSE
BrLib_13531	PDE6A	145.77/120.59	0/0	132.58	0	-7.0616	317.86	35794	0.70078	0.00049222	0.99951	0.00098444	0.022808	FALSE
BrLib_13540	PDE6D	305.85/289.14	0/0	297.38	0	-8.221	139.6	202000	0.66172	0.00021628	0.99978	0.00043256	0.022808	FALSE
BrLib_13550	PDE7A	156.67/147.23	0/0	151.88	0	-7.2562	44.524	47879	0.69411	0.00042873	0.99957	0.00085746	0.022808	FALSE
BrLib_13555	PDE8A	130.1/89.94	0/0	108.18	0	-6.7705	813.41	23159	0.71083	0.00060517	0.99939	0.0012103	0.022808	FALSE
BrLib_1360	ATP1B3	196.18/223.18	0/0	209.25	0	-7.7159	365.03	95099	0.67853	0.00030945	0.99969	0.0006189	0.022808	FALSE
BrLib_13603	PDK1	189.37/131.25	0/0	157.65	0	-7.3097	1703.1	51859	0.69228	0.00041277	0.99959	0.00082554	0.022808	FALSE
BrLib_13632	PDPK1	147.13/110.59	0/0	127.56	0	-7.0063	671.01	32955	0.70268	0.0005119	0.99949	0.0010238	0.022808	FALSE
BrLib_13667	PER1	277.92/245.83	0/0	261.38	0	-8.0355	515.17	153000	0.66785	0.00024668	0.99975	0.00049337	0.022808	FALSE
BrLib_1368	ATP2A1	220.02/333.78	0/0	270.99	0	-8.0874	6540	166000	0.66613	0.00023777	0.99976	0.00047554	0.022808	FALSE
BrLib_13710	PFAS	181.87/247.17	0/0	212.02	0	-7.7349	2144.1	97824	0.67789	0.00030532	0.99969	0.00061064	0.022808	FALSE
BrLib_13711	PFAS	148.5/113.26	0/0	129.69	0	-7.03	623.71	34141	0.70187	0.00050339	0.9995	0.0010068	0.022808	FALSE
BrLib_13722	PFDN2	115.8/110.59	0/0	113.17	0	-6.835	13.559	25505	0.7086	0.00057809	0.99942	0.0011562	0.022808	FALSE
BrLib_13770	PFN1	172.34/104.6	0/0	134.26	0	-7.0796	2329.7	36772	0.70016	0.00048596	0.99951	0.00097191	0.022808	FALSE
BrLib_13771	PFN1	126.7/147.9	0/0	136.89	0	-7.1074	225.11	38329	0.69921	0.00047648	0.99952	0.00095297	0.022808	FALSE
BrLib_13806	PGGT1B	128.06/128.58	0/0	128.32	0	-7.0148	0.13506	33376	0.70239	0.00050883	0.99949	0.0010177	0.022808	FALSE
BrLib_13810	PGK1	257.48/249.83	0/0	253.63	0	-7.9923	29.273	144000	0.66929	0.00025438	0.99975	0.00050875	0.022808	FALSE
BrLib_13834	ABCB1	195.5/203.2	0/1.9278	199.31	0.35031	-7.2128	29.649	85688	0.67968	0.0005037	0.9995	0.0010074	0.022808	FALSE
BrLib_13835	ABCB1	227.51/282.48	0/0	253.51	0	-7.9916	1515	143000	0.66931	0.0002545	0.99975	0.000509	0.022808	FALSE
BrLib_13843	PHB	123.29/105.93	0/0.96388	114.28	0.22617	-6.5549	150.96	26046	0.70671	0.00057236	0.99943	0.0011447	0.022808	FALSE
BrLib_13850	PHEX	168.93/143.9	1.4022/0	155.92	0.28758	-6.9292	313.69	50645	0.69155	0.00053084	0.99947	0.0010617	0.022808	FALSE
BrLib_13873	PHKG1	96.727/168.55	0/0	127.69	0	-7.0077	2628.6	33026	0.70263	0.00051138	0.99949	0.0010228	0.022808	FALSE
BrLib_13936	PIGA	88.552/128.58	0/0	106.71	0	-6.751	808.02	22492	0.71151	0.00061362	0.99939	0.0012272	0.022808	FALSE
BrLib_13942	PIGF	175.74/148.57	0/0	161.58	0	-7.345	369.91	54670	0.69108	0.00040256	0.9996	0.00080511	0.022808	FALSE
BrLib_13945	PIGH	161.44/213.19	0/0	185.52	0	-7.5432	1345.6	73488	0.68435	0.00034978	0.99965	0.00069956	0.022808	FALSE
BrLib_13993	PIK3R2	119.21/163.22	0/0	139.49	0	-7.1343	974.75	39905	0.69828	0.00046746	0.99953	0.00093492	0.022808	FALSE
BrLib_14026	PITX1	215.25/146.57	0/0	177.62	0	-7.4808	2380.3	66951	0.68647	0.00036561	0.99963	0.00073123	0.022808	FALSE
BrLib_14038	PKD1	148.5/125.25	0/0	136.38	0	-7.102	270.69	38023	0.69939	0.0004783	0.99952	0.0009566	0.022808	FALSE
BrLib_14045	PKLR	163.48/163.22	0/0	163.35	0	-7.3606	0.033251	55958	0.69055	0.00039813	0.9996	0.00079625	0.022808	FALSE
BrLib_14052	PKHD1	226.15/301.13	0/0.96388	260.96	0.22617	-7.7391	2825.5	153000	0.66735	0.00024709	0.99975	0.00049419	0.022808	FALSE
BrLib_14072	PLA2G1B	96.045/151.9	0/0	120.79	0	-6.9282	1580	29323	0.70537	0.00054107	0.99946	0.0010821	0.022808	FALSE
BrLib_14076	PLA2G2A	132.15/190.54	0/0.96388	158.68	0.22617	-7.0249	1718.9	52588	0.69098	0.00041005	0.99959	0.0008201	0.022808	FALSE
BrLib_14100	PLAT	169.61/217.19	0/0	191.93	0	-7.5919	1136	79037	0.6827	0.00033789	0.99966	0.00067578	0.022808	FALSE
BrLib_14103	PLAU	221.38/243.84	0/0	232.34	0	-7.8663	252.26	119000	0.67349	0.00027815	0.99972	0.0005563	0.022808	FALSE
BrLib_14104	PLAU	191.41/142.57	0/0	165.2	0	-7.3767	1199	57320	0.69	0.00039361	0.99961	0.00078721	0.022808	FALSE
BrLib_1414	ATP5C1	142.37/115.26	0/0	128.1	0	-7.0123	368.48	33251	0.70248	0.00050973	0.99949	0.0010195	0.022808	FALSE
BrLib_14146	PLEC	179.15/151.9	0/0	164.96	0	-7.3747	371.93	57146	0.69007	0.00039418	0.99961	0.00078835	0.022808	FALSE
BrLib_14160	PLGLB2	118.52/149.23	0/0	133	0	-7.066	473.08	36033	0.70063	0.00049066	0.99951	0.00098132	0.022808	FALSE
BrLib_14164	PLGLB1	145.77/160.56	0/0.96388	152.99	0.22617	-6.9725	109.4	48629	0.69273	0.00042557	0.99957	0.00085115	0.022808	FALSE
BrLib_14174	PLK1	101.49/140.57	0/0	119.45	0	-6.9123	768.55	28631	0.70593	0.00054724	0.99945	0.0010945	0.022808	FALSE
BrLib_14208	PLRG1	124.65/199.87	0/0	157.84	0	-7.3115	2867.3	51996	0.69222	0.00041226	0.99959	0.00082451	0.022808	FALSE
BrLib_14212	PLS1	176.42/125.92	1.4022/0	149.05	0.28758	-6.8646	1284.6	45987	0.69369	0.00055572	0.99944	0.0011114	0.022808	FALSE
BrLib_14213	PLS3	131.47/130.58	0/0	131.02	0	-7.0446	0.39381	34898	0.70136	0.00049817	0.9995	0.00099635	0.022808	FALSE
BrLib_14234	PLXNB1	176.42/167.22	0/0	171.76	0	-7.4326	42.354	62308	0.6881	0.00037831	0.99962	0.00075662	0.022808	FALSE
BrLib_14283	EXOSC10	137.6/159.89	0/0	148.33	0	-7.2223	248.9	45513	0.69527	0.00043917	0.99956	0.00087834	0.022808	FALSE
BrLib_14286	PMS2	134.19/175.88	0/0	153.63	0	-7.2727	873.02	49068	0.69355	0.00042376	0.99958	0.00084752	0.022808	FALSE
BrLib_14295	PNLIP	202.31/181.21	0/0	191.47	0	-7.5885	222.71	78630	0.68282	0.00033872	0.99966	0.00067744	0.022808	FALSE
BrLib_1430	ATP5G1	73.567/155.9	0/0	107.1	0	-6.7562	3505.5	22669	0.71133	0.00061134	0.99939	0.0012227	0.022808	FALSE
BrLib_14330	POLA1	115.12/98.6	0/0	106.54	0	-6.7487	136.62	22417	0.71158	0.0006146	0.99939	0.0012292	0.022808	FALSE
BrLib_14341	POLD2	143.05/157.23	0/0	149.97	0	-7.2381	100.61	46599	0.69473	0.00043428	0.99957	0.00086856	0.022808	FALSE
BrLib_14373	POLR2D	38.146/104.6	567.89/233.26	63.179	363.97	2.5076	2342.1	7337.1	3.5116	0.99971	0.00028943	0.00057886	0.022808	TRUE
BrLib_14437	POU2AF1	115.12/105.26	0/0	110.08	0	-6.7955	48.591	24041	0.70997	0.00059454	0.99941	0.0011891	0.022808	FALSE
BrLib_14446	POU2F2	88.552/137.91	0/0	110.51	0	-6.801	1232.7	24242	0.70977	0.00059219	0.99941	0.0011844	0.022808	FALSE
BrLib_14452	POU3F1	131.47/86.608	0/0	106.71	0	-6.751	1017	22492	0.71151	0.00061362	0.99939	0.0012272	0.022808	FALSE
BrLib_14454	POU3F2	185.96/211.19	0/0	198.17	0	-7.6379	318.63	84646	0.68115	0.00032706	0.99967	0.00065412	0.022808	FALSE
BrLib_14462	POU4F1	179.83/163.22	0/0.96388	171.33	0.22617	-7.1348	137.96	61971	0.68731	0.00037929	0.99962	0.00075857	0.022808	FALSE
BrLib_14497	PPARG	247.95/177.21	0/0	209.62	0	-7.7185	2519.1	95464	0.67844	0.00030889	0.99969	0.00061777	0.022808	FALSE
BrLib_14516	PPBP	125.34/97.268	0/0	110.41	0	-6.7998	395.48	24197	0.70982	0.00059272	0.99941	0.0011854	0.022808	FALSE
BrLib_1452	ATP6V1A	49.726/102.6	171.07/1117.1	71.433	437.2	2.5969	1442.4	9537	3.7454	0.99988	0.00011728	0.00023455	0.022808	TRUE
BrLib_14534	PPIC	263.61/215.85	0/0	238.54	0	-7.9041	1143.3	126000	0.67223	0.00027078	0.99973	0.00054156	0.022808	FALSE
BrLib_14567	PPP1CB	141.68/152.56	0/0	147.02	0	-7.2097	59.209	44661	0.6957	0.00044313	0.99956	0.00088625	0.022808	FALSE
BrLib_1457	ATP6V1B2	85.828/73.95	793.64/255.43	79.668	450.26	2.4839	70.635	12041	3.3773	0.99952	0.00047784	0.00095568	0.022808	TRUE
BrLib_14573	PPP1R1A	134.87/105.26	0/0	119.15	0	-6.9087	440.04	28480	0.70605	0.00054862	0.99945	0.0010972	0.022808	FALSE
BrLib_14580	PPP1R2	182.55/142.57	0/0	161.33	0	-7.3428	802.38	54485	0.69115	0.0004032	0.9996	0.00080641	0.022808	FALSE
BrLib_14591	PPP1R3D	177.79/128.58	0/0	151.2	0	-7.2498	1218.5	47419	0.69433	0.0004307	0.99957	0.00086139	0.022808	FALSE
BrLib_14621	PPP2R2A	109.67/115.26	0/0	112.43	0	-6.8256	15.61	25151	0.70892	0.00058194	0.99942	0.0011639	0.022808	FALSE
BrLib_14629	PPP2R2C	164.84/232.51	0/0	195.78	0	-7.6204	2306.2	82467	0.68174	0.00033114	0.99967	0.00066228	0.022808	FALSE
BrLib_1463	ATP6V0C	179.83/185.21	872.16/1357.1	182.5	1088	2.5691	14.469	70950	3.3993	0.99955	0.00044834	0.00089668	0.022808	TRUE
BrLib_14654	PPP2R5D	363.06/415.72	0/0.96388	388.5	0.22617	-8.3113	1387.9	358000	0.64879	0.00016463	0.99984	0.00032927	0.022808	FALSE
BrLib_14665	PPP4C	103.54/139.24	0/0	120.07	0	-6.9197	640.77	28951	0.70567	0.00054436	0.99946	0.0010887	0.022808	FALSE
BrLib_14713	PRB4	501.34/580.28	0/11.567	539.37	0.98012	-8.0922	3119.4	724000	0.63289	0.00051031	0.99949	0.0010206	0.022808	FALSE
BrLib_14750	PRH2	207.08/201.86	0/0	204.45	0	-7.6827	13.584	90495	0.67965	0.00031684	0.99968	0.00063367	0.022808	FALSE
BrLib_14761	PRKAA1	252.72/57.961	0/0	121.06	0	-6.9314	21315	29462	0.70526	0.00053986	0.99946	0.0010797	0.022808	FALSE
BrLib_14779	PRKACA	372.6/260.49	0/0	311.55	0	-8.2879	6334.3	223000	0.65952	0.00020625	0.99979	0.00041249	0.022808	FALSE
BrLib_14791	PKIA	169.61/137.24	0/0	152.57	0	-7.2628	525.4	48347	0.69388	0.00042675	0.99957	0.0008535	0.022808	FALSE
BrLib_14792	PKIA	138.96/83.277	0/0	107.58	0	-6.7626	1575.3	22886	0.7111	0.00060859	0.99939	0.0012172	0.022808	FALSE
BrLib_14827	PRKCD	192.77/176.55	1.4022/0	184.48	0.28758	-7.1705	131.67	72611	0.68356	0.00044734	0.99955	0.00089467	0.022808	FALSE
BrLib_14841	PRKCI	289.5/233.84	0/0	260.19	0	-8.0289	1553.2	152000	0.66807	0.00024784	0.99975	0.00049568	0.022808	FALSE
BrLib_14865	PRKCZ	324.24/337.77	1.4022/0	330.94	0.28758	-8.0101	91.603	254000	0.65611	0.00024659	0.99975	0.00049317	0.022808	FALSE
BrLib_14872	PRKDC	163.48/132.58	0/0	147.22	0	-7.2116	478.83	44790	0.69563	0.00044252	0.99956	0.00088504	0.022808	FALSE
BrLib_14880	PRKG2	121.93/133.24	0/0	127.46	0	-7.0052	64.033	32900	0.70272	0.00051231	0.99949	0.0010246	0.022808	FALSE
BrLib_1489	ATP7A	214.57/146.57	0/0	177.34	0	-7.4785	2332.9	66724	0.68654	0.0003662	0.99963	0.00073241	0.022808	FALSE
BrLib_14899	MAPK7	161.44/124.58	0/0	141.82	0	-7.158	681.99	41345	0.69747	0.00045966	0.99954	0.00091932	0.022808	FALSE
BrLib_14908	MAPK11	246.58/207.86	0/0	226.4	0	-7.8291	751.15	113000	0.67473	0.00028559	0.99971	0.00057118	0.022808	FALSE
BrLib_1493	ATP5O	94.002/193.2	0/0	134.77	0	-7.085	5076.5	37071	0.69997	0.0004841	0.99952	0.00096819	0.022808	FALSE
BrLib_14933	MAP2K5	247.27/280.48	0/0	263.35	0	-8.0463	552.08	156000	0.6675	0.00024481	0.99976	0.00048962	0.022808	FALSE
BrLib_14934	MAP2K5	119.21/148.57	0/0	133.08	0	-7.0669	432.35	36082	0.7006	0.00049035	0.99951	0.0009807	0.022808	FALSE
BrLib_14937	MAP2K6	406.66/414.39	0/0	410.51	0	-8.6848	29.861	403000	0.64661	0.00015562	0.99984	0.00031125	0.022808	FALSE
BrLib_14946	EIF2AK2	133.51/151.9	0/0	142.41	0	-7.164	169.23	41713	0.69727	0.00045773	0.99954	0.00091546	0.022808	FALSE
BrLib_14963	PRL	62.668/68.621	260.81/572.54	65.577	386.43	2.5409	17.726	7944.6	3.5998	0.99979	0.00020708	0.00041415	0.022808	TRUE
BrLib_1504	ATR	164.84/165.89	0/0	165.37	0	-7.3782	0.54565	57445	0.68995	0.0003932	0.99961	0.0007864	0.022808	FALSE
BrLib_15042	PRSS2	178.47/231.18	0/0	203.12	0	-7.6733	1395	89236	0.67996	0.00031895	0.99968	0.00063791	0.022808	FALSE
BrLib_15044	PRSS2	200.95/225.18	0/0.96388	212.72	0.22617	-7.4454	293.93	98514	0.67701	0.0003043	0.9997	0.00060861	0.022808	FALSE
BrLib_15053	RELN	224.11/213.86	0/0	218.92	0	-7.7808	52.535	105000	0.67635	0.00029553	0.9997	0.00059105	0.022808	FALSE
BrLib_1509	KIF1A	68.798/76.615	907.22/199.52	72.602	425.48	2.5347	30.572	9873.4	3.5514	0.99975	0.00024967	0.00049933	0.022808	TRUE
BrLib_15097	PSEN2	205.71/197.2	0/0	201.41	0	-7.6612	36.243	87636	0.68037	0.00032171	0.99968	0.00064341	0.022808	FALSE
BrLib_15107	PSG2	142.37/150.57	0/0	146.41	0	-7.2037	33.629	44262	0.69591	0.00044502	0.99955	0.00089004	0.022808	FALSE
BrLib_15125	PSG7	172.34/73.95	0/0	112.9	0	-6.8316	5049.8	25377	0.70871	0.00057947	0.99942	0.0011589	0.022808	FALSE
BrLib_15129	PSG9	168.93/138.57	0/0	153	0	-7.2668	461.91	48640	0.69375	0.00042553	0.99957	0.00085106	0.022808	FALSE
BrLib_15131	PSG9	162.12/166.55	0/0	164.32	0	-7.3691	9.8375	56672	0.69026	0.00039574	0.9996	0.00079147	0.022808	FALSE
BrLib_15141	PSMA1	170.97/254.5	0/0	208.6	0	-7.7115	3522.1	94470	0.67868	0.00031043	0.99969	0.00062086	0.022808	FALSE
BrLib_15189	PSMB6	245.9/257.16	0/0	251.47	0	-7.98	63.369	141000	0.6697	0.0002566	0.99974	0.00051321	0.022808	FALSE
BrLib_15226	PSMC4	185.28/185.87	0/0	185.58	0	-7.5436	0.17762	73537	0.68434	0.00034967	0.99965	0.00069934	0.022808	FALSE
BrLib_15248	PSMD3	118.52/126.58	0/0	122.49	0	-6.9482	32.47	30213	0.70468	0.00053345	0.99947	0.0010669	0.022808	FALSE
BrLib_15273	PSMD11	136.23/149.9	0/0	142.9	0	-7.169	93.415	42025	0.69709	0.00045611	0.99954	0.00091223	0.022808	FALSE
BrLib_15278	PSMD12	165.52/153.23	0/0	159.26	0	-7.3243	75.608	52999	0.69179	0.00040853	0.99959	0.00081707	0.022808	FALSE
BrLib_153	ACOX1	120.57/101.93	0/0	110.86	0	-6.8055	173.96	24406	0.70962	0.0005903	0.99941	0.0011806	0.022808	FALSE
BrLib_15304	PTBP1	181.87/188.54	0/0	185.18	0	-7.5405	22.225	73198	0.68444	0.00035044	0.99965	0.00070088	0.022808	FALSE
BrLib_15306	TAS2R38	244.54/312.46	0/0	276.42	0	-8.1159	2314.9	173000	0.66519	0.00023301	0.99977	0.00046602	0.022808	FALSE
BrLib_15310	PTCH1	136.92/75.949	1215.7/315.19	101.98	619.03	2.59	1898.2	20413	3.6189	0.99981	0.00019403	0.00038805	0.022808	TRUE
BrLib_15311	PTCH1	254.08/308.46	0/0	279.95	0	-8.1342	1482.2	177000	0.66459	0.00023002	0.99977	0.00046003	0.022808	FALSE
BrLib_15316	PTEN	174.38/171.22	0/0	172.79	0	-7.4412	4.9993	63112	0.68781	0.00037601	0.99962	0.00075203	0.022808	FALSE
BrLib_15340	PTGER4	146.45/139.91	0/0	143.14	0	-7.1713	21.429	42175	0.69701	0.00045534	0.99954	0.00091068	0.022808	FALSE
BrLib_15362	PTGS1	284.73/387.74	0/0	332.27	0	-8.3805	5336.9	256000	0.65649	0.00019313	0.99981	0.00038626	0.022808	FALSE
BrLib_1538	AXL	461.15/442.37	7.011/0	451.66	0.74327	-8.0205	176.45	495000	0.64113	0.00046396	0.99954	0.00092793	0.022808	FALSE
BrLib_15385	PTK6	181.19/169.89	0/0	175.45	0	-7.4631	63.931	65208	0.68706	0.00037022	0.99963	0.00074045	0.022808	FALSE
BrLib_15409	QSOX1	127.38/109.26	0/0	117.97	0	-6.8945	164.4	27880	0.70654	0.00055419	0.99945	0.0011084	0.022808	FALSE
BrLib_15410	QSOX1	114.44/145.9	0/0	129.22	0	-7.0248	496.84	33877	0.70205	0.00050525	0.99949	0.0010105	0.022808	FALSE
BrLib_15415	PTPN1	189.37/198.53	0/0	193.9	0	-7.6066	42.024	80779	0.68221	0.00033441	0.99967	0.00066882	0.022808	FALSE
BrLib_15441	PTPN11	117.84/155.23	0/0	135.25	0	-7.0901	702.16	37354	0.6998	0.00048235	0.99952	0.0009647	0.022808	FALSE
BrLib_15450	PTPN13	179.83/240.5	1677/985.08	207.97	1285.3	2.6219	1850.4	93859	3.5165	0.99971	0.00029095	0.0005819	0.022808	TRUE
BrLib_15465	PTPRC	222.06/185.21	0/0	202.8	0	-7.671	680.49	88935	0.68004	0.00031947	0.99968	0.00063893	0.022808	FALSE
BrLib_15474	PTPRCAP	119.89/120.59	0/0.96388	120.24	0.22617	-6.6275	0.24443	29037	0.70427	0.0005436	0.99946	0.0010872	0.022808	FALSE
BrLib_15494	PTPRJ	155.99/129.25	1.4022/0	141.99	0.28758	-6.7951	358.36	41451	0.696	0.00058381	0.99942	0.0011676	0.022808	FALSE
BrLib_1553	BAAT	184.6/160.56	1.4022/0	172.16	0.28758	-7.0713	289.29	62619	0.68684	0.00047994	0.99952	0.00095987	0.022808	FALSE
BrLib_15538	RAD1	241.14/287.14	0/0	263.13	0	-8.0451	1060.2	155000	0.66754	0.00024501	0.99975	0.00049003	0.022808	FALSE
BrLib_15577	ABCD4	139.64/140.57	0/0	140.11	0	-7.1406	0.43406	40283	0.69807	0.00046537	0.99953	0.00093074	0.022808	FALSE
BrLib_15597	PYCR1	346.04/316.45	0/0	330.91	0	-8.3747	437.76	254000	0.65668	0.00019394	0.99981	0.00038787	0.022808	FALSE
BrLib_15641	RGL2	105.58/131.91	0/0	118.02	0	-6.895	347.69	27901	0.70652	0.00055398	0.99945	0.001108	0.022808	FALSE
BrLib_1565	BAG1	137.6/125.25	0/0	131.28	0	-7.0474	76.276	35044	0.70127	0.00049719	0.9995	0.00099437	0.022808	FALSE
BrLib_15664	RAB5A	254.76/236.51	0/0	245.46	0	-7.9452	166.61	134000	0.67086	0.000263	0.99974	0.00052601	0.022808	FALSE
BrLib_15667	RAB5B	110.35/143.24	0/0	125.72	0	-6.9855	543.07	31947	0.7034	0.00051951	0.99948	0.001039	0.022808	FALSE
BrLib_15668	RAB5B	153.26/199.87	0/0	175.02	0	-7.4596	1090.6	64869	0.68718	0.00037114	0.99963	0.00074228	0.022808	FALSE
BrLib_15678	RAB13	143.05/131.25	0/0	137.02	0	-7.1087	69.666	38407	0.69916	0.00047603	0.99952	0.00095206	0.022808	FALSE
BrLib_15690	RABGGTA	102.86/67.954	479.55/549.41	83.606	513.29	2.6038	615.58	13349	3.719	0.99987	0.00013064	0.00026128	0.022808	TRUE
BrLib_15696	RABGGTB	155.99/197.2	1114.7/989.9	175.39	1050.5	2.5756	852.13	65161	3.4281	0.9996	0.00040307	0.00080614	0.022808	TRUE
BrLib_15742	RAD51C	128.06/121.92	1072.7/556.16	124.95	772.39	2.6183	18.868	31529	3.6462	0.99982	0.00017526	0.00035051	0.022808	TRUE
BrLib_15784	RALGDS	188.68/256.49	0/0	219.99	0	-7.7879	2312.5	106000	0.67611	0.00029406	0.99971	0.00058812	0.022808	FALSE
BrLib_15787	RAN	142.37/133.91	0/0	138.07	0	-7.1197	35.753	39042	0.69878	0.00047234	0.99953	0.00094467	0.022808	FALSE
BrLib_15792	RANBP1	286.77/243.84	4.2066/0	264.44	0.55625	-7.4141	923.33	157000	0.6659	0.00059973	0.9994	0.0011995	0.022808	FALSE
BrLib_15798	RANGAP1	95.364/121.25	0/0	107.53	0	-6.762	336.29	22866	0.71113	0.00060884	0.99939	0.0012177	0.022808	FALSE
BrLib_15799	RANGAP1	115.8/111.26	0/0	113.51	0	-6.8393	10.311	25670	0.70845	0.00057633	0.99942	0.0011527	0.022808	FALSE
BrLib_15836	RARB	177.79/156.56	0/0	166.84	0	-7.3909	225.47	58546	0.68952	0.00038967	0.99961	0.00077934	0.022808	FALSE
BrLib_15873	RB1	256.8/245.83	0/0	251.26	0	-7.9788	60.149	141000	0.66974	0.00025682	0.99974	0.00051365	0.022808	FALSE
BrLib_15910	RBL2	258.16/175.88	0/0	213.09	0	-7.7421	3416.2	98882	0.67765	0.00030377	0.9997	0.00060753	0.022808	FALSE
BrLib_15914	RBM3	112.39/132.58	0/0	122.07	0	-6.9433	204.04	29993	0.70485	0.0005353	0.99946	0.0010706	0.022808	FALSE
BrLib_15935	RBP1	161.44/170.55	0/0	165.93	0	-7.3831	41.541	57868	0.68978	0.00039183	0.99961	0.00078366	0.022808	FALSE
BrLib_15952	RCN1	196.18/293.8	0/0	240.08	0	-7.9134	4813.5	128000	0.67192	0.00026901	0.99973	0.00053803	0.022808	FALSE
BrLib_15978	RECQL	194.82/193.2	0/0	194.01	0	-7.6074	1.2993	80879	0.68218	0.00033421	0.99967	0.00066842	0.022808	FALSE
BrLib_15980	RECQL	230.24/231.18	0/0	230.71	0	-7.8562	0.44321	117000	0.67383	0.00028016	0.99972	0.00056031	0.022808	FALSE
BrLib_16008	RENBP	175.06/115.92	0/0	142.46	0	-7.1645	1767.1	41744	0.69725	0.00045757	0.99954	0.00091513	0.022808	FALSE
BrLib_1601	BBS2	135.55/83.277	0/0.96388	106.25	0.22617	-6.4507	1386.4	22287	0.7102	0.0006163	0.99938	0.0012326	0.022808	FALSE
BrLib_16017	REST	226.15/241.17	0/0	233.54	0	-7.8737	112.86	120000	0.67324	0.00027669	0.99972	0.00055339	0.022808	FALSE
BrLib_16019	REST	168.25/153.23	0/0	160.56	0	-7.336	112.85	53933	0.69139	0.00040516	0.99959	0.00081031	0.022808	FALSE
BrLib_16021	RET	138.28/109.93	0/0	123.29	0	-6.9576	403.23	30638	0.70436	0.00052992	0.99947	0.0010598	0.022808	FALSE
BrLib_16028	REV3L	62.668/61.292	559.48/265.07	61.976	385.1	2.6161	0.9464	7042.2	3.8505	0.99992	7.66e-05	0.00015311	0.022808	TRUE
BrLib_1604	BBS2	181.87/121.25	0/0	148.5	0	-7.224	1856.2	45629	0.69521	0.00043864	0.99956	0.00087728	0.022808	FALSE
BrLib_16089	RGS1	130.79/196.53	0/0	160.33	0	-7.3338	2183.7	53762	0.69146	0.00040577	0.99959	0.00081154	0.022808	FALSE
BrLib_161	ACP2	42.914/54.63	262.21/267.96	48.42	265.07	2.4286	68.881	4159.4	3.3592	0.99949	0.00050514	0.0010103	0.022808	TRUE
BrLib_16122	RGS16	245.9/174.55	1510.2/1207.7	207.18	1350.5	2.6987	2564.3	93098	3.7472	0.99988	0.00011901	0.00023801	0.022808	TRUE
BrLib_16155	RING1	161.44/153.23	0/0.96388	157.28	0.22617	-7.0122	33.688	51599	0.6914	0.00041376	0.99959	0.00082752	0.022808	FALSE
BrLib_16169	RLN2	201.63/174.55	0/0	187.6	0	-7.5592	367.08	75266	0.68381	0.00034583	0.99965	0.00069167	0.022808	FALSE
BrLib_16182	RNASE3	275.87/212.52	0/0	242.14	0	-7.9256	2015.2	130000	0.67151	0.00026669	0.99973	0.00053337	0.022808	FALSE
BrLib_16189	RNASE6	126.02/105.93	0/0	115.54	0	-6.8646	202.15	26663	0.70757	0.00056605	0.99943	0.0011321	0.022808	FALSE
BrLib_16195	RNASEL	160.08/112.59	0/0	134.25	0	-7.0795	1136.1	36765	0.70016	0.000486	0.99951	0.000972	0.022808	FALSE
BrLib_16196	RNASEL	196.18/155.23	0/0	174.51	0	-7.4554	841.26	64461	0.68733	0.00037225	0.99963	0.00074451	0.022808	FALSE
BrLib_16212	RNF5	195.5/173.88	0/0	184.37	0	-7.5343	233.77	72520	0.68465	0.00035199	0.99965	0.00070399	0.022808	FALSE
BrLib_16221	RNPEP	152.58/148.57	0/0	150.56	0	-7.2438	8.0642	46994	0.69453	0.00043254	0.99957	0.00086508	0.022808	FALSE
BrLib_16225	ABCE1	243.86/171.88	0/0.96388	204.73	0.22617	-7.3905	2609.9	90762	0.67883	0.00031639	0.99968	0.00063279	0.022808	FALSE
BrLib_16231	ROBO1	194.13/132.58	0/0	160.43	0	-7.3348	1911.7	53838	0.69143	0.0004055	0.99959	0.000811	0.022808	FALSE
BrLib_16233	ROBO2	150.54/147.23	0/0	148.88	0	-7.2276	5.4612	45876	0.69509	0.00043752	0.99956	0.00087503	0.022808	FALSE
BrLib_16257	ROS1	80.378/139.24	0/0	105.8	0	-6.7387	1764.5	22083	0.71193	0.00061899	0.99938	0.001238	0.022808	FALSE
BrLib_16264	RP9	210.48/163.89	0/0	185.73	0	-7.5448	1089.7	73669	0.6843	0.00034938	0.99965	0.00069875	0.022808	FALSE
BrLib_16269	RP2	141.68/114.59	0/0	127.42	0	-7.0047	368.08	32876	0.70274	0.00051248	0.99949	0.001025	0.022808	FALSE
BrLib_1627	BCKDHB	141.68/213.86	0/0	174.07	0	-7.4518	2631.8	64117	0.68745	0.0003732	0.99963	0.00074641	0.022808	FALSE
BrLib_16300	RPL3	197.54/205.2	0/0	201.33	0	-7.6606	29.304	87560	0.68039	0.00032184	0.99968	0.00064368	0.022808	FALSE
BrLib_16309	RPL5	188/199.2	2195.8/594.71	193.52	1142.8	2.5558	62.685	80445	3.3468	0.99946	0.00054314	0.0010863	0.022808	TRUE
BrLib_16312	RPL5	97.408/163.89	0/0	126.35	0	-6.9927	2246.8	32290	0.70315	0.00051688	0.99948	0.0010338	0.022808	FALSE
BrLib_16332	RPL9	239.09/301.13	0/0	268.32	0	-8.0732	1930.8	162000	0.66661	0.00024018	0.99976	0.00048036	0.022808	FALSE
BrLib_16383	MRPL23	152.58/111.92	1334.9/457.84	130.68	781.79	2.5715	831.47	34705	3.495	0.99969	0.00031245	0.0006249	0.022808	TRUE
BrLib_16401	RPL27A	142.37/137.24	0/0	139.78	0	-7.1373	13.129	40082	0.69818	0.00046648	0.99953	0.00093295	0.022808	FALSE
BrLib_16419	RPL32	113.07/127.25	0/0	119.95	0	-6.9183	100.53	28891	0.70572	0.0005449	0.99946	0.0010898	0.022808	FALSE
BrLib_16429	RPL36AL	127.38/139.24	0/0	133.18	0	-7.068	70.369	36139	0.70056	0.00048998	0.99951	0.00097996	0.022808	FALSE
BrLib_16472	MRPL12	113.76/123.92	0/0	118.73	0	-6.9036	51.645	28263	0.70622	0.00055061	0.99945	0.0011012	0.022808	FALSE
BrLib_16474	MRPS12	200.95/233.84	1.4022/0	216.77	0.28758	-7.402	541.88	103000	0.67593	0.00037959	0.99962	0.00075918	0.022808	FALSE
BrLib_16573	RPS16	94.683/154.56	0/0.96388	120.98	0.22617	-6.6363	1819.4	29421	0.70398	0.00054022	0.99946	0.0010804	0.022808	FALSE
BrLib_16578	RPS17	113.76/125.25	1109.1/478.08	119.36	728.2	2.5989	66.086	28588	3.6008	0.99979	0.00020871	0.00041742	0.022808	TRUE
BrLib_16593	RPS21	207.08/288.47	0/0	244.41	0	-7.9391	3335.3	133000	0.67106	0.00026416	0.99974	0.00052832	0.022808	FALSE
BrLib_16604	RPS24	123.97/207.86	0/0	160.53	0	-7.3357	3576.5	53909	0.6914	0.00040524	0.99959	0.00081049	0.022808	FALSE
BrLib_16620	RPS27A	90.596/173.88	0/0	125.52	0	-6.9832	3558.8	31835	0.70348	0.00052038	0.99948	0.0010408	0.022808	FALSE
BrLib_16677	RTN2	500.66/339.11	2.8044/0	412.04	0.43892	-8.1652	13173	406000	0.64575	0.0003009	0.9997	0.0006018	0.022808	FALSE
BrLib_16688	RXRB	195.5/251.16	0/0	221.59	0	-7.7982	1555.5	108000	0.67576	0.0002919	0.99971	0.0005838	0.022808	FALSE
BrLib_16729	S100A5	235.69/325.11	0/0	276.81	0	-8.118	4024.5	173000	0.66512	0.00023267	0.99977	0.00046535	0.022808	FALSE
BrLib_16747	S100A9	149.18/134.58	0/0	141.69	0	-7.1567	106.66	41263	0.69751	0.00046009	0.99954	0.00092018	0.022808	FALSE
BrLib_16748	S100A9	117.16/145.24	0/0	130.45	0	-7.0383	395.21	34571	0.70158	0.00050041	0.9995	0.0010008	0.022808	FALSE
BrLib_16774	SAA1	190.05/153.9	0/0.96388	171.02	0.22617	-7.1323	655.25	61734	0.6874	0.00037998	0.99962	0.00075995	0.022808	FALSE
BrLib_16778	SAA2	283.37/211.19	0/0	244.63	0	-7.9404	2618.7	133000	0.67102	0.00026391	0.99974	0.00052783	0.022808	FALSE
BrLib_16793	SAG	147.81/138.57	0/0	143.12	0	-7.1711	42.709	42161	0.69702	0.00045541	0.99954	0.00091083	0.022808	FALSE
BrLib_168	ACP5	293.59/270.48	0/0	281.8	0	-8.1436	266.93	180000	0.66428	0.00022848	0.99977	0.00045696	0.022808	FALSE
BrLib_16803	SALL2	230.92/257.16	0/0	243.69	0	-7.9348	344.59	132000	0.6712	0.00026496	0.99974	0.00052992	0.022808	FALSE
BrLib_16824	SAT1	176.42/160.56	0/0	168.3	0	-7.4035	125.92	59654	0.68909	0.00038621	0.99961	0.00077243	0.022808	FALSE
BrLib_16903	SCN5A	408.7/373.08	0/0	390.49	0	-8.6128	634.76	362000	0.64893	0.00016378	0.99984	0.00032756	0.022808	FALSE
BrLib_16918	SCN10A	147.13/138.57	0/0	142.79	0	-7.1678	36.643	41953	0.69713	0.00045648	0.99954	0.00091297	0.022808	FALSE
BrLib_16923	SCNN1A	204.35/190.54	0/1.9278	197.32	0.35031	-7.1984	95.432	83870	0.68015	0.00050886	0.99949	0.0010177	0.022808	FALSE
BrLib_16926	SCNN1B	87.19/136.57	0/0	109.13	0	-6.783	1234.6	23597	0.7104	0.00059982	0.9994	0.0011996	0.022808	FALSE
BrLib_16928	SCNN1B	239.77/251.16	0/1.9278	245.4	0.35031	-7.5116	64.893	134000	0.66991	0.0004075	0.99959	0.00081501	0.022808	FALSE
BrLib_16941	SCP2	152.58/156.56	0/0	154.56	0	-7.2813	7.9153	49706	0.69325	0.00042117	0.99958	0.00084234	0.022808	FALSE
BrLib_1698	CFB	173.7/226.51	0/0.96388	198.36	0.22617	-7.3451	1400.8	84813	0.68033	0.00032675	0.99967	0.0006535	0.022808	FALSE
BrLib_16981	CCL8	158.03/109.93	0/0	131.8	0	-7.0532	1166.6	35345	0.70107	0.00049517	0.9995	0.00099034	0.022808	FALSE
BrLib_17009	CCL18	152.58/103.93	0/0	125.93	0	-6.9879	1194.4	32060	0.70332	0.00051864	0.99948	0.0010373	0.022808	FALSE
BrLib_17095	SDHC	147.13/158.56	0/0	152.74	0	-7.2643	65.308	48462	0.69383	0.00042627	0.99957	0.00085254	0.022808	FALSE
BrLib_17101	SEC13	168.25/226.51	0/0	195.22	0	-7.6163	1706.7	81967	0.68188	0.0003321	0.99967	0.00066419	0.022808	FALSE
BrLib_17122	SELE	212.53/248.5	0/0	229.81	0	-7.8506	648.04	116000	0.67401	0.00028127	0.99972	0.00056254	0.022808	FALSE
BrLib_17140	SEMA3F	206.4/206.53	2090.7/779.78	206.46	1276.8	2.6228	0.0087719	92410	3.5211	0.99971	0.00028598	0.00057197	0.022808	TRUE
BrLib_17141	SEMG1	244.54/245.83	0/0	245.19	0	-7.9436	0.83681	134000	0.67091	0.00026331	0.99974	0.00052661	0.022808	FALSE
BrLib_17162	SET	257.48/189.87	0/0	221.11	0	-7.7951	2298.8	107000	0.67587	0.00029255	0.99971	0.00058509	0.022808	FALSE
BrLib_1717	BHMT	243.86/305.79	0/2.8916	273.08	0.44696	-7.5654	1924.1	168000	0.66468	0.00046631	0.99953	0.00093262	0.022808	FALSE
BrLib_17173	SFRP1	126.02/128.58	0/0	127.29	0	-7.0033	3.2852	32806	0.70279	0.000513	0.99949	0.001026	0.022808	FALSE
BrLib_17211	SRSF6	162.12/146.57	0/0	154.15	0	-7.2775	120.99	49423	0.69338	0.00042231	0.99958	0.00084463	0.022808	FALSE
BrLib_17218	SFSWAP	115.8/131.25	0/0	123.28	0	-6.9575	119.4	30633	0.70437	0.00052996	0.99947	0.0010599	0.022808	FALSE
BrLib_17257	SCG5	226.15/203.86	0/2.8916	214.72	0.44696	-7.22	248.51	101000	0.67587	0.00059581	0.9994	0.0011916	0.022808	FALSE
BrLib_17278	SH3BP2	116.48/107.93	0/0	112.12	0	-6.8217	36.591	25005	0.70906	0.00058355	0.99942	0.0011671	0.022808	FALSE
BrLib_173	ACRV1	143.05/94.603	0/0	116.33	0	-6.8745	1185.8	27057	0.70723	0.00056212	0.99944	0.0011242	0.022808	FALSE
BrLib_17310	FBXW4	134.19/134.58	0/0	134.38	0	-7.0809	0.074168	36843	0.70012	0.00048551	0.99951	0.00097103	0.022808	FALSE
BrLib_17328	SHOX	211.16/245.83	0/0	227.84	0	-7.8382	601.91	114000	0.67443	0.00028375	0.99972	0.00056749	0.022808	FALSE
BrLib_17329	SHOX2	209.8/180.55	1.4022/0	194.62	0.28758	-7.2473	428.56	81431	0.68102	0.00042362	0.99958	0.00084723	0.022808	FALSE
BrLib_17338	SIAH1	118.52/176.55	0/0.96388	144.66	0.22617	-6.8923	1700	43136	0.69541	0.00045049	0.99955	0.00090099	0.022808	FALSE
BrLib_17345	ST6GAL1	183.24/242.5	0/0	210.8	0	-7.7265	1764.9	96617	0.67817	0.00030713	0.99969	0.00061426	0.022808	FALSE
BrLib_17353	ST3GAL2	219.34/188.54	0/0	203.36	0	-7.6749	474.93	89458	0.67991	0.00031858	0.99968	0.00063715	0.022808	FALSE
BrLib_17362	ST3GAL3	176.42/195.87	0/1.9278	185.89	0.35031	-7.1128	189.17	73805	0.68296	0.00054074	0.99946	0.0010815	0.022808	FALSE
BrLib_17372	PMEL	100.13/165.89	0/0	128.89	0	-7.0211	2195.9	33692	0.70217	0.00050656	0.99949	0.0010131	0.022808	FALSE
BrLib_17399	SKI	152.58/146.57	0/0	149.55	0	-7.2341	18.089	46317	0.69487	0.00043553	0.99956	0.00087106	0.022808	FALSE
BrLib_17401	SKIL	121.25/123.25	0/0	122.25	0	-6.9454	2.0035	30085	0.70478	0.00053452	0.99947	0.001069	0.022808	FALSE
BrLib_17407	SKIV2L	196.86/187.87	0/0	192.31	0	-7.5948	40.373	79374	0.68261	0.00033721	0.99966	0.00067442	0.022808	FALSE
BrLib_17427	SLC1A1	224.79/245.17	0/0	234.76	0	-7.8812	207.8	122000	0.67299	0.00027523	0.99972	0.00055046	0.022808	FALSE
BrLib_17525	SLC6A3	236.37/155.9	0/0	191.96	0	-7.5922	3272.6	79063	0.6827	0.00033784	0.99966	0.00067568	0.022808	FALSE
BrLib_17535	SLC6A6	175.74/170.55	0/0	173.13	0	-7.444	13.472	63375	0.68771	0.00037527	0.99962	0.00075054	0.022808	FALSE
BrLib_17548	SLC6A9	109.67/163.89	0/0	134.07	0	-7.0775	1484.7	36658	0.70023	0.00048668	0.99951	0.00097335	0.022808	FALSE
BrLib_17552	SLC6A11	155.99/117.92	0/0	135.63	0	-7.0941	728.11	37576	0.69966	0.00048099	0.99952	0.00096199	0.022808	FALSE
BrLib_17574	SLC7A4	107.63/135.24	0/0	120.65	0	-6.9266	382.59	29250	0.70543	0.00054171	0.99946	0.0010834	0.022808	FALSE
BrLib_17589	SLC9A2	275.87/259.16	0/0	267.39	0	-8.0682	139.74	161000	0.66677	0.00024104	0.99976	0.00048208	0.022808	FALSE
BrLib_17607	SLC10A2	192.77/164.56	0/0	178.11	0	-7.4847	398.69	67343	0.68633	0.0003646	0.99964	0.0007292	0.022808	FALSE
BrLib_17624	SLC12A3	196.86/111.92	0/0	148.44	0	-7.2234	3677.7	45588	0.69523	0.00043883	0.99956	0.00087765	0.022808	FALSE
BrLib_17637	SLC15A1	98.089/98.6	1092.3/304.58	98.344	576.82	2.5401	0.13081	18889	3.4814	0.99967	0.00032689	0.00065378	0.022808	TRUE
BrLib_17638	SLC15A1	252.03/174.55	0/0	209.75	0	-7.7194	3027.1	95587	0.67841	0.0003087	0.99969	0.0006174	0.022808	FALSE
BrLib_17657	SLC34A1	143.73/93.271	0/0	115.78	0	-6.8677	1287.7	26785	0.70746	0.00056482	0.99944	0.0011296	0.022808	FALSE
BrLib_1766	BMI1	170.29/193.87	0/0	181.7	0	-7.5133	278.22	70286	0.68536	0.00035727	0.99964	0.00071453	0.022808	FALSE
BrLib_17662	SLC18A1	294.27/257.83	0/0	275.44	0	-8.1108	664.66	171000	0.66536	0.00023385	0.99977	0.00046771	0.022808	FALSE
BrLib_17663	SLC18A1	238.41/157.89	1869.1/720.02	194.02	1160.1	2.5738	3275.6	80892	3.3967	0.99955	0.00045319	0.00090638	0.022808	TRUE
BrLib_17699	SLC22A1	278.6/214.52	1608.3/1600	244.47	1604.2	2.7091	2061.7	133000	3.7322	0.99987	0.00012671	0.00025342	0.022808	TRUE
BrLib_177	ACTA1	148.5/133.91	0/0	141.01	0	-7.1499	106.44	40844	0.69775	0.00046232	0.99954	0.00092465	0.022808	FALSE
BrLib_17710	SLC22A4	208.44/148.57	0/0	175.98	0	-7.4674	1805.1	65629	0.68692	0.00036909	0.99963	0.00073819	0.022808	FALSE
BrLib_17731	SLPI	201.63/237.17	0/0	218.68	0	-7.7793	632.82	105000	0.6764	0.00029586	0.9997	0.00059172	0.022808	FALSE
BrLib_17770	SMARCD2	185.28/151.9	0/0	167.76	0	-7.3988	558.52	59242	0.68925	0.00038749	0.99961	0.00077498	0.022808	FALSE
BrLib_17800	SMPD2	220.02/218.52	0/0	219.27	0	-7.7831	1.1236	105000	0.67627	0.00029505	0.9997	0.0005901	0.022808	FALSE
BrLib_17869	SNRPB	176.42/295.13	0/0	228.19	0	-7.8404	7161.4	115000	0.67435	0.0002833	0.99972	0.00056661	0.022808	FALSE
BrLib_17877	SNRPC	86.509/135.24	0/0	108.17	0	-6.7704	1202.1	23156	0.71083	0.00060522	0.99939	0.0012104	0.022808	FALSE
BrLib_17896	SNRPE	130.79/147.23	0/0	138.77	0	-7.1269	135.41	39463	0.69854	0.00046994	0.99953	0.00093987	0.022808	FALSE
BrLib_17902	SNRPG	104.22/110.59	0/0	107.36	0	-6.7597	20.311	22787	0.71121	0.00060984	0.99939	0.0012197	0.022808	FALSE
BrLib_17918	SNX1	122.61/167.89	0/0.96388	143.48	0.22617	-6.8805	1031.3	42385	0.6958	0.00045427	0.99955	0.00090853	0.022808	FALSE
BrLib_17936	SOD1	80.378/99.267	532.83/512.78	89.325	522.71	2.5356	178.88	15377	3.4949	0.99969	0.0003102	0.00062041	0.022808	TRUE
BrLib_17950	SON	174.38/188.54	0/0	181.32	0	-7.5103	100.29	69973	0.68546	0.00035802	0.99964	0.00071605	0.022808	FALSE
BrLib_17965	SOS2	459.11/447.03	0/0	453.03	0	-8.8266	72.938	498000	0.64205	0.00014071	0.99986	0.00028143	0.022808	FALSE
BrLib_17983	SOX4	149.86/171.22	0/0	160.18	0	-7.3326	228.38	53659	0.6915	0.00040614	0.99959	0.00081228	0.022808	FALSE
BrLib_17988	SOX5	135.55/131.25	0/0	133.38	0	-7.0702	9.2813	36257	0.70048	0.00048922	0.99951	0.00097844	0.022808	FALSE
BrLib_17989	SOX9	132.15/97.934	0/0	113.76	0	-6.8425	588.54	25794	0.70834	0.00057501	0.99942	0.00115	0.022808	FALSE
BrLib_18005	SOX12	154.63/163.89	0/0	159.19	0	-7.3236	42.916	52950	0.69181	0.00040871	0.99959	0.00081743	0.022808	FALSE
BrLib_1801	BMPR1A	215.25/212.52	1944.8/819.29	213.88	1262.3	2.5556	3.7178	99672	3.3209	0.9994	0.0005975	0.001195	0.022808	TRUE
BrLib_18032	SPAG1	224.79/266.49	0/0	244.75	0	-7.9411	871.03	133000	0.67099	0.00026378	0.99974	0.00052757	0.022808	FALSE
BrLib_18071	SPINK2	394.4/415.05	0/0	404.59	0	-8.6639	213.35	391000	0.64728	0.00015795	0.99984	0.0003159	0.022808	FALSE
BrLib_18081	SPP2	307.21/327.78	0/1.9278	317.33	0.35031	-7.8811	211.63	232000	0.65793	0.00031353	0.99969	0.00062707	0.022808	FALSE
BrLib_18085	SPOCK1	220.7/217.85	0/0	219.27	0	-7.7831	4.0512	105000	0.67627	0.00029504	0.9997	0.00059009	0.022808	FALSE
BrLib_18101	SPRR1B	145.77/142.57	0/0	144.16	0	-7.1815	5.1207	42821	0.69666	0.00045207	0.99955	0.00090413	0.022808	FALSE
BrLib_18104	SPRR1B	247.27/279.81	0/0	263.04	0	-8.0446	530.13	155000	0.66755	0.00024511	0.99975	0.00049021	0.022808	FALSE
BrLib_18112	SPRR2B	165.52/193.2	0/0	178.83	0	-7.4905	383.62	67930	0.68614	0.0003631	0.99964	0.0007262	0.022808	FALSE
BrLib_18122	SPRR2F	365.11/256.49	2.8044/0	306.02	0.43892	-7.7372	5944.2	215000	0.65942	0.00040769	0.99959	0.00081538	0.022808	FALSE
BrLib_18135	SPTA1	176.42/177.88	0/0	177.15	0	-7.477	1.0609	66571	0.68659	0.0003666	0.99963	0.00073321	0.022808	FALSE
BrLib_18143	SPTB	250.67/309.79	0/0	278.67	0	-8.1276	1752.5	176000	0.66481	0.00023109	0.99977	0.00046219	0.022808	FALSE
BrLib_18158	SRC	102.18/149.23	0/0	123.48	0	-6.9598	1117	30742	0.70428	0.00052907	0.99947	0.0010581	0.022808	FALSE
BrLib_18178	SREBF1	304.48/265.82	0/0	284.5	0	-8.1573	748.27	184000	0.66382	0.00022627	0.99977	0.00045254	0.022808	FALSE
BrLib_18186	SRF	159.39/212.52	0/0	184.05	0	-7.5318	1418.6	72250	0.68474	0.00035262	0.99965	0.00070524	0.022808	FALSE
BrLib_18188	SRF	149.86/93.937	0/0	118.65	0	-6.9027	1584.7	28223	0.70626	0.00055097	0.99945	0.0011019	0.022808	FALSE
BrLib_1821	BNIP1	163.48/120.59	0/0	140.41	0	-7.1437	925.33	40468	0.69796	0.00046436	0.99954	0.00092872	0.022808	FALSE
BrLib_18210	SRP54	173.02/210.53	0/0	190.85	0	-7.5839	705.08	78088	0.68298	0.00033984	0.99966	0.00067967	0.022808	FALSE
BrLib_18215	SRP68	99.451/138.57	0/0	117.4	0	-6.8875	770.51	27589	0.70678	0.00055695	0.99944	0.0011139	0.022808	FALSE
BrLib_18219	SRP72	201.63/197.2	0/0	199.4	0	-7.6468	9.7968	85773	0.68085	0.00032501	0.99967	0.00065002	0.022808	FALSE
BrLib_18220	SRP72	215.25/211.19	2.8044/0	213.21	0.43892	-7.2179	8.239	99003	0.67623	0.0005893	0.99941	0.0011786	0.022808	FALSE
BrLib_18235	SRY	250.67/161.89	0/0	201.45	0	-7.6614	3987.6	87672	0.68036	0.00032164	0.99968	0.00064329	0.022808	FALSE
BrLib_18255	SSFA2	123.29/192.54	0/0	154.07	0	-7.2768	2426.9	49373	0.6934	0.00042252	0.99958	0.00084503	0.022808	FALSE
BrLib_18265	SSR3	333.77/295.8	1.4022/0	314.21	0.28758	-7.9355	721.65	227000	0.65852	0.00025999	0.99974	0.00051997	0.022808	FALSE
BrLib_18310	SSX5	146.45/104.6	0/0	123.77	0	-6.9631	882.12	30893	0.70417	0.00052784	0.99947	0.0010557	0.022808	FALSE
BrLib_18321	ST5	123.97/149.9	0/0	136.32	0	-7.1014	336.83	37990	0.69941	0.0004785	0.99952	0.000957	0.022808	FALSE
BrLib_18387	SULT1E1	116.48/96.602	0/0	106.08	0	-6.7425	198.01	22209	0.7118	0.00061732	0.99938	0.0012346	0.022808	FALSE
BrLib_18401	STK3	228.19/291.8	0/1.9278	258.05	0.35031	-7.5838	2030.8	149000	0.66756	0.00038716	0.99961	0.00077432	0.022808	FALSE
BrLib_18428	AURKC	160.76/161.89	0/0.96388	161.32	0.22617	-7.0486	0.6434	54480	0.69019	0.00040322	0.9996	0.00080644	0.022808	FALSE
BrLib_18444	STX3	365.11/207.86	0/0.96388	275.49	0.22617	-7.8169	12605	171000	0.66481	0.00023382	0.99977	0.00046763	0.022808	FALSE
BrLib_18461	STXBP3	226.83/154.56	0/1.9278	187.24	0.35031	-7.1232	2635.2	74959	0.68262	0.00053677	0.99946	0.0010735	0.022808	FALSE
BrLib_18465	STYX	145.77/94.603	0/0	117.43	0	-6.8879	1324.2	27609	0.70677	0.00055676	0.99944	0.0011135	0.022808	FALSE
BrLib_18467	STYX	327.64/203.86	0/0	258.45	0	-8.0193	7767.6	150000	0.66839	0.00024954	0.99975	0.00049908	0.022808	FALSE
BrLib_18480	SULT1C2	186.64/218.52	0/0	201.95	0	-7.665	508.9	88140	0.68024	0.00032083	0.99968	0.00064166	0.022808	FALSE
BrLib_18496	SUPT4H1	114.44/111.26	0/0	112.84	0	-6.8308	5.0517	25347	0.70874	0.0005798	0.99942	0.0011596	0.022808	FALSE
BrLib_18500	SUPT5H	134.19/116.59	0/0	125.08	0	-6.9782	155.12	31598	0.70365	0.00052222	0.99948	0.0010444	0.022808	FALSE
BrLib_18513	SURF1	168.93/194.54	0/0	181.28	0	-7.51	328.22	69940	0.68547	0.0003581	0.99964	0.00071621	0.022808	FALSE
BrLib_18586	SYT4	132.15/143.9	0/0	137.9	0	-7.1179	69.13	38937	0.69885	0.00047294	0.99953	0.00094587	0.022808	FALSE
BrLib_18609	TACC1	216.61/210.53	0/0	213.55	0	-7.7452	18.532	99337	0.67755	0.0003031	0.9997	0.0006062	0.022808	FALSE
BrLib_18621	TACR3	83.103/120.59	1127.4/318.08	100.11	598.85	2.5687	708.51	19621	3.5606	0.99976	0.00024264	0.00048529	0.022808	TRUE
BrLib_18623	TACR3	146.45/200.53	0/0	171.37	0	-7.4294	1471.3	62008	0.68821	0.00037918	0.99962	0.00075836	0.022808	FALSE
BrLib_18635	TAF2	304.48/199.87	0/0	246.69	0	-7.9524	5532.6	135000	0.67062	0.00026167	0.99974	0.00052334	0.022808	FALSE
BrLib_18641	TAF4B	185.96/196.53	0/0	191.17	0	-7.5863	55.919	78370	0.68289	0.00033925	0.99966	0.00067851	0.022808	FALSE
BrLib_18657	TAF7	173.7/195.2	2208.5/677.61	184.14	1223.3	2.7253	231.39	72321	3.8642	0.99993	7.4e-05	0.00014797	0.022808	TRUE
BrLib_1866	BRAF	186.64/185.21	0/1.9278	185.92	0.35031	-7.113	1.0261	73832	0.68296	0.00054065	0.99946	0.0010813	0.022808	FALSE
BrLib_18702	TAP2	223.42/154.56	0/0	185.83	0	-7.5456	2391	73755	0.68427	0.00034918	0.99965	0.00069836	0.022808	FALSE
BrLib_18725	TBX1	152.58/197.87	0/0	173.76	0	-7.4492	1029.6	63869	0.68754	0.00037389	0.99963	0.00074778	0.022808	FALSE
BrLib_18736	TAZ	275.87/317.12	0/0	295.78	0	-8.2132	851.61	200000	0.66198	0.00021747	0.99978	0.00043494	0.022808	FALSE
BrLib_18774	TBX6	202.99/143.9	1510.2/735.44	170.91	1053.9	2.6173	1758.4	61652	3.556	0.99975	0.00024953	0.00049906	0.022808	TRUE
BrLib_18775	TBX6	205.71/163.89	0/0	183.62	0	-7.5284	877.45	71883	0.68485	0.00035347	0.99965	0.00070695	0.022808	FALSE
BrLib_18798	TCEA3	153.95/136.57	0/0	145	0	-7.1898	151	43356	0.69638	0.00044941	0.99955	0.00089882	0.022808	FALSE
BrLib_1880	ZFP36L1	147.81/201.2	0/0	172.45	0	-7.4384	1433.3	62848	0.6879	0.00037676	0.99962	0.00075353	0.022808	FALSE
BrLib_18803	TCEB1	252.03/294.47	0/0	272.43	0	-8.095	901.71	167000	0.66588	0.0002365	0.99976	0.00047299	0.022808	FALSE
BrLib_18805	TCEB2	123.97/180.55	0/0	149.61	0	-7.2347	1614.2	46361	0.69484	0.00043534	0.99956	0.00087067	0.022808	FALSE
BrLib_18830	TCF3	311.3/375.08	0/0	341.7	0	-8.4208	2038.7	272000	0.65517	0.00018769	0.99981	0.00037538	0.022808	FALSE
BrLib_18863	TCF19	96.727/115.92	0/0	105.89	0	-6.74	184.61	22125	0.71189	0.00061842	0.99938	0.0012368	0.022808	FALSE
BrLib_18944	PRDX2	137.6/173.22	1.4022/0	154.38	0.28758	-6.915	636.48	49585	0.69202	0.0005362	0.99946	0.0010724	0.022808	FALSE
BrLib_18968	TEF	205.03/201.86	0/0	203.44	0	-7.6756	5.0205	89539	0.67988	0.00031844	0.99968	0.00063688	0.022808	FALSE
BrLib_18979	TEP1	143.05/137.91	1.4022/0	140.45	0.28758	-6.7795	13.206	40497	0.69651	0.0005903	0.99941	0.0011806	0.022808	FALSE
BrLib_18981	TERF1	172.34/123.25	0/0	145.74	0	-7.1971	1213.1	43832	0.69613	0.00044708	0.99955	0.00089417	0.022808	FALSE
BrLib_18985	TERF2	286.09/311.79	0/0	298.67	0	-8.2272	330.34	204000	0.66152	0.00021532	0.99978	0.00043065	0.022808	FALSE
BrLib_1900	BST2	149.18/140.57	1.4022/0	144.81	0.28758	-6.8233	37.028	43234	0.69506	0.00057225	0.99943	0.0011445	0.022808	FALSE
BrLib_19003	TFAM	94.002/105.26	1315.3/253.5	99.473	577.46	2.5254	63.452	19356	3.4356	0.99961	0.00038753	0.00077507	0.022808	TRUE
BrLib_19024	TFCP2	98.77/123.92	0/0.96388	110.63	0.22617	-6.5084	317.19	24299	0.70827	0.00059154	0.99941	0.0011831	0.022808	FALSE
BrLib_19032	NR2F2	222.06/183.21	0/0	201.7	0	-7.6632	756.49	87907	0.6803	0.00032123	0.99968	0.00064247	0.022808	FALSE
BrLib_19059	TFPI	249.31/298.47	0/0	272.78	0	-8.0969	1210.6	168000	0.66582	0.00023618	0.99976	0.00047236	0.022808	FALSE
BrLib_19073	TGFA	433.23/337.11	0/0.96388	382.16	0.22617	-8.2876	4637.6	346000	0.64956	0.00016743	0.99983	0.00033485	0.022808	FALSE
BrLib_19148	THBS3	277.24/239.17	0/0	257.5	0	-8.014	725.45	148000	0.66857	0.00025048	0.99975	0.00050095	0.022808	FALSE
BrLib_19153	TCHH	260.89/237.17	0/0	248.75	0	-7.9643	281.37	138000	0.67022	0.00025946	0.99974	0.00051893	0.022808	FALSE
BrLib_19156	TCHH	164.16/183.88	0/0	173.74	0	-7.4491	194.47	63856	0.68754	0.00037393	0.99963	0.00074785	0.022808	FALSE
BrLib_19186	TIA1	145.77/189.21	0/0	166.08	0	-7.3844	947.3	57975	0.68974	0.00039149	0.99961	0.00078298	0.022808	FALSE
BrLib_19194	TIAM1	235.69/229.85	0/0	232.75	0	-7.8688	17.055	119000	0.6734	0.00027765	0.99972	0.00055531	0.022808	FALSE
BrLib_19195	TIAM1	121.93/161.22	0/0	140.21	0	-7.1417	775.8	40346	0.69803	0.00046503	0.99953	0.00093005	0.022808	FALSE
BrLib_19240	ICAM5	129.42/194.54	0/0	158.68	0	-7.319	2141.7	52584	0.69197	0.00041006	0.99959	0.00082012	0.022808	FALSE
BrLib_19246	TLE2	286.77/235.84	0/0	260.06	0	-8.0283	1300.1	152000	0.6681	0.00024796	0.99975	0.00049592	0.022808	FALSE
BrLib_19253	TLE4	395.08/458.36	0/0.96388	425.54	0.22617	-8.4424	2004.8	435000	0.6446	0.00015001	0.99985	0.00030001	0.022808	FALSE
BrLib_1926	BTK	141/105.93	0/0	122.21	0	-6.945	618.22	30069	0.70479	0.00053466	0.99947	0.0010693	0.022808	FALSE
BrLib_19266	TLN1	224.11/195.2	0/0	209.16	0	-7.7153	418.21	95012	0.67855	0.00030958	0.99969	0.00061917	0.022808	FALSE
BrLib_19274	TLR1	128.74/129.25	0/0	128.99	0	-7.0223	0.1274	33752	0.70213	0.00050613	0.99949	0.0010123	0.022808	FALSE
BrLib_19307	TM4SF4	160.76/99.267	0/0	126.33	0	-6.9924	1917.7	32276	0.70316	0.00051699	0.99948	0.001034	0.022808	FALSE
BrLib_19312	TSPAN6	119.89/127.91	0/0.96388	123.84	0.22617	-6.6697	32.229	30929	0.70286	0.00052755	0.99947	0.0010551	0.022808	FALSE
BrLib_19319	GPR137B	128.74/114.59	0/0	121.46	0	-6.9362	100.22	29673	0.7051	0.00053803	0.99946	0.0010761	0.022808	FALSE
BrLib_19320	GPR137B	188/113.92	0/0	146.35	0	-7.2031	2786.5	44226	0.69592	0.00044519	0.99955	0.00089038	0.022808	FALSE
BrLib_19339	TMPO	199.58/265.82	0/0	230.33	0	-7.8538	2204.9	117000	0.6739	0.00028062	0.99972	0.00056123	0.022808	FALSE
BrLib_1934	BUB1	179.15/162.56	1521.4/688.21	170.65	1023.3	2.577	137.71	61450	3.4394	0.99961	0.00038638	0.00077276	0.022808	TRUE
BrLib_19354	CLEC3B	162.12/169.22	0/0	165.63	0	-7.3805	25.211	57643	0.68987	0.00039256	0.99961	0.00078511	0.022808	FALSE
BrLib_19355	CLEC3B	98.77/120.59	0/0	109.13	0	-6.7831	238.55	23601	0.71039	0.00059977	0.9994	0.0011995	0.022808	FALSE
BrLib_19420	TNP1	198.9/118.59	0/0	153.58	0	-7.2723	3278.5	49037	0.69356	0.00042389	0.99958	0.00084777	0.022808	FALSE
BrLib_19428	TNR	164.84/121.25	0/0	141.38	0	-7.1536	955.7	41070	0.69762	0.00046111	0.99954	0.00092223	0.022808	FALSE
BrLib_19456	TP53	162.12/207.19	0/0	183.28	0	-7.5257	1019.7	71599	0.68494	0.00035414	0.99965	0.00070828	0.022808	FALSE
BrLib_19457	TP53BP1	141/199.87	0/1.9278	167.88	0.35031	-6.9665	1745.5	59329	0.68778	0.00059985	0.9994	0.0011997	0.022808	FALSE
BrLib_19495	TPM1	145.09/132.58	0/0	138.69	0	-7.1261	78.318	39418	0.69856	0.00047019	0.99953	0.00094038	0.022808	FALSE
BrLib_19512	TPMT	128.74/81.279	1242.3/310.37	102.3	620.98	2.5901	1141.1	20550	3.6182	0.99981	0.00019456	0.00038911	0.022808	TRUE
BrLib_19535	TPTE	225.47/253.16	0/0	238.91	0	-7.9064	383.83	126000	0.67215	0.00027035	0.99973	0.0005407	0.022808	FALSE
BrLib_19538	CRISP2	179.83/237.84	0/0	206.81	0	-7.6991	1690.8	92746	0.67909	0.00031316	0.99969	0.00062632	0.022808	FALSE
BrLib_19553	TRAF1	177.1/153.23	0/0	164.74	0	-7.3727	285.37	56978	0.69013	0.00039473	0.99961	0.00078945	0.022808	FALSE
BrLib_19558	TRAF2	248.63/178.55	0/0	210.69	0	-7.7258	2472.4	96516	0.67819	0.00030728	0.99969	0.00061456	0.022808	FALSE
BrLib_19560	TRAF2	138.96/188.54	0/0	161.86	0	-7.3475	1236.2	54872	0.69099	0.00040185	0.9996	0.0008037	0.022808	FALSE
BrLib_19567	TRAF5	267.02/209.86	0/0	236.72	0	-7.8931	1639.6	124000	0.67259	0.00027291	0.99973	0.00054581	0.022808	FALSE
BrLib_19588	TRIO	224.79/268.49	0/0	245.67	0	-7.9464	956.69	134000	0.67082	0.00026278	0.99974	0.00052556	0.022808	FALSE
BrLib_19622	TRPS1	256.12/206.53	0/0	229.99	0	-7.8517	1233.3	116000	0.67398	0.00028104	0.99972	0.00056208	0.022808	FALSE
BrLib_19630	TSC1	272.47/258.49	1857.9/1639.6	265.39	1745.3	2.7127	97.685	158000	3.7202	0.99987	0.00013312	0.00026624	0.022808	TRUE
BrLib_19631	TSC1	155.99/156.56	0/0	156.27	0	-7.2971	0.16407	50895	0.69271	0.00041647	0.99958	0.00083294	0.022808	FALSE
BrLib_19665	PHLDA2	128.06/231.84	0/0	172.31	0	-7.4372	5502.3	62738	0.68794	0.00037708	0.99962	0.00075416	0.022808	FALSE
BrLib_19672	TST	202.31/198.53	2728.7/555.19	200.41	1230.9	2.6126	7.126	86706	3.4995	0.99969	0.00030999	0.00061998	0.022808	TRUE
BrLib_19684	DNAJC7	186.64/223.85	0/0	204.4	0	-7.6823	693.65	90445	0.67966	0.00031692	0.99968	0.00063384	0.022808	FALSE
BrLib_19688	TTC3	129.42/119.25	0/0	124.23	0	-6.9685	51.733	31143	0.70399	0.00052583	0.99947	0.0010517	0.022808	FALSE
BrLib_19694	TTF1	144.41/167.89	0/0	155.71	0	-7.2919	276.01	50499	0.69289	0.00041802	0.99958	0.00083603	0.022808	FALSE
BrLib_19727	TUBB2A	254.08/197.87	0/0	224.22	0	-7.8152	1586	110000	0.6752	0.00028842	0.99971	0.00057683	0.022808	FALSE
BrLib_19733	TUFM	145.77/133.24	0/0	139.37	0	-7.1331	78.505	39829	0.69833	0.00046788	0.99953	0.00093576	0.022808	FALSE
BrLib_19772	TXK	162.8/187.21	0/0	174.58	0	-7.456	298.22	64518	0.68731	0.0003721	0.99963	0.0007442	0.022808	FALSE
BrLib_19777	TXNRD1	100.81/131.25	0/0	115.03	0	-6.8583	465.04	26412	0.70779	0.00056859	0.99943	0.0011372	0.022808	FALSE
BrLib_1978	C3	237.73/215.19	0/0	226.18	0	-7.8277	254.2	112000	0.67478	0.00028587	0.99971	0.00057174	0.022808	FALSE
BrLib_19812	UBA52	117.16/134.58	0/0	125.57	0	-6.9838	151.81	31862	0.70346	0.00052016	0.99948	0.0010403	0.022808	FALSE
BrLib_19843	UBE2D2	294.27/311.79	2460.9/1762.9	302.9	2082.9	2.7776	153.57	210000	3.8834	0.99993	6.91e-05	0.00013813	0.022808	TRUE
BrLib_19855	UBE2E2	209.12/175.22	1.4022/0	191.42	0.28758	-7.2234	575.88	78585	0.68181	0.00043084	0.99957	0.00086168	0.022808	FALSE
BrLib_19866	UBE2H	285.41/232.51	0/0	257.61	0	-8.0146	1402.9	148000	0.66855	0.00025037	0.99975	0.00050075	0.022808	FALSE
BrLib_19875	UBE2L3	119.89/126.58	0/0	123.19	0	-6.9564	22.417	30584	0.7044	0.00053037	0.99947	0.0010607	0.022808	FALSE
BrLib_19877	UBE2N	121.93/174.55	1898.6/424.11	145.89	897.36	2.6126	1395.5	43926	3.5855	0.99978	0.00022226	0.00044453	0.022808	TRUE
BrLib_19888	UBE3A	295.63/249.83	0/0	271.77	0	-8.0915	1050.5	167000	0.666	0.00023708	0.99976	0.00047416	0.022808	FALSE
BrLib_19911	UPK1B	332.41/383.74	0/0	357.16	0	-8.4844	1319.1	299000	0.6531	0.0001794	0.99982	0.0003588	0.022808	FALSE
BrLib_19932	UFD1L	208.44/139.91	0/0	170.77	0	-7.4243	2371.5	61541	0.68838	0.00038054	0.99962	0.00076108	0.022808	FALSE
BrLib_19941	UGCG	226.15/113.92	0/0	160.52	0	-7.3355	6478.6	53899	0.6914	0.00040528	0.99959	0.00081056	0.022808	FALSE
BrLib_2000	C4BPB	194.13/232.51	0/0	212.46	0	-7.7378	737.86	98255	0.67779	0.00030469	0.9997	0.00060937	0.022808	FALSE
BrLib_20061	CLRN1	100.81/121.25	0/0	110.56	0	-6.8017	209.3	24266	0.70975	0.00059192	0.99941	0.0011838	0.022808	FALSE
BrLib_20084	VARS	207.76/149.9	0/0	176.47	0	-7.4715	1684.9	66028	0.68678	0.00036803	0.99963	0.00073606	0.022808	FALSE
BrLib_20087	VASP	472.05/399.06	0/1.9278	434.03	0.35031	-8.3317	2668.3	454000	0.64351	0.00022771	0.99977	0.00045543	0.022808	FALSE
BrLib_20112	VCP	134.87/145.9	0/0	140.28	0	-7.1424	60.85	40389	0.698	0.00046479	0.99954	0.00092958	0.022808	FALSE
BrLib_20126	VDR	121.25/134.58	0/0	127.74	0	-7.0083	88.87	33053	0.70261	0.00051118	0.99949	0.0010224	0.022808	FALSE
BrLib_20196	VRK2	147.81/189.21	0/0.96388	167.24	0.22617	-7.1002	859.88	58846	0.68847	0.00038873	0.99961	0.00077745	0.022808	FALSE
BrLib_2023	C8A	239.09/251.16	0/0	245.05	0	-7.9428	72.887	133000	0.67094	0.00026345	0.99974	0.0005269	0.022808	FALSE
BrLib_20241	WEE1	102.86/123.25	0/0	112.59	0	-6.8277	208.37	25230	0.70885	0.00058108	0.99942	0.0011622	0.022808	FALSE
BrLib_20266	WNT3	198.9/159.23	0/0	177.96	0	-7.4835	789.53	67226	0.68637	0.0003649	0.99964	0.0007298	0.022808	FALSE
BrLib_20268	WNT3	185.96/91.938	0/0	130.76	0	-7.0418	4554.2	34750	0.70146	0.00049918	0.9995	0.00099836	0.022808	FALSE
BrLib_20314	WRB	529.95/636.24	4663.7/3773.6	580.67	4195.1	2.8508	5660.2	848000	3.9258	0.99994	5.87e-05	0.00011748	0.022808	TRUE
BrLib_20317	WRN	252.03/227.85	0/0	239.64	0	-7.9107	292.69	127000	0.67201	0.00026952	0.99973	0.00053905	0.022808	FALSE
BrLib_2032	C8G	98.089/128.58	0/0	112.31	0	-6.8241	466.98	25092	0.70897	0.00058259	0.99942	0.0011652	0.022808	FALSE
BrLib_20342	XPA	155.31/202.53	0/0	177.35	0	-7.4786	1119.9	66736	0.68654	0.00036617	0.99963	0.00073235	0.022808	FALSE
BrLib_20346	XPC	128.74/105.26	0/0	116.41	0	-6.8754	276.33	27097	0.7072	0.00056173	0.99944	0.0011235	0.022808	FALSE
BrLib_20373	XRCC4	200.26/249.17	0/0	223.38	0	-7.8098	1199.2	109000	0.67538	0.00028952	0.99971	0.00057903	0.022808	FALSE
BrLib_20376	XRCC4	252.03/298.47	0/0	274.27	0	-8.1047	1079.9	170000	0.66556	0.00023488	0.99977	0.00046975	0.022808	FALSE
BrLib_20381	YES1	197.54/208.53	0/0	202.96	0	-7.6721	60.361	89084	0.68	0.00031921	0.99968	0.00063842	0.022808	FALSE
BrLib_20424	ZFP37	299.72/245.83	0/0	271.44	0	-8.0898	1455.2	166000	0.66606	0.00023737	0.99976	0.00047474	0.022808	FALSE
BrLib_20463	ZNF711	124.65/189.21	0/0	153.58	0	-7.2722	2105.9	49032	0.69356	0.00042391	0.99958	0.00084781	0.022808	FALSE
BrLib_20469	ZNF8	189.37/172.55	0/0	180.76	0	-7.5059	141.45	69512	0.68561	0.00035915	0.99964	0.0007183	0.022808	FALSE
BrLib_20503	ZNF18	188.68/147.9	0/0	167.05	0	-7.3928	834.75	58709	0.68945	0.00038916	0.99961	0.00077831	0.022808	FALSE
BrLib_20508	ZNF19	205.71/133.91	0/0	165.98	0	-7.3835	2607.4	57900	0.68977	0.00039173	0.99961	0.00078345	0.022808	FALSE
BrLib_20512	ZNF20	126.7/119.25	0/0	122.92	0	-6.9533	27.72	30441	0.70451	0.00053155	0.99947	0.0010631	0.022808	FALSE
BrLib_20515	ZNF182	193.45/179.21	0/0	186.2	0	-7.5484	101.43	74065	0.68417	0.00034849	0.99965	0.00069697	0.022808	FALSE
BrLib_20528	ZNF24	295.63/341.1	0/0.96388	317.55	0.22617	-8.0212	1035.3	232000	0.65815	0.00020227	0.9998	0.00040453	0.022808	FALSE
BrLib_20536	ZNF28	215.93/303.8	0/0	256.12	0	-8.0063	3888	147000	0.66882	0.00025185	0.99975	0.0005037	0.022808	FALSE
BrLib_20542	ZNF32	113.07/119.25	0/0	116.12	0	-6.8719	19.09	26953	0.70732	0.00056315	0.99944	0.0011263	0.022808	FALSE
BrLib_20546	ZNF33A	161.44/145.9	0/0	153.47	0	-7.2712	120.76	48961	0.6936	0.0004242	0.99958	0.0008484	0.022808	FALSE
BrLib_20624	ZNF221	215.25/155.23	837.11/1471.8	182.79	1110	2.5957	1813.3	71196	3.475	0.99966	0.00033911	0.00067822	0.022808	TRUE
BrLib_20627	ZNF85	125.34/150.57	0/0	137.37	0	-7.1124	318.93	38619	0.69903	0.00047478	0.99953	0.00094956	0.022808	FALSE
BrLib_20631	ZNF90	112.39/153.9	0/0	131.52	0	-7.0501	866.54	35182	0.70118	0.00049626	0.9995	0.00099252	0.022808	FALSE
BrLib_20639	ZNF99	296.31/283.14	0/0	289.65	0	-8.1831	86.699	191000	0.66297	0.00022216	0.99978	0.00044432	0.022808	FALSE
BrLib_20654	MKRN3	111.71/147.9	0/0	128.54	0	-7.0173	658	33499	0.70231	0.00050795	0.99949	0.0010159	0.022808	FALSE
BrLib_20667	ZNF133	107.63/163.89	0/0	132.81	0	-7.0641	1600.2	35927	0.70069	0.00049135	0.99951	0.0009827	0.022808	FALSE
BrLib_2067	DAGLA	268.38/207.19	0/0.96388	235.81	0.22617	-7.5934	1879.8	123000	0.67213	0.00027398	0.99973	0.00054795	0.022808	FALSE
BrLib_20683	ZNF138	110.35/137.91	0/0	123.36	0	-6.9584	380.88	30677	0.70433	0.00052961	0.99947	0.0010592	0.022808	FALSE
BrLib_20704	PCGF2	154.63/163.89	0/0	159.19	0	-7.3236	42.916	52950	0.69181	0.00040871	0.99959	0.00081743	0.022808	FALSE
BrLib_2071	FMNL1	134.19/122.58	0/0	128.26	0	-7.0141	67.393	33340	0.70241	0.00050909	0.99949	0.0010182	0.022808	FALSE
BrLib_20726	ZNF154	144.41/126.58	0/0	135.2	0	-7.0896	159.07	37325	0.69982	0.00048253	0.99952	0.00096506	0.022808	FALSE
BrLib_20746	TRIM26	207.08/171.22	0/0	188.3	0	-7.5645	644.36	75865	0.68363	0.00034453	0.99966	0.00068907	0.022808	FALSE
BrLib_2078	PTTG1IP	202.99/216.52	0/0	209.65	0	-7.7187	91.576	95490	0.67843	0.00030885	0.99969	0.00061769	0.022808	FALSE
BrLib_20800	ZNF195	463.88/561.62	0/0	510.42	0	-8.9984	4787.8	643000	0.63657	0.00012456	0.99988	0.00024912	0.022808	FALSE
BrLib_20822	ZNF208	304.48/299.8	4.2066/0	302.13	0.55625	-7.6057	10.979	209000	0.65976	0.0005235	0.99948	0.001047	0.022808	FALSE
BrLib_20851	ZNF224	117.16/128.58	0/0	122.74	0	-6.9511	65.226	30346	0.70458	0.00053234	0.99947	0.0010647	0.022808	FALSE
BrLib_20872	ZNF229	149.86/143.24	0/0	146.51	0	-7.2047	21.922	44328	0.69587	0.0004447	0.99956	0.00088941	0.022808	FALSE
BrLib_20887	SLC30A1	151.22/131.25	0/0	140.88	0	-7.1485	199.76	40760	0.69779	0.00046277	0.99954	0.00092555	0.022808	FALSE
BrLib_209	ACTN1	89.234/145.9	0/0	114.11	0	-6.8468	1629.6	25961	0.70819	0.00057326	0.99943	0.0011465	0.022808	FALSE
BrLib_20943	LAPTM5	276.56/283.14	0/0	279.83	0	-8.1336	21.694	177000	0.66461	0.00023012	0.99977	0.00046023	0.022808	FALSE
BrLib_20994	IL1R2	167.57/202.53	0/0	184.22	0	-7.5331	612.54	72393	0.68469	0.00035229	0.99965	0.00070458	0.022808	FALSE
BrLib_2101	CA3	78.335/165.22	0/0	113.77	0	-6.8426	3902.9	25799	0.70833	0.00057496	0.99943	0.0011499	0.022808	FALSE
BrLib_21036	MANF	102.86/116.59	0/0	109.51	0	-6.788	94.365	23774	0.71022	0.0005977	0.9994	0.0011954	0.022808	FALSE
BrLib_21055	ST8SIA4	176.42/199.2	0/0	187.47	0	-7.5582	259.6	75150	0.68384	0.00034609	0.99965	0.00069217	0.022808	FALSE
BrLib_21068	ALDH5A1	141/79.946	0/0	106.18	0	-6.7438	1900.9	22254	0.71175	0.00061673	0.99938	0.0012335	0.022808	FALSE
BrLib_21073	BAG6	201.63/182.54	0/0	191.85	0	-7.5913	182.2	78963	0.68272	0.00033804	0.99966	0.00067608	0.022808	FALSE
BrLib_21079	GPANK1	171.66/253.16	0/0	208.46	0	-7.7106	3352.9	94341	0.67871	0.00031063	0.99969	0.00062126	0.022808	FALSE
BrLib_21116	TFEB	211.84/245.83	0/0	228.21	0	-7.8405	578.46	115000	0.67435	0.00028328	0.99972	0.00056656	0.022808	FALSE
BrLib_21119	EPM2A	164.16/176.55	0/0	170.24	0	-7.4199	76.723	61135	0.68853	0.00038174	0.99962	0.00076348	0.022808	FALSE
BrLib_21120	EPM2A	188/156.56	0/0	171.56	0	-7.431	495.34	62156	0.68815	0.00037875	0.99962	0.0007575	0.022808	FALSE
BrLib_21122	AIMP2	128.74/100.6	0/0	113.8	0	-6.843	397.5	25814	0.70832	0.0005748	0.99943	0.0011496	0.022808	FALSE
BrLib_21147	ST7	286.09/168.55	0/0	219.6	0	-7.7853	7027.1	105000	0.6762	0.0002946	0.99971	0.0005892	0.022808	FALSE
BrLib_21164	UBXN8	215.25/250.5	0/0	232.21	0	-7.8655	622.09	119000	0.67352	0.00027831	0.99972	0.00055662	0.022808	FALSE
BrLib_21166	PSCA	173.7/190.54	0/0	181.92	0	-7.5151	141.86	70472	0.6853	0.00035682	0.99964	0.00071363	0.022808	FALSE
BrLib_21182	NUP214	103.54/85.942	1388.2/257.35	94.331	597.74	2.6509	155.14	17279	3.8297	0.99992	8.4e-05	0.00016803	0.022808	TRUE
BrLib_21193	MLLT10	147.13/172.55	0/0	159.34	0	-7.325	323.53	53054	0.69176	0.00040833	0.99959	0.00081667	0.022808	FALSE
BrLib_212	ACTN1	221.38/247.17	0/0	233.92	0	-7.876	332.71	121000	0.67316	0.00027624	0.99972	0.00055247	0.022808	FALSE
BrLib_21209	SLC25A16	119.21/135.91	0/0	127.28	0	-7.0032	139.65	32801	0.70279	0.00051304	0.99949	0.0010261	0.022808	FALSE
BrLib_21215	SHOC2	187.32/213.86	0/1.9278	200.15	0.35031	-7.2188	352.4	86464	0.67948	0.00050155	0.9995	0.0010031	0.022808	FALSE
BrLib_21217	ADAM12	269.06/210.53	0/0	238	0	-7.9009	1719.8	125000	0.67233	0.00027141	0.99973	0.00054282	0.022808	FALSE
BrLib_21254	USP5	230.24/249.83	0/0	239.83	0	-7.9119	192.07	127000	0.67197	0.0002693	0.99973	0.00053859	0.022808	FALSE
BrLib_21273	FXR1	264.98/277.15	0/0	270.99	0	-8.0874	74.073	166000	0.66613	0.00023777	0.99976	0.00047554	0.022808	FALSE
BrLib_21284	HMGA2	144.41/163.89	0/0	153.84	0	-7.2746	189.95	49213	0.69348	0.00042317	0.99958	0.00084634	0.022808	FALSE
BrLib_21286	ALX1	143.05/234.51	0/0	183.16	0	-7.5248	4245.9	71500	0.68497	0.00035437	0.99965	0.00070874	0.022808	FALSE
BrLib_21297	PABPN1	328.33/304.46	0/4.8194	316.17	0.60138	-7.6298	284.83	230000	0.65758	0.00054036	0.99946	0.0010807	0.022808	FALSE
BrLib_21318	ANP32A	74.248/47.968	384.2/307.48	59.681	343.71	2.5061	349.39	6497.2	3.5237	0.99972	0.00027621	0.00055242	0.022808	TRUE
BrLib_21357	MADCAM1	160.08/106.59	0/0	130.63	0	-7.0403	1444.7	34674	0.70151	0.0004997	0.9995	0.00099939	0.022808	FALSE
BrLib_21359	MADCAM1	96.045/137.91	0/0	115.09	0	-6.8591	883.33	26442	0.70776	0.00056828	0.99943	0.0011366	0.022808	FALSE
BrLib_21380	MIA	141.68/201.86	0/0	169.12	0	-7.4104	1824.9	60275	0.68885	0.00038432	0.99962	0.00076864	0.022808	FALSE
BrLib_21387	DPF1	179.83/125.92	0/0	150.48	0	-7.243	1464.8	46938	0.69456	0.00043278	0.99957	0.00086557	0.022808	FALSE
BrLib_21388	DPF1	95.364/169.22	0/0	127.04	0	-7.0004	2782.5	32666	0.70288	0.00051405	0.99949	0.0010281	0.022808	FALSE
BrLib_21394	GDF5	231.6/238.51	0/0.96388	235.03	0.22617	-7.5886	23.858	122000	0.67229	0.00027491	0.99973	0.00054982	0.022808	FALSE
BrLib_21397	NCOA3	163.48/243.84	0/0	199.66	0	-7.6486	3260.4	86009	0.68079	0.00032459	0.99968	0.00064917	0.022808	FALSE
BrLib_21410	C21orf33	100.13/149.9	0/0	122.52	0	-6.9486	1250.9	30228	0.70467	0.00053332	0.99947	0.0010666	0.022808	FALSE
BrLib_21423	CLTCL1	163.48/136.57	0/0	149.42	0	-7.2329	362.71	46237	0.69491	0.00043589	0.99956	0.00087178	0.022808	FALSE
BrLib_21467	KDM5C	186.64/139.24	0/0	161.21	0	-7.3417	1129.5	54398	0.69119	0.00040351	0.9996	0.00080702	0.022808	FALSE
BrLib_21489	LAGE3	162.8/175.22	0/0	168.89	0	-7.4085	77.095	60102	0.68892	0.00038484	0.99962	0.00076969	0.022808	FALSE
BrLib_215	ACTN2	188/185.21	0/0	186.6	0	-7.5515	3.9057	74409	0.68407	0.00034772	0.99965	0.00069544	0.022808	FALSE
BrLib_21511	EPX	190.73/109.26	0/0	144.36	0	-7.1835	3382	42947	0.6966	0.00045143	0.99955	0.00090287	0.022808	FALSE
BrLib_21523	DYSF	145.09/119.25	0/0	131.54	0	-7.0503	334.57	35194	0.70117	0.00049618	0.9995	0.00099237	0.022808	FALSE
BrLib_21534	HIST1H4I	139.64/155.9	0/0	147.54	0	-7.2147	132.21	45000	0.69553	0.00044154	0.99956	0.00088307	0.022808	FALSE
BrLib_21546	KLRC4	104.22/128.58	0/0	115.76	0	-6.8674	297.54	26773	0.70747	0.00056494	0.99944	0.0011299	0.022808	FALSE
BrLib_21549	SNN	123.97/139.91	0/0	131.7	0	-7.052	127.04	35285	0.70111	0.00049557	0.9995	0.00099114	0.022808	FALSE
BrLib_21563	AXIN1	155.31/248.5	0/0	196.46	0	-7.6254	4401.7	83081	0.68157	0.00032997	0.99967	0.00065994	0.022808	FALSE
BrLib_21564	AXIN1	193.45/177.21	0/0	185.16	0	-7.5404	131.91	73180	0.68445	0.00035048	0.99965	0.00070096	0.022808	FALSE
BrLib_21597	FZD6	558.56/542.97	0/13.494	550.71	1.0659	-8.061	121.58	757000	0.63187	0.00054332	0.99946	0.0010866	0.022808	FALSE
BrLib_216	ACTN2	286.77/295.13	1.4022/0	290.92	0.28758	-7.8248	34.956	193000	0.66211	0.00028124	0.99972	0.00056247	0.022808	FALSE
BrLib_21603	FZD7	130.1/145.9	1.4022/0	137.78	0.28758	-6.752	124.89	38863	0.69743	0.00060196	0.9994	0.0012039	0.022808	FALSE
BrLib_21629	HIST1H2AL	166.21/225.85	0/0	193.75	0	-7.6055	1789	80646	0.68225	0.00033467	0.99967	0.00066934	0.022808	FALSE
BrLib_21639	HIST1H2AB	176.42/107.93	0/0	137.99	0	-7.1189	2380.9	38993	0.69881	0.00047262	0.99953	0.00094523	0.022808	FALSE
BrLib_21657	HIST1H2BL	145.77/158.56	0/0	152.03	0	-7.2577	81.816	47981	0.69406	0.00042829	0.99957	0.00085658	0.022808	FALSE
BrLib_21686	HIST1H2BC	127.38/216.52	0/0	166.08	0	-7.3844	4042.1	57976	0.68974	0.00039148	0.99961	0.00078297	0.022808	FALSE
BrLib_21711	HIST1H3E	108.99/104.6	0/0	106.77	0	-6.7518	9.6428	22520	0.71148	0.00061326	0.99939	0.0012265	0.022808	FALSE
BrLib_21712	HIST1H3E	128.74/193.87	0/0	157.99	0	-7.3128	2142.9	52096	0.69218	0.00041188	0.99959	0.00082376	0.022808	FALSE
BrLib_21738	HIST1H4D	110.35/121.25	0/0	115.67	0	-6.8663	59.458	26730	0.70751	0.00056538	0.99943	0.0011308	0.022808	FALSE
BrLib_21741	HIST1H4F	209.12/192.54	0/0	200.66	0	-7.6558	137.55	86934	0.68055	0.00032294	0.99968	0.00064588	0.022808	FALSE
BrLib_21751	HIST1H4J	164.16/137.91	0/0	150.46	0	-7.2428	345.32	46928	0.69457	0.00043283	0.99957	0.00086566	0.022808	FALSE
BrLib_21753	HIST1H4C	129.42/155.9	0/0	142.04	0	-7.1603	351.15	41485	0.69739	0.00045892	0.99954	0.00091784	0.022808	FALSE
BrLib_21754	HIST1H4C	155.31/172.55	0/0	163.7	0	-7.3637	148.77	56215	0.69044	0.00039726	0.9996	0.00079452	0.022808	FALSE
BrLib_21755	HIST1H4C	146.45/138.57	0/0	142.46	0	-7.1645	31.042	41745	0.69725	0.00045756	0.99954	0.00091512	0.022808	FALSE
BrLib_21792	NME5	116.48/127.91	0/0	122.06	0	-6.9433	65.398	29990	0.70486	0.00053533	0.99946	0.0010707	0.022808	FALSE
BrLib_21795	OR1A1	106.26/113.26	0/0	109.7	0	-6.7906	24.466	23865	0.71013	0.00059661	0.9994	0.0011932	0.022808	FALSE
BrLib_21801	OR1E1	343.99/337.11	1817.2/2406.8	340.53	2091.3	2.615	23.706	270000	3.3694	0.99949	0.00050643	0.0010129	0.022808	TRUE
BrLib_21839	SLC25A11	252.72/260.49	0/0	256.57	0	-8.0088	30.238	147000	0.66874	0.0002514	0.99975	0.0005028	0.022808	FALSE
BrLib_21848	SPARCL1	119.21/144.57	0/0	131.28	0	-7.0474	322.42	35043	0.70127	0.00049719	0.9995	0.00099438	0.022808	FALSE
BrLib_21863	ULK1	230.24/286.47	0/0	256.82	0	-8.0102	1586	148000	0.66869	0.00025115	0.99975	0.00050231	0.022808	FALSE
BrLib_21869	EEA1	204.35/179.21	0/0	191.37	0	-7.5877	316.32	78542	0.68285	0.0003389	0.99966	0.0006778	0.022808	FALSE
BrLib_21879	ANXA9	158.03/77.948	0/0	110.99	0	-6.8073	3304.7	24469	0.70956	0.00058958	0.99941	0.0011792	0.022808	FALSE
BrLib_21886	BFSP2	148.5/173.88	0/0	160.69	0	-7.3371	322.76	54023	0.69135	0.00040484	0.9996	0.00080968	0.022808	FALSE
BrLib_21958	DOC2B	209.12/197.2	0/0	203.07	0	-7.6729	71.05	89191	0.67997	0.00031903	0.99968	0.00063806	0.022808	FALSE
BrLib_21991	ATRN	192.09/246.5	0/1.9278	217.6	0.35031	-7.3389	1486	103000	0.67555	0.00046061	0.99954	0.00092122	0.022808	FALSE
BrLib_220	ACTN3	207.08/141.9	0/0	171.42	0	-7.4298	2142.5	62046	0.68819	0.00037907	0.99962	0.00075814	0.022808	FALSE
BrLib_22014	TEAD2	171.66/147.9	0/0	159.34	0	-7.325	282.54	53054	0.69176	0.00040833	0.99959	0.00081667	0.022808	FALSE
BrLib_22016	TEAD2	164.16/151.23	0/0.96388	157.56	0.22617	-7.0148	83.64	51799	0.69132	0.000413	0.99959	0.00082601	0.022808	FALSE
BrLib_22037	OGT	164.16/214.52	0/0	187.66	0	-7.5597	1273.7	75318	0.68379	0.00034572	0.99965	0.00069144	0.022808	FALSE
BrLib_22042	CDC42BPA	112.39/106.59	0/0	109.46	0	-6.7873	16.814	23750	0.71025	0.00059799	0.9994	0.001196	0.022808	FALSE
BrLib_22072	GALR3	336.5/273.15	1.4022/0	303.17	0.28758	-7.8841	2012	210000	0.66018	0.00026965	0.99973	0.0005393	0.022808	FALSE
BrLib_22109	PPFIA1	223.42/204.53	1541/1273.3	213.77	1400.8	2.7064	178.61	99557	3.7619	0.99989	0.00011226	0.00022451	0.022808	TRUE
BrLib_2213	CALCA	140.32/129.25	0/0	134.67	0	-7.084	61.355	37011	0.70001	0.00048446	0.99952	0.00096893	0.022808	FALSE
BrLib_22136	CNTNAP1	241.14/202.53	0/0	220.99	0	-7.7944	746.57	107000	0.67589	0.00029271	0.99971	0.00058541	0.022808	FALSE
BrLib_22156	LIPF	439.36/341.77	0/1.9278	387.5	0.35031	-8.1685	4780.2	356000	0.64871	0.00025568	0.99974	0.00051136	0.022808	FALSE
BrLib_22170	IKBKG	190.05/95.269	0/0	134.56	0	-7.0828	4622.5	36948	0.70005	0.00048486	0.99952	0.00096971	0.022808	FALSE
BrLib_22179	IFITM1	217.98/167.89	0/0	191.3	0	-7.5872	1259.7	78480	0.68286	0.00033903	0.99966	0.00067806	0.022808	FALSE
BrLib_22197	DGKE	87.19/140.57	0/0	110.71	0	-6.8036	1444.9	24337	0.70968	0.0005911	0.99941	0.0011822	0.022808	FALSE
BrLib_22240	CAMK1	133.51/117.92	0/0	125.47	0	-6.9827	121.63	31811	0.7035	0.00052056	0.99948	0.0010411	0.022808	FALSE
BrLib_22314	CDK10	140.32/95.269	0/0	115.62	0	-6.8657	1024.3	26705	0.70753	0.00056562	0.99943	0.0011312	0.022808	FALSE
BrLib_22362	PDLIM4	130.79/107.93	0/0	118.81	0	-6.9046	261.84	28304	0.70619	0.00055023	0.99945	0.0011005	0.022808	FALSE
BrLib_22381	TMEFF1	119.89/117.25	0/0	118.56	0	-6.9016	3.4636	28179	0.70629	0.00055138	0.99945	0.0011028	0.022808	FALSE
BrLib_2239	CALML3	145.09/115.92	0/0	129.69	0	-7.03	426.71	34143	0.70187	0.00050337	0.9995	0.0010067	0.022808	FALSE
BrLib_22394	OR6A2	165.52/223.85	0/0	192.49	0	-7.5961	1710.5	79532	0.68256	0.00033689	0.99966	0.00067378	0.022808	FALSE
BrLib_22461	CDK13	171.66/161.22	0/0	166.36	0	-7.3868	54.412	58187	0.68966	0.00039081	0.99961	0.00078162	0.022808	FALSE
BrLib_22473	PSMG1	140.32/167.89	0/0	153.49	0	-7.2713	380.69	48971	0.69359	0.00042416	0.99958	0.00084832	0.022808	FALSE
BrLib_22477	RFXANK	163.48/172.55	0/0	167.95	0	-7.4005	41.132	59389	0.68919	0.00038703	0.99961	0.00077406	0.022808	FALSE
BrLib_225	ACVR1B	175.74/137.24	0/0	155.3	0	-7.2882	744	50220	0.69302	0.00041912	0.99958	0.00083823	0.022808	FALSE
BrLib_22501	UNC5C	150.54/206.53	0/0	176.33	0	-7.4703	1577.1	65909	0.68682	0.00036835	0.99963	0.00073669	0.022808	FALSE
BrLib_22534	DCHS1	286.77/222.52	0/0	252.61	0	-7.9865	2072.7	142000	0.66948	0.00025542	0.99974	0.00051084	0.022808	FALSE
BrLib_22535	DCHS1	152.58/221.85	0/0	183.99	0	-7.5313	2419.9	72195	0.68475	0.00035275	0.99965	0.00070549	0.022808	FALSE
BrLib_22595	IRS2	231.6/331.11	0/0	276.92	0	-8.1185	4990.6	173000	0.6651	0.00023258	0.99977	0.00046516	0.022808	FALSE
BrLib_22602	EIF3B	112.39/111.92	0/0	112.16	0	-6.8222	0.10987	25022	0.70904	0.00058336	0.99942	0.0011667	0.022808	FALSE
BrLib_22606	EIF3C	134.19/119.25	0/0	126.5	0	-6.9944	111.67	32372	0.70309	0.00051626	0.99948	0.0010325	0.022808	FALSE
BrLib_22611	EIF3D	124.65/116.59	0/0	120.55	0	-6.9255	32.542	29202	0.70547	0.00054214	0.99946	0.0010843	0.022808	FALSE
BrLib_22612	EIF3D	263.61/213.86	0/0	237.44	0	-7.8975	1241.3	125000	0.67245	0.00027207	0.99973	0.00054414	0.022808	FALSE
BrLib_22613	EIF3F	141.68/189.21	0/0	163.73	0	-7.364	1135.1	56236	0.69043	0.00039719	0.9996	0.00079438	0.022808	FALSE
BrLib_22643	VAMP8	164.16/176.55	0/0	170.24	0	-7.4199	76.723	61135	0.68853	0.00038174	0.99962	0.00076348	0.022808	FALSE
BrLib_22674	SRSF9	77.654/93.271	1269/196.63	85.105	499.57	2.5394	122.2	13866	3.5198	0.99972	0.00028227	0.00056453	0.022808	TRUE
BrLib_22679	MARCO	206.4/257.83	0/0	230.68	0	-7.856	1326.7	117000	0.67383	0.00028019	0.99972	0.00056037	0.022808	FALSE
BrLib_22682	KRT38	118.52/104.6	0/0	111.34	0	-6.8118	97.085	24634	0.7094	0.0005877	0.99941	0.0011754	0.022808	FALSE
BrLib_22699	HYAL2	155.31/99.933	0/0	124.58	0	-6.9725	1551.6	31330	0.70385	0.00052434	0.99948	0.0010487	0.022808	FALSE
BrLib_22721	B4GALT4	298.35/302.46	0/0	300.4	0	-8.2355	8.4446	206000	0.66125	0.00021406	0.99979	0.00042811	0.022808	FALSE
BrLib_22723	B4GALT4	157.35/153.9	0/0	155.61	0	-7.2911	5.9666	50435	0.69292	0.00041827	0.99958	0.00083653	0.022808	FALSE
BrLib_22733	B3GALT4	143.05/135.24	0/0	139.09	0	-7.1302	30.456	39660	0.69842	0.00046883	0.99953	0.00093765	0.022808	FALSE
BrLib_22735	B3GALT4	143.05/95.269	0/0	116.74	0	-6.8795	1153	27261	0.70706	0.00056012	0.99944	0.0011202	0.022808	FALSE
BrLib_22751	SERPINB7	164.84/211.19	0/0.96388	186.58	0.22617	-7.2572	1078.2	74396	0.68324	0.00034775	0.99965	0.0006955	0.022808	FALSE
BrLib_22767	NOL4	111.71/167.22	0/0	136.68	0	-7.1052	1556.1	38203	0.69928	0.00047723	0.99952	0.00095446	0.022808	FALSE
BrLib_22813	GBF1	237.73/251.83	0/0	244.68	0	-7.9406	99.445	133000	0.67101	0.00026386	0.99974	0.00052773	0.022808	FALSE
BrLib_22823	RNGTT	108.99/149.9	0/0	127.82	0	-7.0092	842.16	33097	0.70258	0.00051086	0.99949	0.0010217	0.022808	FALSE
BrLib_2283	CAPG	119.21/129.25	0/0	124.12	0	-6.9672	50.433	31084	0.70403	0.0005263	0.99947	0.0010526	0.022808	FALSE
BrLib_22857	TNFSF12	111.03/112.59	0/0	111.81	0	-6.8177	1.2165	24855	0.70919	0.00058522	0.99941	0.0011704	0.022808	FALSE
BrLib_22871	ADAM23	124.65/151.23	0/0	137.3	0	-7.1117	353.99	38577	0.69906	0.00047503	0.99952	0.00095006	0.022808	FALSE
BrLib_2288	CAPN1	108.99/137.91	0/0	122.6	0	-6.9495	419.61	30272	0.70464	0.00053296	0.99947	0.0010659	0.022808	FALSE
BrLib_22892	ADAM9	63.349/93.271	559.48/408.68	76.869	478.17	2.6214	451.8	11155	3.7996	0.99991	9.45e-05	0.00018904	0.022808	TRUE
BrLib_22916	RAB11A	270.43/234.51	0/0	251.83	0	-7.982	645.82	141000	0.66963	0.00025623	0.99974	0.00051246	0.022808	FALSE
BrLib_22937	NAPA	258.85/239.84	1921/1448.7	249.16	1668.2	2.7382	180.7	138000	3.8167	0.99991	9.03e-05	0.00018067	0.022808	TRUE
BrLib_22952	SIGLEC5	98.089/115.26	0/0	106.33	0	-6.7459	147.59	22321	0.71168	0.00061585	0.99938	0.0012317	0.022808	FALSE
BrLib_22995	TNFRSF10C	247.27/241.17	0/0	244.2	0	-7.9378	18.572	132000	0.6711	0.00026439	0.99974	0.00052878	0.022808	FALSE
BrLib_23002	SCEL	176.42/233.18	0/0	202.83	0	-7.6712	1618.2	88959	0.68003	0.00031943	0.99968	0.00063885	0.022808	FALSE
BrLib_2303	CAPN6	310.61/381.08	0/0.96388	344.05	0.22617	-8.1365	2488.9	276000	0.65442	0.00018638	0.99981	0.00037277	0.022808	FALSE
BrLib_23039	TRIM24	208.44/201.86	0/0.96388	205.13	0.22617	-7.3932	21.614	91133	0.67874	0.00031578	0.99968	0.00063156	0.022808	FALSE
BrLib_23042	IL18RAP	94.002/122.58	0/0	107.35	0	-6.7595	410.27	22781	0.71121	0.00060991	0.99939	0.0012198	0.022808	FALSE
BrLib_23100	FGF17	163.48/138.57	0/0	150.51	0	-7.2433	310.73	46962	0.69455	0.00043268	0.99957	0.00086536	0.022808	FALSE
BrLib_23112	LIN7A	108.31/99.267	1620.9/233.26	103.69	614.95	2.5567	40.879	21153	3.5153	0.99971	0.00028824	0.00057649	0.022808	TRUE
BrLib_2312	CAPZA1	185.28/182.54	0/0	183.91	0	-7.5307	3.7403	72127	0.68478	0.0003529	0.99965	0.00070581	0.022808	FALSE
BrLib_23133	GMPS	128.74/263.82	0/0	184.3	0	-7.5337	9410.5	72460	0.68467	0.00035213	0.99965	0.00070426	0.022808	FALSE
BrLib_23134	GMPS	119.89/113.92	0/0	116.87	0	-6.881	17.782	27324	0.707	0.00055951	0.99944	0.001119	0.022808	FALSE
BrLib_23139	TMEM11	282.69/288.47	0/0	285.56	0	-8.1627	16.739	185000	0.66365	0.0002254	0.99977	0.00045081	0.022808	FALSE
BrLib_2316	CAPZA2	76.973/110.59	572.1/603.39	92.265	587.53	2.6577	569.75	16480	3.858	0.99993	7.48e-05	0.00014965	0.022808	TRUE
BrLib_23186	TSC22D1	131.47/139.24	0/0	135.3	0	-7.0906	30.219	37381	0.69978	0.00048218	0.99952	0.00096437	0.022808	FALSE
BrLib_23190	KAT2B	232.96/192.54	0/0	211.79	0	-7.7333	818.89	97591	0.67794	0.00030567	0.99969	0.00061134	0.022808	FALSE
BrLib_23200	AKAP4	179.15/147.9	0/0	162.78	0	-7.3556	489.33	55537	0.69072	0.00039956	0.9996	0.00079912	0.022808	FALSE
BrLib_23213	PROZ	102.86/130.58	0/0	115.89	0	-6.869	385.61	26839	0.70742	0.00056429	0.99944	0.0011286	0.022808	FALSE
BrLib_23255	CDC123	143.73/206.53	0/0	172.29	0	-7.4371	1988	62721	0.68795	0.00037713	0.99962	0.00075425	0.022808	FALSE
BrLib_23267	VNN1	177.1/171.22	0/0	174.14	0	-7.4523	17.328	64169	0.68743	0.00037306	0.99963	0.00074612	0.022808	FALSE
BrLib_23278	SGPL1	200.95/304.46	1.4022/0	247.35	0.28758	-7.5916	5415.1	136000	0.66971	0.00033184	0.99967	0.00066367	0.022808	FALSE
BrLib_23314	EIF2B4	138.28/155.9	0/0	146.82	0	-7.2077	155.32	44531	0.69577	0.00044374	0.99956	0.00088748	0.022808	FALSE
BrLib_23322	EIF2B2	164.16/142.57	0/0	152.99	0	-7.2667	233.39	48629	0.69375	0.00042557	0.99957	0.00085114	0.022808	FALSE
BrLib_23336	CPNE3	98.089/130.58	0/0	113.17	0	-6.8351	530.49	25510	0.70859	0.00057804	0.99942	0.0011561	0.022808	FALSE
BrLib_23355	CCNA1	153.95/139.24	0/0	146.41	0	-7.2037	108.19	44262	0.69591	0.00044502	0.99955	0.00089004	0.022808	FALSE
BrLib_23367	AP1G2	164.16/189.87	0/0	176.55	0	-7.4721	330.93	66089	0.68676	0.00036787	0.99963	0.00073574	0.022808	FALSE
BrLib_23391	CACNA1H	191.41/187.21	1.4022/0	189.3	0.28758	-7.2074	8.829	76731	0.68234	0.00043576	0.99956	0.00087151	0.022808	FALSE
BrLib_23404	BCL10	97.408/129.91	0/0	112.49	0	-6.8265	531.01	25182	0.70889	0.0005816	0.99942	0.0011632	0.022808	FALSE
BrLib_23427	FOXH1	136.23/145.9	0/0	140.99	0	-7.1496	46.742	40826	0.69776	0.00046242	0.99954	0.00092484	0.022808	FALSE
BrLib_23429	PHOX2B	141/195.2	0/0.96388	165.9	0.22617	-7.0887	1478.4	57848	0.68885	0.0003919	0.99961	0.00078379	0.022808	FALSE
BrLib_23431	PHOX2B	209.8/149.9	0/1.9278	177.34	0.35031	-7.0452	1806.7	66724	0.68519	0.00056729	0.99943	0.0011346	0.022808	FALSE
BrLib_23441	FAM127A	455.7/584.94	0/0	516.29	0	-9.0148	8383.3	659000	0.63604	0.00012311	0.99988	0.00024622	0.022808	FALSE
BrLib_23475	KYNU	201.63/173.22	0/0	186.88	0	-7.5537	404.15	74651	0.684	0.00034718	0.99965	0.00069437	0.022808	FALSE
BrLib_23483	BTRC	205.03/169.22	0/0	186.27	0	-7.549	642.77	74125	0.68416	0.00034835	0.99965	0.0006967	0.022808	FALSE
BrLib_23485	HIST1H3F	224.79/269.82	0/0	246.28	0	-7.95	1016	135000	0.6707	0.00026212	0.99974	0.00052424	0.022808	FALSE
BrLib_235	ACVR2B	264.98/280.48	0/0	272.62	0	-8.096	120.18	168000	0.66585	0.00023633	0.99976	0.00047265	0.022808	FALSE
BrLib_23504	MGAM	767/685.54	28.044/0	725.13	1.5776	-8.138	3320.6	1360000	0.61933	0.00060677	0.99939	0.0012135	0.022808	FALSE
BrLib_23531	STBD1	114.44/164.56	0/0	137.23	0	-7.1109	1266.2	38533	0.69909	0.00047529	0.99952	0.00095058	0.022808	FALSE
BrLib_23554	LIMD1	224.11/163.22	1.4022/0	191.26	0.28758	-7.2222	1864.9	78444	0.68185	0.00043121	0.99957	0.00086242	0.022808	FALSE
BrLib_23559	TNFSF18	194.82/175.22	0/0	184.76	0	-7.5373	192.21	72842	0.68455	0.00035125	0.99965	0.00070251	0.022808	FALSE
BrLib_23560	TNFSF18	275.87/311.79	0/0	293.28	0	-8.2011	645.56	196000	0.66238	0.00021936	0.99978	0.00043871	0.022808	FALSE
BrLib_23576	HAP1	131.47/113.92	0/0	122.38	0	-6.947	154.07	30157	0.70473	0.00053392	0.99947	0.0010678	0.022808	FALSE
BrLib_23587	TAF1B	237.73/303.8	4.2066/0	268.74	0.55625	-7.4374	2190.6	163000	0.66515	0.00058993	0.99941	0.0011799	0.022808	FALSE
BrLib_23590	TAF1A	139.64/130.58	1.4022/0	135.03	0.28758	-6.7232	41.067	37225	0.69839	0.00061439	0.99939	0.0012288	0.022808	FALSE
BrLib_23595	SLC25A14	359.66/400.4	0/0	379.48	0	-8.5717	830.4	341000	0.65027	0.00016863	0.99983	0.00033726	0.022808	FALSE
BrLib_23609	CLIC3	256.8/279.81	0/0	268.06	0	-8.0718	264.85	162000	0.66665	0.00024042	0.99976	0.00048085	0.022808	FALSE
BrLib_23612	CLIC3	280.64/226.51	0/3.8555	252.13	0.52893	-7.3712	1469.2	142000	0.66817	0.00059865	0.9994	0.0011973	0.022808	FALSE
BrLib_23657	TAAR5	399.85/466.35	0/0.96388	431.82	0.22617	-8.4635	2214.7	449000	0.64393	0.00014778	0.99985	0.00029556	0.022808	FALSE
BrLib_23710	MAP7	220.02/229.85	0/1.9278	224.88	0.35031	-7.3861	48.287	111000	0.674	0.00044543	0.99955	0.00089087	0.022808	FALSE
BrLib_2373	CASQ2	161.44/145.24	0/0	153.12	0	-7.2679	131.35	48722	0.69371	0.00042519	0.99957	0.00085037	0.022808	FALSE
BrLib_23730	SLC13A2	130.79/87.941	0/0	107.25	0	-6.7582	926.78	22736	0.71126	0.00061049	0.99939	0.001221	0.022808	FALSE
BrLib_2376	CASQ2	129.42/169.89	0/0	148.28	0	-7.2219	822.39	45483	0.69528	0.0004393	0.99956	0.00087861	0.022808	FALSE
BrLib_23763	ASH2L	171.66/338.44	0/1.9278	241.03	0.35031	-7.4858	14301	129000	0.67075	0.00041503	0.99958	0.00083006	0.022808	FALSE
BrLib_23774	CLDN6	81.741/102.6	551.06/619.77	91.578	584.41	2.6607	218.21	16218	3.8699	0.99993	7.13e-05	0.00014255	0.022808	TRUE
BrLib_23777	CLDN2	184.6/234.51	0/0	208.06	0	-7.7078	1250	93952	0.6788	0.00031124	0.99969	0.00062248	0.022808	FALSE
BrLib_23796	CLDN9	131.47/171.88	0/0	150.32	0	-7.2415	820.46	46835	0.69461	0.00043324	0.99957	0.00086647	0.022808	FALSE
BrLib_23820	EIF1AY	128.74/168.55	0/0	147.31	0	-7.2125	796.06	44847	0.6956	0.00044225	0.99956	0.0008845	0.022808	FALSE
BrLib_23843	UNC119	173.02/185.87	0/0	179.33	0	-7.4945	82.679	68338	0.686	0.00036207	0.99964	0.00072413	0.022808	FALSE
BrLib_2387	CAV1	223.42/196.53	0/0	209.55	0	-7.718	361.91	95395	0.67846	0.00030899	0.99969	0.00061799	0.022808	FALSE
BrLib_23878	MTMR6	137.6/213.86	0/0	171.54	0	-7.4308	2942.8	62139	0.68816	0.0003788	0.99962	0.0007576	0.022808	FALSE
BrLib_23896	MTA1	117.16/166.55	0/0	139.69	0	-7.1364	1229.2	40029	0.69821	0.00046677	0.99953	0.00093353	0.022808	FALSE
BrLib_23904	ATP6V0D1	195.5/197.87	1563.4/1135.4	196.68	1332.4	2.7539	2.8094	83283	3.9354	0.99994	5.52e-05	0.00011044	0.022808	TRUE
BrLib_23927	SLC16A4	185.96/134.58	0/0	158.2	0	-7.3147	1328.7	52245	0.69211	0.00041132	0.99959	0.00082265	0.022808	FALSE
BrLib_23931	SLC16A3	270.43/275.15	0/0	272.78	0	-8.0969	11.152	168000	0.66582	0.00023619	0.99976	0.00047237	0.022808	FALSE
BrLib_23950	PRPF4	106.94/115.92	0/0	111.34	0	-6.8118	40.318	24634	0.7094	0.0005877	0.99941	0.0011754	0.022808	FALSE
BrLib_23952	PRPF4	164.16/173.88	0/0	168.95	0	-7.409	47.253	60147	0.6889	0.00038471	0.99962	0.00076941	0.022808	FALSE
BrLib_23961	AIFM1	90.596/101.93	559.48/578.33	96.097	568.82	2.553	64.302	17978	3.5257	0.99972	0.00027675	0.00055349	0.022808	TRUE
BrLib_23965	KCNQ4	407.34/388.41	0/5.7833	397.76	0.66702	-7.9021	179.31	377000	0.64699	0.00047411	0.99953	0.00094821	0.022808	FALSE
BrLib_23998	PDCD5	196.86/183.21	1765.4/846.28	189.91	1222.3	2.6798	93.175	77266	3.7141	0.99986	0.00013548	0.00027096	0.022808	TRUE
BrLib_24008	SYNGR3	164.16/149.9	0/0	156.87	0	-7.3026	101.78	51310	0.69253	0.00041487	0.99959	0.00082973	0.022808	FALSE
BrLib_24018	HGS	213.89/205.2	1170.8/1300.3	209.5	1233.9	2.5525	37.787	95344	3.3174	0.9994	0.0006046	0.0012092	0.022808	TRUE
BrLib_24033	CTDP1	267.7/186.54	0/0.96388	223.47	0.22617	-7.5162	3320.1	109000	0.67468	0.0002894	0.99971	0.00057881	0.022808	FALSE
BrLib_24051	EXO1	130.1/147.9	0/0	138.72	0	-7.1264	158.52	39433	0.69855	0.00047011	0.99953	0.00094021	0.022808	FALSE
BrLib_24057	PCSK7	178.47/193.87	1124.6/1122.9	186.01	1123.7	2.5884	118.67	73905	3.4494	0.99963	0.00037306	0.00074611	0.022808	TRUE
BrLib_2406	RUNX1T1	138.96/160.56	0/0	149.37	0	-7.2324	233.57	46201	0.69492	0.00043605	0.99956	0.0008721	0.022808	FALSE
BrLib_2408	RUNX1T1	200.95/233.84	0/0	216.77	0	-7.7667	541.88	103000	0.67682	0.00029851	0.9997	0.00059702	0.022808	FALSE
BrLib_24102	AP4M1	149.18/87.275	0/0	114.11	0	-6.8468	1949.9	25961	0.70819	0.00057326	0.99943	0.0011465	0.022808	FALSE
BrLib_24124	BUB3	117.84/134.58	0/0	125.93	0	-6.9879	140.16	32061	0.70332	0.00051863	0.99948	0.0010373	0.022808	FALSE
BrLib_2414	RUNX3	117.16/95.935	0/0	106.02	0	-6.7417	225.84	22183	0.71183	0.00061766	0.99938	0.0012353	0.022808	FALSE
BrLib_24149	KCNAB3	270.43/208.53	0/0	237.47	0	-7.8977	1923.8	125000	0.67244	0.00027203	0.99973	0.00054406	0.022808	FALSE
BrLib_24165	ZMYM4	250.67/136.57	0/0	185.03	0	-7.5394	6656.6	73076	0.68448	0.00035072	0.99965	0.00070144	0.022808	FALSE
BrLib_24173	ZMYM6	121.25/175.22	0/0	145.76	0	-7.1973	1468.5	43842	0.69612	0.00044704	0.99955	0.00089408	0.022808	FALSE
BrLib_2420	CBFB	108.31/137.24	0/0	121.92	0	-6.9416	420.07	29914	0.70491	0.00053597	0.99946	0.0010719	0.022808	FALSE
BrLib_24220	VAPA	250.67/347.77	0/0	295.26	0	-8.2107	4745.1	199000	0.66206	0.00021786	0.99978	0.00043572	0.022808	FALSE
BrLib_24225	TIAF1	292.9/304.46	0/0	298.63	0	-8.227	66.796	204000	0.66153	0.00021535	0.99978	0.00043071	0.022808	FALSE
BrLib_24237	LRAT	144.41/96.602	0/0	118.11	0	-6.8962	1154.2	27951	0.70648	0.00055352	0.99945	0.001107	0.022808	FALSE
BrLib_24245	DLGAP1	317.43/283.81	0/0.96388	300.15	0.22617	-7.9402	565.5	206000	0.66079	0.00021424	0.99979	0.00042848	0.022808	FALSE
BrLib_24285	CRLF1	209.8/228.51	0/0	218.96	0	-7.7811	175.15	105000	0.67634	0.00029548	0.9997	0.00059095	0.022808	FALSE
BrLib_2429	CBLB	184.6/153.23	0/0	168.18	0	-7.4025	493.02	59563	0.68912	0.00038649	0.99961	0.00077299	0.022808	FALSE
BrLib_24373	BCL7B	527.23/525.65	0/4.8194	526.44	0.60138	-8.3635	1.25	687000	0.63443	0.00032094	0.99968	0.00064189	0.022808	FALSE
BrLib_24392	MED14	160.76/245.83	0/0	198.8	0	-7.6424	3659.6	85217	0.681	0.00032602	0.99967	0.00065203	0.022808	FALSE
BrLib_24394	GPR37L1	138.96/86.608	0/0	109.71	0	-6.7906	1389.2	23867	0.71013	0.0005966	0.9994	0.0011932	0.022808	FALSE
BrLib_244	ACY1	276.56/327.11	0/3.8555	300.77	0.52893	-7.6248	1280.3	207000	0.66002	0.00050007	0.9995	0.0010001	0.022808	FALSE
BrLib_24402	TAAR2	119.21/145.9	0/0.96388	131.88	0.22617	-6.7598	357.26	35389	0.69984	0.00049488	0.99951	0.00098976	0.022808	FALSE
BrLib_24404	TAAR2	192.09/199.2	0/0	195.61	0	-7.6192	25.269	82319	0.68178	0.00033142	0.99967	0.00066284	0.022808	FALSE
BrLib_24415	GPR52	126.02/135.24	0/0	130.55	0	-7.0394	42.568	34629	0.70154	0.00050001	0.9995	0.001	0.022808	FALSE
BrLib_24486	HMGN3	196.18/287.14	0/0	237.34	0	-7.8969	4174.4	125000	0.67247	0.00027218	0.99973	0.00054435	0.022808	FALSE
BrLib_24503	GTF3C4	99.451/170.55	0/0	130.24	0	-7.0361	2573	34454	0.70166	0.00050121	0.9995	0.0010024	0.022808	FALSE
BrLib_24516	CD163	185.96/171.88	0/0	178.78	0	-7.4901	99.101	67892	0.68615	0.0003632	0.99964	0.00072639	0.022808	FALSE
BrLib_24523	B4GALT5	193.45/204.53	0/0	198.91	0	-7.6432	61.352	85324	0.68097	0.00032582	0.99967	0.00065164	0.022808	FALSE
BrLib_24527	CNOT8	161.44/131.91	0/0	145.93	0	-7.199	437.02	43953	0.69607	0.0004465	0.99955	0.000893	0.022808	FALSE
BrLib_24539	VAMP3	158.71/77.281	1127.4/389.41	110.76	662.59	2.5699	3420.4	24358	3.5358	0.99973	0.0002671	0.00053419	0.022808	TRUE
BrLib_24567	SLC9A3R2	113.76/165.89	0/0	137.37	0	-7.1124	1370.9	38619	0.69903	0.00047478	0.99953	0.00094956	0.022808	FALSE
BrLib_24570	TXNL1	284.05/350.43	0/0	315.5	0	-8.3061	2209.3	229000	0.65893	0.00020361	0.9998	0.00040722	0.022808	FALSE
BrLib_24574	SLIT2	202.99/172.55	0/0	187.15	0	-7.5558	464.02	74881	0.68393	0.00034668	0.99965	0.00069335	0.022808	FALSE
BrLib_24613	KL	136.23/128.58	0/0	132.35	0	-7.0591	29.301	35661	0.70087	0.00049309	0.99951	0.00098617	0.022808	FALSE
BrLib_24648	PPT2	156.67/117.25	0/0	135.54	0	-7.0932	780.84	37524	0.6997	0.00048131	0.99952	0.00096263	0.022808	FALSE
BrLib_24684	LIPG	133.51/101.27	0/0	116.28	0	-6.8738	522.33	27029	0.70726	0.0005624	0.99944	0.0011248	0.022808	FALSE
BrLib_24689	SLC22A13	189.37/199.87	0/0	194.54	0	-7.6114	55.131	81360	0.68205	0.00033327	0.99967	0.00066654	0.022808	FALSE
BrLib_24697	TGFBRAP1	162.12/140.57	0/0	150.96	0	-7.2476	232.43	47262	0.6944	0.00043138	0.99957	0.00086275	0.022808	FALSE
BrLib_24720	RECQL5	267.02/255.83	2030.4/1468	261.36	1726.4	2.719	62.635	153000	3.7437	0.99988	0.00012125	0.0002425	0.022808	TRUE
BrLib_24727	GRAP2	193.45/159.89	0/0	175.87	0	-7.4666	564.43	65548	0.68695	0.00036931	0.99963	0.00073862	0.022808	FALSE
BrLib_24751	SNRNP40	315.38/371.08	0/4.8194	342.1	0.60138	-7.7432	1553.9	273000	0.65397	0.00049858	0.9995	0.00099716	0.022808	FALSE
BrLib_24754	ARHGAP29	164.84/111.92	0/0	135.83	0	-7.0963	1413.2	37699	0.69959	0.00048025	0.99952	0.0009605	0.022808	FALSE
BrLib_24766	TJP2	113.76/114.59	0/0	114.17	0	-6.8476	0.34758	25993	0.70816	0.00057292	0.99943	0.0011458	0.022808	FALSE
BrLib_24767	TJP2	151.9/209.86	0/0	178.55	0	-7.4882	1690.4	67698	0.68621	0.00036369	0.99964	0.00072738	0.022808	FALSE
BrLib_24808	ECEL1	120.57/127.91	0/0	124.19	0	-6.9679	26.991	31117	0.704	0.00052604	0.99947	0.0010521	0.022808	FALSE
BrLib_24841	MED7	151.9/143.24	0/0	147.51	0	-7.2144	37.545	44975	0.69554	0.00044165	0.99956	0.00088331	0.022808	FALSE
BrLib_24918	IL27RA	390.31/245.83	0/0	309.76	0	-8.2797	10575	220000	0.6598	0.00020746	0.99979	0.00041491	0.022808	FALSE
BrLib_24924	SH3BP5	151.22/228.51	0/0	185.89	0	-7.5461	3018.6	73807	0.68425	0.00034906	0.99965	0.00069813	0.022808	FALSE
BrLib_24975	STX8	256.8/156.56	0/0	200.52	0	-7.6547	5100.1	86802	0.68059	0.00032317	0.99968	0.00064634	0.022808	FALSE
BrLib_25032	XAGE2	250.67/214.52	2.8044/0	231.89	0.43892	-7.3385	654.37	119000	0.67231	0.00054097	0.99946	0.0010819	0.022808	FALSE
BrLib_25039	ADAMTS4	308.57/381.74	0/0	343.21	0	-8.4272	2684.6	275000	0.65497	0.00018685	0.99981	0.00037369	0.022808	FALSE
BrLib_25085	NPEPPS	200.26/227.18	2.8044/0	213.3	0.43892	-7.2185	362.59	99090	0.67621	0.00058905	0.99941	0.0011781	0.022808	FALSE
BrLib_2509	CCNG2	184.6/185.87	0/0	185.24	0	-7.541	0.81562	73248	0.68443	0.00035033	0.99965	0.00070066	0.022808	FALSE
BrLib_25128	BAG2	173.02/157.23	0/0	164.93	0	-7.3745	124.74	57125	0.69008	0.00039424	0.99961	0.00078849	0.022808	FALSE
BrLib_2513	CCNH	68.798/98.6	1256.4/199.52	82.364	500.72	2.5894	447.64	12929	3.6793	0.99985	0.00015272	0.00030544	0.022808	TRUE
BrLib_25150	EI24	171.66/194.54	0/0	182.74	0	-7.5215	262.01	71149	0.68508	0.0003552	0.99964	0.0007104	0.022808	FALSE
BrLib_25163	NRG2	222.74/237.17	0/0	229.85	0	-7.8508	104.14	116000	0.67401	0.00028122	0.99972	0.00056245	0.022808	FALSE
BrLib_2517	CCNT1	299.72/229.18	0/0	262.09	0	-8.0394	2498.9	154000	0.66773	0.00024601	0.99975	0.00049202	0.022808	FALSE
BrLib_25179	CXCL14	137.6/83.277	0/0	107.05	0	-6.7555	1498.3	22646	0.71135	0.00061164	0.99939	0.0012233	0.022808	FALSE
BrLib_25180	CXCL14	312.66/274.48	0/0	292.95	0	-8.1994	729.48	196000	0.66243	0.00021961	0.99978	0.00043922	0.022808	FALSE
BrLib_25188	ATP5J2	132.15/122.58	1253.6/500.25	127.28	791.9	2.6279	45.744	32797	3.6699	0.99984	0.00015984	0.00031968	0.022808	TRUE
BrLib_25191	SPAG7	88.552/133.91	0/0	108.9	0	-6.78	1039.5	23491	0.7105	0.0006011	0.9994	0.0012022	0.022808	FALSE
BrLib_25201	H2AFY	164.84/209.86	0/0	186	0	-7.5469	1016.9	73893	0.68423	0.00034887	0.99965	0.00069774	0.022808	FALSE
BrLib_25207	C14orf2	114.44/115.26	0/0	114.85	0	-6.8561	0.33523	26322	0.70787	0.00056951	0.99943	0.001139	0.022808	FALSE
BrLib_25209	CHD1L	138.96/89.94	905.82/561.94	111.8	713.46	2.6631	1215.5	24850	3.8167	0.99991	8.89e-05	0.00017773	0.022808	TRUE
BrLib_25234	GTPBP1	191.41/199.2	0/0	195.27	0	-7.6167	30.344	82007	0.68187	0.00033202	0.99967	0.00066404	0.022808	FALSE
BrLib_25273	SOX13	335.82/329.78	0/0	332.78	0	-8.3828	18.241	257000	0.65642	0.00019282	0.99981	0.00038565	0.022808	FALSE
BrLib_25296	KIF20B	205.03/196.53	0/0	200.74	0	-7.6563	36.116	87009	0.68053	0.00032281	0.99968	0.00064561	0.022808	FALSE
BrLib_25301	MAD2L1BP	187.32/230.51	0/0	207.8	0	-7.706	935.15	93696	0.67886	0.00031164	0.99969	0.00062329	0.022808	FALSE
BrLib_25308	PRDX6	158.03/117.92	0/0	136.51	0	-7.1034	808.75	38103	0.69934	0.00047782	0.99952	0.00095565	0.022808	FALSE
BrLib_25312	WTAP	204.35/103.26	0/0	145.27	0	-7.1925	5255.1	43530	0.69629	0.00044856	0.99955	0.00089711	0.022808	FALSE
BrLib_25331	PDIA4	131.47/151.23	0/0	141	0	-7.1498	195.57	40837	0.69775	0.00046236	0.99954	0.00092472	0.022808	FALSE
BrLib_25386	CELSR1	151.9/176.55	0/0	163.76	0	-7.3642	304.15	56259	0.69042	0.00039711	0.9996	0.00079423	0.022808	FALSE
BrLib_2539	CD1C	212.53/167.89	0/0	188.89	0	-7.569	999.76	76381	0.68348	0.00034342	0.99966	0.00068685	0.022808	FALSE
BrLib_25393	TCL1B	200.26/224.52	0/0	212.04	0	-7.735	294.29	97845	0.67789	0.00030529	0.99969	0.00061058	0.022808	FALSE
BrLib_25404	GUCA1C	279.28/362.42	0/0	318.15	0	-8.3181	3470.9	233000	0.65854	0.00020188	0.9998	0.00040376	0.022808	FALSE
BrLib_25419	NUP155	249.99/246.5	1.4022/0	248.24	0.28758	-7.5967	6.0883	137000	0.66954	0.00033062	0.99967	0.00066124	0.022808	FALSE
BrLib_25423	SEC24C	170.29/163.89	0/0	167.06	0	-7.3928	20.504	58714	0.68945	0.00038914	0.99961	0.00077828	0.022808	FALSE
BrLib_25431	CLCA2	157.35/145.9	0/0	151.52	0	-7.2528	65.563	47636	0.69422	0.00042976	0.99957	0.00085953	0.022808	FALSE
BrLib_25456	IKBKE	138.96/114.59	0/0.96388	126.19	0.22617	-6.6967	297.63	32200	0.70196	0.00051756	0.99948	0.0010351	0.022808	FALSE
BrLib_25480	GCC2	217.29/248.5	0/0	232.37	0	-7.8665	487.44	119000	0.67348	0.00027811	0.99972	0.00055622	0.022808	FALSE
BrLib_25503	TTLL4	94.002/144.57	0/0	116.58	0	-6.8775	1293.2	27179	0.70713	0.00056092	0.99944	0.0011218	0.022808	FALSE
BrLib_2553	CD3D	194.82/230.51	0/0	211.91	0	-7.7341	638.24	97716	0.67792	0.00030548	0.99969	0.00061096	0.022808	FALSE
BrLib_2556	CD3D	133.51/167.22	0/0	149.42	0	-7.2328	570.01	46233	0.69491	0.00043591	0.99956	0.00087181	0.022808	FALSE
BrLib_25578	PPIP5K1	1953.6/343.1	0/24.097	818.75	1.4555	-8.383	1510000	1770000	0.61417	0.00049429	0.99951	0.00098859	0.022808	FALSE
BrLib_256	ADA	180.51/213.19	0/0	196.17	0	-7.6233	534.89	82824	0.68164	0.00033046	0.99967	0.00066092	0.022808	FALSE
BrLib_25640	EMC2	203.67/135.91	0/0	166.38	0	-7.387	2319.1	58201	0.68965	0.00039077	0.99961	0.00078153	0.022808	FALSE
BrLib_25642	EDEM1	231.6/204.53	2.8044/0	217.64	0.43892	-7.2474	366.73	103000	0.67527	0.00057708	0.99942	0.0011542	0.022808	FALSE
BrLib_25651	TRAM2	243.18/288.47	0/2.8916	264.86	0.44696	-7.5215	1027.6	158000	0.6661	0.00048107	0.99952	0.00096213	0.022808	FALSE
BrLib_25708	USP6NL	153.26/168.55	0/0	160.73	0	-7.3374	116.95	54050	0.69134	0.00040474	0.9996	0.00080948	0.022808	FALSE
BrLib_25713	AQR	135.55/166.55	0/0	150.26	0	-7.2409	481.81	46791	0.69463	0.00043343	0.99957	0.00086687	0.022808	FALSE
BrLib_25716	AQR	149.18/116.59	0/0	131.88	0	-7.054	533.02	35389	0.70104	0.00049488	0.99951	0.00098976	0.022808	FALSE
BrLib_25727	ADAMTSL2	185.28/182.54	0/0	183.91	0	-7.5307	3.7403	72127	0.68478	0.0003529	0.99965	0.00070581	0.022808	FALSE
BrLib_25763	SECISBP2L	123.97/121.25	0/0	122.61	0	-6.9496	3.7038	30275	0.70464	0.00053293	0.99947	0.0010659	0.022808	FALSE
BrLib_25783	SART3	192.09/256.49	0/0	221.97	0	-7.8007	2084.7	108000	0.67568	0.00029139	0.99971	0.00058279	0.022808	FALSE
BrLib_25812	LAPTM4A	144.41/136.57	0/0	140.44	0	-7.144	30.69	40487	0.69795	0.00046426	0.99954	0.00092851	0.022808	FALSE
BrLib_25825	ZNF536	232.96/167.22	0/0	197.37	0	-7.6321	2175.6	83915	0.68135	0.00032841	0.99967	0.00065682	0.022808	FALSE
BrLib_25830	CLSTN3	164.84/200.53	0/0	181.81	0	-7.5142	638.34	70381	0.68533	0.00035704	0.99964	0.00071407	0.022808	FALSE
BrLib_25833	TCAF1	140.32/178.55	0/0	158.29	0	-7.3155	733.22	52307	0.69209	0.00041109	0.99959	0.00082218	0.022808	FALSE
BrLib_25837	SLK	437.31/413.06	4.2066/0	425.01	0.55625	-8.0967	294.27	434000	0.64416	0.00036946	0.99963	0.00073892	0.022808	FALSE
BrLib_25842	PHACTR2	282.69/316.45	0/1.9278	299.09	0.35031	-7.796	570.56	204000	0.66068	0.00033305	0.99967	0.0006661	0.022808	FALSE
BrLib_25904	SUSD6	183.24/187.87	0/0	185.54	0	-7.5433	10.757	73506	0.68435	0.00034974	0.99965	0.00069948	0.022808	FALSE
BrLib_25948	TBC1D5	157.35/179.88	0/0	168.24	0	-7.4029	254.04	59604	0.68911	0.00038637	0.99961	0.00077274	0.022808	FALSE
BrLib_2595	CD8B	109.67/125.92	0/0	117.51	0	-6.8889	132.13	27647	0.70673	0.00055639	0.99944	0.0011128	0.022808	FALSE
BrLib_2599	CD9	162.12/151.9	0/0	156.93	0	-7.3031	52.251	51350	0.69251	0.00041471	0.99959	0.00082943	0.022808	FALSE
BrLib_260	ADAM8	177.79/160.56	0/0	168.95	0	-7.409	148.49	60148	0.6889	0.00038471	0.99962	0.00076941	0.022808	FALSE
BrLib_26014	IST1	576.27/459.02	7102.1/1864.1	514.32	3638.6	2.8202	6895.7	654000	3.8648	0.99992	7.54e-05	0.00015072	0.022808	TRUE
BrLib_26032	SCRN1	174.38/287.14	0/0	223.77	0	-7.8123	6455.1	110000	0.67529	0.00028901	0.99971	0.00057801	0.022808	FALSE
BrLib_2604	CD14	198.22/155.23	0/0	175.41	0	-7.4628	927.61	65181	0.68707	0.0003703	0.99963	0.00074059	0.022808	FALSE
BrLib_26044	RNF40	386.22/317.79	0/0	350.34	0	-8.4567	2347.5	287000	0.654	0.00018297	0.99982	0.00036593	0.022808	FALSE
BrLib_2605	CD19	194.13/225.18	0/0	209.08	0	-7.7148	482.64	94941	0.67856	0.00030969	0.99969	0.00061939	0.022808	FALSE
BrLib_26054	EFCAB14	177.1/172.55	0/0	174.81	0	-7.4579	10.371	64704	0.68724	0.00037159	0.99963	0.00074318	0.022808	FALSE
BrLib_26116	DNAJC6	242.5/131.91	1.4022/0	178.86	0.28758	-7.126	6254	67952	0.68502	0.00046166	0.99954	0.00092331	0.022808	FALSE
BrLib_26126	JAKMIP2	221.38/219.19	0/0	220.28	0	-7.7897	2.4094	106000	0.67605	0.00029367	0.99971	0.00058734	0.022808	FALSE
BrLib_26137	GINS1	175.06/230.51	1.4022/0	200.88	0.28758	-7.2927	1544.6	87144	0.67952	0.00041018	0.99959	0.00082037	0.022808	FALSE
BrLib_26138	GINS1	252.72/267.15	0/0	259.83	0	-8.027	104.26	151000	0.66814	0.00024819	0.99975	0.00049637	0.022808	FALSE
BrLib_26139	GINS1	181.19/347.77	1.4022/0	251.03	0.28758	-7.6128	14235	140000	0.66902	0.00032688	0.99967	0.00065376	0.022808	FALSE
BrLib_26144	ZEB2	106.94/127.91	642.2/730.62	116.96	684.99	2.5399	220.31	27370	3.4334	0.99961	0.000392	0.000784	0.022808	TRUE
BrLib_26180	ZNF518A	173.7/160.56	0/0	167	0	-7.3923	86.368	58668	0.68947	0.00038928	0.99961	0.00077857	0.022808	FALSE
BrLib_26185	EPM2AIP1	290.86/235.84	0/0	261.91	0	-8.0384	1517.7	154000	0.66776	0.00024618	0.99975	0.00049236	0.022808	FALSE
BrLib_2623	CD27	115.8/145.24	0/0	129.69	0	-7.03	434.63	34141	0.70187	0.00050339	0.9995	0.0010068	0.022808	FALSE
BrLib_26248	TOMM70A	138.96/136.57	0/0	137.76	0	-7.1165	2.8428	38854	0.69889	0.00047342	0.99953	0.00094684	0.022808	FALSE
BrLib_26251	SETDB1	136.23/149.9	0/0	142.9	0	-7.169	93.415	42025	0.69709	0.00045611	0.99954	0.00091223	0.022808	FALSE
BrLib_26265	TLK1	377.37/443.7	0/0.96388	409.19	0.22617	-8.386	2203.6	400000	0.6464	0.00015613	0.99984	0.00031227	0.022808	FALSE
BrLib_26266	TLK1	292.22/316.45	1.4022/0	304.1	0.28758	-7.8885	293.68	212000	0.66004	0.00026881	0.99973	0.00053763	0.022808	FALSE
BrLib_26277	TOX4	284.73/371.08	0/0	325.05	0	-8.349	3744.8	244000	0.65752	0.00019751	0.9998	0.00039501	0.022808	FALSE
BrLib_2630	CD80	333.09/339.11	0/1.9278	336.09	0.35031	-7.9637	18.071	263000	0.65527	0.00029568	0.9997	0.00059137	0.022808	FALSE
BrLib_2632	CD80	227.51/148.57	0/0	183.85	0	-7.5302	3151.2	72081	0.68479	0.00035301	0.99965	0.00070602	0.022808	FALSE
BrLib_26333	TELO2	148.5/201.86	0/0	173.14	0	-7.4441	1432.5	63382	0.68771	0.00037525	0.99962	0.0007505	0.022808	FALSE
BrLib_26353	SV2B	105.58/129.25	0/0	116.82	0	-6.8804	280.72	27299	0.70703	0.00055975	0.99944	0.0011195	0.022808	FALSE
BrLib_26361	SRGAP3	183.24/163.89	0/0	173.29	0	-7.4454	187.27	63505	0.68767	0.00037491	0.99963	0.00074981	0.022808	FALSE
BrLib_26362	SRGAP3	163.48/172.55	0/0	167.95	0	-7.4005	41.132	59389	0.68919	0.00038703	0.99961	0.00077406	0.022808	FALSE
BrLib_26364	SRGAP3	148.5/147.23	0/0	147.86	0	-7.2178	0.79548	45209	0.69542	0.00044057	0.99956	0.00088113	0.022808	FALSE
BrLib_26367	MRC2	299.72/290.47	0/0	295.06	0	-8.2097	42.734	199000	0.6621	0.00021801	0.99978	0.00043602	0.022808	FALSE
BrLib_2637	TNFRSF8	134.19/120.59	0/0	127.21	0	-7.0023	92.62	32759	0.70282	0.00051335	0.99949	0.0010267	0.022808	FALSE
BrLib_26389	G3BP2	142.37/138.57	0/0	140.46	0	-7.1442	7.1885	40499	0.69794	0.00046419	0.99954	0.00092838	0.022808	FALSE
BrLib_26450	PAN2	283.37/341.77	0/0	311.2	0	-8.2863	1709.2	223000	0.65958	0.00020648	0.99979	0.00041296	0.022808	FALSE
BrLib_26458	LPGAT1	205.03/231.84	2.8044/0	218.03	0.43892	-7.25	359.76	104000	0.67518	0.00057604	0.99942	0.0011521	0.022808	FALSE
BrLib_26462	MFN2	208.44/201.2	0/0	204.79	0	-7.685	26.217	90811	0.67957	0.00031631	0.99968	0.00063262	0.022808	FALSE
BrLib_2650	SIGLEC6	127.38/187.87	0/0	154.7	0	-7.2826	1846.9	49802	0.69321	0.00042078	0.99958	0.00084157	0.022808	FALSE
BrLib_26504	RBM8A	111.71/147.9	0/0	128.54	0	-7.0173	658	33499	0.70231	0.00050795	0.99949	0.0010159	0.022808	FALSE
BrLib_26517	OXSR1	232.96/280.48	0/0.96388	255.62	0.22617	-7.7093	1131.4	146000	0.66833	0.00025236	0.99975	0.00050472	0.022808	FALSE
BrLib_26535	WDR1	122.61/136.57	0/0	129.4	0	-7.0269	97.564	33983	0.70197	0.0005045	0.9995	0.001009	0.022808	FALSE
BrLib_26537	AMMECR1	166.89/161.89	0/0	164.37	0	-7.3696	12.482	56708	0.69024	0.00039562	0.9996	0.00079124	0.022808	FALSE
BrLib_26558	HS3ST2	218.66/197.87	0/0	208	0	-7.7074	216.24	93893	0.67881	0.00031133	0.99969	0.00062267	0.022808	FALSE
BrLib_26566	USP15	150.54/251.16	0/0	194.45	0	-7.6107	5144.6	81276	0.68207	0.00033344	0.99967	0.00066687	0.022808	FALSE
BrLib_26592	THRAP3	83.784/134.58	0/0	106.19	0	-6.744	1307.8	22259	0.71175	0.00061667	0.99938	0.0012333	0.022808	FALSE
BrLib_26599	MED13	96.045/123.25	0/0	108.8	0	-6.7788	371.49	23447	0.71054	0.00060164	0.9994	0.0012033	0.022808	FALSE
BrLib_26607	NR1H4	179.83/156.56	743.16/1508.5	167.79	1058.8	2.6505	271.03	59266	3.6599	0.99983	0.00016714	0.00033428	0.022808	TRUE
BrLib_26632	DOPEY2	148.5/195.2	0/0	170.26	0	-7.42	1095.8	61145	0.68853	0.00038171	0.99962	0.00076342	0.022808	FALSE
BrLib_26638	THOC1	217.98/224.52	0/0	221.22	0	-7.7959	21.39	107000	0.67584	0.0002924	0.99971	0.00058479	0.022808	FALSE
BrLib_26652	HNRNPDL	211.16/254.5	0/0	231.82	0	-7.8631	940.87	118000	0.6736	0.00027878	0.99972	0.00055757	0.022808	FALSE
BrLib_26656	DMTF1	320.15/270.48	0/0	294.27	0	-8.2059	1235.6	197000	0.66222	0.0002186	0.99978	0.00043721	0.022808	FALSE
BrLib_26684	AKT3	313.34/340.44	0/0	326.61	0	-8.3558	367.32	247000	0.6573	0.00019655	0.9998	0.00039309	0.022808	FALSE
BrLib_2670	CD37	115.12/152.56	0/0	132.53	0	-7.061	704.56	35761	0.7008	0.00049243	0.99951	0.00098486	0.022808	FALSE
BrLib_2671	CD37	130.79/159.89	0/0	144.61	0	-7.186	424.68	43105	0.69651	0.00045065	0.99955	0.00090129	0.022808	FALSE
BrLib_26745	BCL2L10	149.86/151.9	1.4022/0	150.87	0.28758	-6.8821	2.0805	47203	0.69311	0.00054888	0.99945	0.0010978	0.022808	FALSE
BrLib_26796	PARP3	172.34/188.54	0/0.96388	180.26	0.22617	-7.2077	131.34	69096	0.68489	0.00036018	0.99964	0.00072035	0.022808	FALSE
BrLib_26827	RANBP9	299.72/209.19	0/0	250.4	0	-7.9738	4130.1	140000	0.6699	0.00025772	0.99974	0.00051544	0.022808	FALSE
BrLib_26895	SCAMP3	156.67/153.23	0/0	154.94	0	-7.2849	5.915	49969	0.69313	0.00042012	0.99958	0.00084023	0.022808	FALSE
BrLib_26922	PTPRU	185.28/156.56	0/0	170.32	0	-7.4205	413.08	61192	0.68851	0.00038157	0.99962	0.00076315	0.022808	FALSE
BrLib_26933	ATP9A	91.958/125.25	0/0	107.32	0	-6.7592	557.43	22770	0.71122	0.00061006	0.99939	0.0012201	0.022808	FALSE
BrLib_26946	USH1C	145.77/115.92	0/0	129.99	0	-7.0333	446.93	34314	0.70175	0.00050218	0.9995	0.0010044	0.022808	FALSE
BrLib_26975	ARPC5	184.6/199.2	0/0	191.76	0	-7.5907	106.64	78885	0.68275	0.0003382	0.99966	0.0006764	0.022808	FALSE
BrLib_26978	ARPC4	333.77/266.49	0/0	298.24	0	-8.2252	2270.9	203000	0.66159	0.00021564	0.99978	0.00043128	0.022808	FALSE
BrLib_26987	ARPC1B	205.71/165.22	1215.7/1021.7	184.36	1114.5	2.5893	822.25	72509	3.4542	0.99963	0.00036636	0.00073272	0.022808	TRUE
BrLib_26999	TSPAN5	107.63/86.608	580.51/535.92	96.547	557.77	2.5181	221.5	18159	3.4227	0.99959	0.00040625	0.00081251	0.022808	TRUE
BrLib_27006	TSPAN2	192.09/217.85	0/0	204.57	0	-7.6835	332.19	90603	0.67962	0.00031666	0.99968	0.00063331	0.022808	FALSE
BrLib_27048	KIF20A	204.35/209.86	0/0	207.09	0	-7.701	15.165	93010	0.67903	0.00031273	0.99969	0.00062547	0.022808	FALSE
BrLib_2705	CD44	200.26/137.24	0/0	165.79	0	-7.3819	2003.6	57759	0.68982	0.00039218	0.99961	0.00078436	0.022808	FALSE
BrLib_27059	FEM1B	374.64/294.47	0/0	332.15	0	-8.38	3225.7	256000	0.65651	0.0001932	0.99981	0.0003864	0.022808	FALSE
BrLib_27077	ARL4A	136.23/142.57	0/0	139.37	0	-7.1331	20.077	39829	0.69833	0.00046788	0.99953	0.00093576	0.022808	FALSE
BrLib_27107	TRAP1	145.77/153.23	1804.6/432.78	149.45	883.77	2.556	27.825	46257	3.4143	0.99958	0.00042275	0.00084549	0.022808	TRUE
BrLib_2711	CD47	249.31/265.82	0/0	257.43	0	-8.0136	136.36	148000	0.66858	0.00025055	0.99975	0.00050109	0.022808	FALSE
BrLib_27122	CELA3A	170.97/149.23	0/0	159.73	0	-7.3285	236.62	53338	0.69164	0.0004073	0.99959	0.0008146	0.022808	FALSE
BrLib_27149	FAM13A	311.3/320.45	0/2.8916	315.84	0.44696	-7.7746	41.911	230000	0.65795	0.00040199	0.9996	0.00080398	0.022808	FALSE
BrLib_27158	SUGP2	153.95/193.87	0/0	172.76	0	-7.4409	799.63	63086	0.68782	0.00037609	0.99962	0.00075217	0.022808	FALSE
BrLib_27187	TRIM28	182.55/247.83	0/0	212.71	0	-7.7395	2143.1	98500	0.67774	0.00030432	0.9997	0.00060865	0.022808	FALSE
BrLib_27207	FARP1	228.87/164.56	0/0	194.07	0	-7.6078	2082.4	80935	0.68217	0.0003341	0.99967	0.0006682	0.022808	FALSE
BrLib_27231	SLC25A15	162.12/194.54	0/0	177.59	0	-7.4805	526.51	66925	0.68647	0.00036568	0.99963	0.00073136	0.022808	FALSE
BrLib_27239	SERF2	126.7/118.59	0/0	122.58	0	-6.9492	32.905	30259	0.70465	0.00053306	0.99947	0.0010661	0.022808	FALSE
BrLib_27252	ZNF256	324.92/431.71	0/0	374.53	0	-8.5528	5730.8	331000	0.65088	0.00017091	0.99983	0.00034182	0.022808	FALSE
BrLib_27296	TXNDC9	241.14/189.21	0/0	213.6	0	-7.7455	1353.3	99389	0.67753	0.00030303	0.9997	0.00060606	0.022808	FALSE
BrLib_27308	ALG3	228.87/209.86	0/0	219.16	0	-7.7824	180.87	105000	0.6763	0.0002952	0.9997	0.0005904	0.022808	FALSE
BrLib_27315	PSME3	134.19/95.269	0/0	113.07	0	-6.8338	762.97	25459	0.70864	0.00057859	0.99942	0.0011572	0.022808	FALSE
BrLib_27350	TRIM13	272.47/287.81	1277.4/2232.3	280.03	1688.7	2.5879	117.64	178000	3.343	0.99945	0.00055491	0.0011098	0.022808	TRUE
BrLib_27361	EIF1	209.12/229.18	0/0	218.92	0	-7.7808	201.29	105000	0.67635	0.00029553	0.9997	0.00059106	0.022808	FALSE
BrLib_27402	KLRG1	158.03/160.56	0/0	159.29	0	-7.3245	3.192	53021	0.69178	0.00040845	0.99959	0.00081691	0.022808	FALSE
BrLib_27415	GPA33	185.28/116.59	0/0	146.98	0	-7.2092	2390.5	44631	0.69572	0.00044327	0.99956	0.00088654	0.022808	FALSE
BrLib_27416	GPA33	100.81/118.59	0/0	109.34	0	-6.7858	158.21	23696	0.7103	0.00059863	0.9994	0.0011973	0.022808	FALSE
BrLib_27420	ZNF443	97.408/157.89	0/0	124.02	0	-6.966	1855.7	31027	0.70407	0.00052676	0.99947	0.0010535	0.022808	FALSE
BrLib_27422	CD96	125.34/119.25	0/0	122.26	0	-6.9455	18.502	30091	0.70478	0.00053447	0.99947	0.0010689	0.022808	FALSE
BrLib_27424	CD96	158.71/153.9	0/0	156.29	0	-7.2972	11.601	50903	0.69271	0.00041644	0.99958	0.00083288	0.022808	FALSE
BrLib_27426	PLIN3	305.17/241.17	1776.6/1589.4	271.29	1680.4	2.6265	2054.7	166000	3.4597	0.99964	0.00036177	0.00072353	0.022808	TRUE
BrLib_27427	PLIN3	263.61/289.14	0/0	276.08	0	-8.1142	325.94	172000	0.66525	0.0002333	0.99977	0.00046661	0.022808	FALSE
BrLib_27431	MFSD10	130.1/107.93	0/0	118.5	0	-6.9008	246.43	28146	0.70632	0.00055169	0.99945	0.0011034	0.022808	FALSE
BrLib_27467	SLC35B1	196.86/315.12	0/0	249.07	0	-7.9662	7088.8	138000	0.67016	0.00025912	0.99974	0.00051825	0.022808	FALSE
BrLib_27474	AP3S2	153.95/84.61	0/0	114.13	0	-6.8472	2456.6	25974	0.70818	0.00057312	0.99943	0.0011462	0.022808	FALSE
BrLib_27475	AP3S2	170.29/190.54	0/0	180.13	0	-7.5009	205.1	68993	0.68578	0.00036043	0.99964	0.00072086	0.022808	FALSE
BrLib_27495	RABEPK	339.22/372.42	0/5.7833	355.43	0.66702	-7.7402	551.16	296000	0.6521	0.00053185	0.99947	0.0010637	0.022808	FALSE
BrLib_27497	TIMM17B	127.38/149.9	0/0	138.18	0	-7.1208	253.99	39108	0.69875	0.00047196	0.99953	0.00094392	0.022808	FALSE
BrLib_27507	HRSP12	106.26/129.91	0/0	117.49	0	-6.8887	280.36	27639	0.70674	0.00055647	0.99944	0.0011129	0.022808	FALSE
BrLib_2751	CD74	142.37/138.57	0/0	140.46	0	-7.1442	7.1885	40499	0.69794	0.00046419	0.99954	0.00092838	0.022808	FALSE
BrLib_27517	SRRM1	239.77/161.22	0/0	196.62	0	-7.6266	3115	83227	0.68154	0.0003297	0.99967	0.0006594	0.022808	FALSE
BrLib_27525	SPRY1	325.6/380.41	0/0.96388	351.94	0.22617	-8.1691	1504.4	290000	0.65337	0.00018212	0.99982	0.00036423	0.022808	FALSE
BrLib_27549	IGSF6	171.66/137.24	0/0	153.49	0	-7.2713	594.02	48971	0.69359	0.00042416	0.99958	0.00084832	0.022808	FALSE
BrLib_27551	IGSF6	197.54/132.58	0/0	161.83	0	-7.3473	2130.9	54850	0.691	0.00040193	0.9996	0.00080385	0.022808	FALSE
BrLib_27560	CDK2AP2	177.79/173.22	0/0	175.49	0	-7.4634	10.439	65239	0.68705	0.00037014	0.99963	0.00074028	0.022808	FALSE
BrLib_27598	NET1	173.7/147.9	0/0	160.28	0	-7.3334	333.32	53730	0.69147	0.00040588	0.99959	0.00081177	0.022808	FALSE
BrLib_27620	DSCR4	131.47/107.93	0/0	119.12	0	-6.9083	277.71	28462	0.70606	0.00054878	0.99945	0.0010976	0.022808	FALSE
BrLib_27635	SMNDC1	345.35/372.42	0/5.7833	358.63	0.66702	-7.7531	366.3	302000	0.65169	0.00052701	0.99947	0.001054	0.022808	FALSE
BrLib_27638	BCAS2	130.79/155.23	0/0	142.48	0	-7.1647	299.3	41761	0.69724	0.00045748	0.99954	0.00091496	0.022808	FALSE
BrLib_2767	ADGRE5	108.31/178.55	0/0	139.06	0	-7.1299	2504.9	39644	0.69843	0.00046892	0.99953	0.00093783	0.022808	FALSE
BrLib_27687	2021-03-06	201.63/111.92	0/0	150.23	0	-7.2406	4109	46771	0.69464	0.00043352	0.99957	0.00086704	0.022808	FALSE
BrLib_27772	EMC8	151.22/124.58	0/0	137.26	0	-7.1112	355.61	38550	0.69908	0.00047519	0.99952	0.00095037	0.022808	FALSE
BrLib_27785	CLEC4M	185.96/151.23	0/0	167.7	0	-7.3983	604.64	59196	0.68926	0.00038763	0.99961	0.00077526	0.022808	FALSE
BrLib_27822	ABCA7	248.63/209.86	0/0.96388	228.42	0.22617	-7.5477	752.87	115000	0.67364	0.00028301	0.99972	0.00056602	0.022808	FALSE
BrLib_27829	ABCA9	132.15/151.9	0/0	141.68	0	-7.1566	195.27	41257	0.69752	0.00046012	0.99954	0.00092024	0.022808	FALSE
BrLib_2785	LRBA	152.58/101.27	0/0	124.31	0	-6.9693	1330.5	31181	0.70396	0.00052553	0.99947	0.0010511	0.022808	FALSE
BrLib_27858	KLF2	147.81/121.92	0/0	134.24	0	-7.0794	336.09	36761	0.70017	0.00048603	0.99951	0.00097206	0.022808	FALSE
BrLib_27879	SEMA3A	235/233.84	2365.5/873.27	234.42	1437.3	2.611	0.67493	121000	3.4536	0.99963	0.00036906	0.00073811	0.022808	TRUE
BrLib_27901	TUBB4B	119.21/102.6	0/0	110.59	0	-6.8021	138.1	24280	0.70974	0.00059176	0.99941	0.0011835	0.022808	FALSE
BrLib_27907	BTN3A3	273.15/227.85	1794.8/1597.1	249.47	1693.1	2.7578	1028.3	139000	3.8775	0.99993	7.05e-05	0.00014095	0.022808	TRUE
BrLib_27943	DLC1	190.05/193.2	0/0	191.62	0	-7.5896	4.981	78761	0.68278	0.00033845	0.99966	0.00067691	0.022808	FALSE
BrLib_27954	MYL9	85.147/155.9	0/0	115.22	0	-6.8607	2558.9	26505	0.70771	0.00056764	0.99943	0.0011353	0.022808	FALSE
BrLib_27958	GNB2L1	297.67/329.11	0/3.8555	313	0.52893	-7.6821	494.53	225000	0.65819	0.00048015	0.99952	0.0009603	0.022808	FALSE
BrLib_27969	ST3GAL6	304.48/313.12	0/0	308.77	0	-8.2751	37.314	219000	0.65995	0.00020814	0.99979	0.00041627	0.022808	FALSE
BrLib_2797	CDC6	157.35/113.26	0/0	133.5	0	-7.0714	978.66	36325	0.70044	0.00048879	0.99951	0.00097758	0.022808	FALSE
BrLib_27971	ST3GAL6	323.56/317.12	2596.9/1452.6	320.32	1942.2	2.5963	20.718	237000	3.3327	0.99942	0.00057738	0.0011548	0.022808	TRUE
BrLib_27995	IFITM3	170.29/163.22	1689.6/672.79	166.72	1066.2	2.6697	24.992	58459	3.7202	0.99987	0.00013186	0.00026372	0.022808	TRUE
BrLib_28003	NSA2	119.21/235.18	0/0	167.44	0	-7.3961	6914.7	59000	0.68934	0.00038824	0.99961	0.00077649	0.022808	FALSE
BrLib_28011	SPON2	346.04/292.47	2.8044/0	318.13	0.43892	-7.793	1437.2	233000	0.65763	0.00039187	0.99961	0.00078373	0.022808	FALSE
BrLib_28020	PRMT5	98.089/197.2	0/0	139.09	0	-7.1302	5058.1	39658	0.69842	0.00046884	0.99953	0.00093768	0.022808	FALSE
BrLib_28022	TESK2	135.55/105.93	0/0	119.83	0	-6.9168	440.47	28827	0.70577	0.00054547	0.99945	0.0010909	0.022808	FALSE
BrLib_28029	UBAC1	258.85/227.18	0/0	242.5	0	-7.9278	501.87	130000	0.67144	0.00026628	0.99973	0.00053257	0.022808	FALSE
BrLib_28074	EMG1	172.34/260.49	0/0	211.88	0	-7.7339	3926.7	97683	0.67792	0.00030553	0.99969	0.00061106	0.022808	FALSE
BrLib_28078	IFI30	98.77/102.6	472.54/837.61	100.67	629.13	2.6318	7.326	19856	3.7504	0.99988	0.00011577	0.00023155	0.022808	TRUE
BrLib_28083	C1D	171.66/184.54	0/0	177.98	0	-7.4837	83.065	67242	0.68637	0.00036486	0.99964	0.00072972	0.022808	FALSE
BrLib_28090	TIMM17A	183.24/265.82	0/0	220.7	0	-7.7925	3439.5	107000	0.67596	0.0002931	0.99971	0.0005862	0.022808	FALSE
BrLib_28108	LRRN2	127.38/153.23	0/0	139.71	0	-7.1366	334.85	40039	0.6982	0.00046672	0.99953	0.00093343	0.022808	FALSE
BrLib_28144	GPNMB	200.95/141.9	0/0	168.87	0	-7.4083	1756	60081	0.68893	0.00038491	0.99962	0.00076982	0.022808	FALSE
BrLib_28166	SLC30A9	173.7/227.18	0/0	198.65	0	-7.6413	1436.6	85081	0.68104	0.00032626	0.99967	0.00065253	0.022808	FALSE
BrLib_28175	PPIH	119.21/134.58	0/0	126.66	0	-6.9961	118.24	32457	0.70303	0.00051561	0.99948	0.0010312	0.022808	FALSE
BrLib_28190	TIMM44	185.28/219.19	0/0	201.52	0	-7.6619	575.85	87737	0.68034	0.00032153	0.99968	0.00064306	0.022808	FALSE
BrLib_28195	PFDN6	109.67/103.26	0/0	106.42	0	-6.7471	20.516	22362	0.71164	0.00061531	0.99938	0.0012306	0.022808	FALSE
BrLib_28201	HMGN4	158.71/168.55	0/0	163.56	0	-7.3625	48.424	56110	0.69048	0.00039761	0.9996	0.00079523	0.022808	FALSE
BrLib_28240	NXF1	136.92/155.9	1.4022/0	146.1	0.28758	-6.836	180.3	44061	0.69464	0.00056713	0.99943	0.0011343	0.022808	FALSE
BrLib_28242	SEC23B	237.05/311.79	0/2.8916	271.86	0.44696	-7.559	2806.3	167000	0.66489	0.00046843	0.99953	0.00093686	0.022808	FALSE
BrLib_28256	CAP2	173.7/145.24	0/0	158.83	0	-7.3204	405.89	52694	0.69192	0.00040965	0.99959	0.00081931	0.022808	FALSE
BrLib_28304	NCOA2	222.74/233.84	0/0	228.23	0	-7.8406	61.606	115000	0.67435	0.00028326	0.99972	0.00056652	0.022808	FALSE
BrLib_28350	CIB1	409.38/245.83	0/0	317.24	0	-8.314	13589	232000	0.65867	0.00020247	0.9998	0.00040494	0.022808	FALSE
BrLib_28380	IPO8	315.38/218.52	0/0	262.52	0	-8.0418	4730.5	155000	0.66765	0.00024559	0.99975	0.00049119	0.022808	FALSE
BrLib_28438	PROCR	123.97/151.23	0/0	136.93	0	-7.1078	372.42	38351	0.69919	0.00047635	0.99952	0.00095271	0.022808	FALSE
BrLib_2846	CDH5	171.66/211.86	0/0	190.7	0	-7.5827	810.33	77955	0.68302	0.00034011	0.99966	0.00068022	0.022808	FALSE
BrLib_28475	RPP30	111.03/105.93	0/0	108.45	0	-6.7741	13.019	23285	0.7107	0.00060362	0.9994	0.0012072	0.022808	FALSE
BrLib_28492	SLC19A2	192.09/243.84	0/0	216.42	0	-7.7644	1343.5	102000	0.6769	0.000299	0.9997	0.000598	0.022808	FALSE
BrLib_28502	CXCL13	292.9/246.5	0/0	268.7	0	-8.0752	1078.6	163000	0.66654	0.00023984	0.99976	0.00047967	0.022808	FALSE
BrLib_28528	SLU7	108.31/114.59	0/0	111.4	0	-6.8125	19.743	24663	0.70937	0.00058737	0.99941	0.0011747	0.022808	FALSE
BrLib_28552	CCT2	135.55/101.93	0/0	117.55	0	-6.8893	568.07	27665	0.70672	0.00055622	0.99944	0.0011124	0.022808	FALSE
BrLib_28565	SORBS1	113.07/158.56	0/0	133.9	0	-7.0758	1041.8	36560	0.70029	0.00048729	0.99951	0.00097458	0.022808	FALSE
BrLib_28590	MTHFS	187.32/125.25	1661.6/517.6	153.18	927.4	2.5902	1945.9	48758	3.5063	0.9997	0.0003005	0.00060101	0.022808	TRUE
BrLib_28607	SMC2	227.51/204.53	2.8044/0	215.71	0.43892	-7.2347	264.29	102000	0.67568	0.00058233	0.99942	0.0011647	0.022808	FALSE
BrLib_28640	PAIP1	155.31/224.52	0/0	186.73	0	-7.5525	2415.1	74523	0.68403	0.00034747	0.99965	0.00069493	0.022808	FALSE
BrLib_28641	PAICS	232.96/161.89	1.4022/0	194.2	0.28758	-7.2442	2546.2	81054	0.68112	0.00042455	0.99958	0.0008491	0.022808	FALSE
BrLib_28732	PDPN	78.335/145.24	541.25/814.48	106.67	663.95	2.6267	2290.2	22474	3.7174	0.99987	0.00013216	0.00026432	0.022808	TRUE
BrLib_28760	LEFTY1	196.86/187.21	0/0	191.97	0	-7.5923	46.583	79073	0.68269	0.00033782	0.99966	0.00067564	0.022808	FALSE
BrLib_28807	SPINT2	243.86/287.14	0/0	264.62	0	-8.0532	938.16	157000	0.66727	0.00024361	0.99976	0.00048723	0.022808	FALSE
BrLib_28820	KHDRBS3	138.28/110.59	0/0	123.66	0	-6.9619	384.44	30837	0.70421	0.0005283	0.99947	0.0010566	0.022808	FALSE
BrLib_28826	KHDRBS1	149.86/146.57	0/0	148.2	0	-7.2211	5.4119	45432	0.69531	0.00043954	0.99956	0.00087908	0.022808	FALSE
BrLib_28858	CD226	196.86/183.88	0/0	190.26	0	-7.5794	84.298	77567	0.68313	0.00034092	0.99966	0.00068184	0.022808	FALSE
BrLib_28875	DCTN6	86.509/132.58	0/0	107.1	0	-6.7562	1073.1	22668	0.71133	0.00061136	0.99939	0.0012227	0.022808	FALSE
BrLib_28877	DCTN6	121.93/132.58	0/0	127.14	0	-7.0016	56.71	32724	0.70284	0.00051362	0.99949	0.0010272	0.022808	FALSE
BrLib_28900	GNB5	130.1/115.26	0/0	122.46	0	-6.9478	110.33	30196	0.7047	0.00053359	0.99947	0.0010672	0.022808	FALSE
BrLib_28924	GMEB1	119.89/171.22	0/0	143.27	0	-7.1727	1327.9	42258	0.69697	0.00045492	0.99955	0.00090984	0.022808	FALSE
BrLib_2899	CDK2	229.56/230.51	0/0	230.03	0	-7.852	0.4574	116000	0.67397	0.00028099	0.99972	0.00056198	0.022808	FALSE
BrLib_29009	TCFL5	230.92/201.86	0/0	215.9	0	-7.7609	422.52	102000	0.67702	0.00029973	0.9997	0.00059947	0.022808	FALSE
BrLib_29020	STAG2	546.3/542.97	0/1.9278	544.63	0.35031	-8.6585	5.5521	739000	0.6332	0.00018055	0.99982	0.00036109	0.022808	FALSE
BrLib_29025	SIX2	188/189.87	0/0	188.94	0	-7.5694	1.7459	76418	0.68347	0.00034335	0.99966	0.00068669	0.022808	FALSE
BrLib_29043	RAI1	204.35/285.14	0/0	241.39	0	-7.9212	3286	129000	0.67166	0.00026753	0.99973	0.00053505	0.022808	FALSE
BrLib_29067	GRAP	138.28/198.53	0/0	165.69	0	-7.381	1830.1	57688	0.68985	0.00039241	0.99961	0.00078483	0.022808	FALSE
BrLib_29068	GRAP	156.67/184.54	0/0	170.04	0	-7.4182	389.1	60976	0.68859	0.00038221	0.99962	0.00076443	0.022808	FALSE
BrLib_29083	TRAF3IP2	136.23/150.57	0/0	143.22	0	-7.1721	102.75	42225	0.69699	0.00045509	0.99954	0.00091017	0.022808	FALSE
BrLib_29086	TRAF3IP2	213.89/205.86	0/0	209.84	0	-7.72	32.217	95676	0.67839	0.00030856	0.99969	0.00061712	0.022808	FALSE
BrLib_29097	NES	203.67/160.56	0/0	180.84	0	-7.5065	932.59	69572	0.68559	0.000359	0.99964	0.00071801	0.022808	FALSE
BrLib_29103	TOB2	146.45/170.55	0/0	158.04	0	-7.3133	290.82	52136	0.69216	0.00041173	0.99959	0.00082346	0.022808	FALSE
BrLib_29134	POP4	126.7/144.57	0/0	135.34	0	-7.0911	159.87	37406	0.69977	0.00048203	0.99952	0.00096406	0.022808	FALSE
BrLib_29144	ZNF234	179.83/121.92	0/0	148.07	0	-7.2199	1692.6	45345	0.69535	0.00043994	0.99956	0.00087988	0.022808	FALSE
BrLib_29188	ZNF268	261.57/234.51	0/0	247.67	0	-7.9581	366.43	136000	0.67043	0.00026062	0.99974	0.00052123	0.022808	FALSE
BrLib_29207	2021-09-09	180.51/186.54	1496.1/769.17	183.5	1072.8	2.541	18.184	71787	3.319	0.9994	0.00059971	0.0011994	0.022808	TRUE
BrLib_29208	2021-09-09	238.41/250.5	0/0	244.38	0	-7.9389	73.068	133000	0.67107	0.00026419	0.99974	0.00052838	0.022808	FALSE
BrLib_29212	SEC24A	154.63/183.88	0/0	168.62	0	-7.4062	428.59	59893	0.689	0.00038548	0.99961	0.00077096	0.022808	FALSE
BrLib_29220	GJB6	142.37/161.22	0/0	151.5	0	-7.2527	178.02	47625	0.69423	0.00042981	0.99957	0.00085962	0.022808	FALSE
BrLib_29232	HSPH1	230.92/263.82	0/0	246.82	0	-7.9532	541.97	135000	0.67059	0.00026153	0.99974	0.00052306	0.022808	FALSE
BrLib_29262	SPINT3	131.47/104.6	0/0	117.26	0	-6.8859	362.17	27523	0.70684	0.00055758	0.99944	0.0011152	0.022808	FALSE
BrLib_29290	ALDH1L1	168.93/197.2	0/0	182.52	0	-7.5198	400.19	70967	0.68514	0.00035563	0.99964	0.00071127	0.022808	FALSE
BrLib_29301	TUBGCP2	208.44/215.85	2.8044/0	212.11	0.43892	-7.2105	27.501	97915	0.67647	0.0005924	0.99941	0.0011848	0.022808	FALSE
BrLib_29305	CLPX	164.16/265.82	0/0	208.9	0	-7.7136	5241.5	94763	0.67861	0.00030997	0.99969	0.00061994	0.022808	FALSE
BrLib_29359	ARID5A	135.55/137.24	0/0	136.39	0	-7.1022	1.4241	38033	0.69939	0.00047824	0.99952	0.00095648	0.022808	FALSE
BrLib_29370	USP20	234.32/250.5	1147/1874.7	242.28	1466.4	2.5926	130.85	130000	3.3927	0.99954	0.00046193	0.00092386	0.022808	TRUE
BrLib_29378	HCST	187.32/231.18	0/0	208.1	0	-7.708	964.3	93986	0.67879	0.00031119	0.99969	0.00062237	0.022808	FALSE
BrLib_29391	FGL2	164.84/236.51	0/0	197.45	0	-7.6326	2588.6	83987	0.68133	0.00032828	0.99967	0.00065655	0.022808	FALSE
BrLib_29407	SMR3B	93.321/199.2	0/0	136.35	0	-7.1017	5801.6	38007	0.6994	0.0004784	0.99952	0.0009568	0.022808	FALSE
BrLib_2942	CDKN2B	95.364/133.91	0/0	113.01	0	-6.833	748.2	25429	0.70867	0.00057892	0.99942	0.0011578	0.022808	FALSE
BrLib_29427	WDR3	259.53/273.82	0/0	266.58	0	-8.0638	102.11	160000	0.66692	0.00024179	0.99976	0.00048358	0.022808	FALSE
BrLib_29428	WDR3	101.49/126.58	0/0	113.35	0	-6.8373	315.63	25593	0.70852	0.00057715	0.99942	0.0011543	0.022808	FALSE
BrLib_2946	CDKN2C	220.7/225.85	0/0	223.26	0	-7.809	13.252	109000	0.6754	0.00028968	0.99971	0.00057936	0.022808	FALSE
BrLib_29479	RUNDC3A	324.24/305.79	0/0	314.88	0	-8.3032	170.12	228000	0.65902	0.00020402	0.9998	0.00040804	0.022808	FALSE
BrLib_29490	BRD8	160.76/118.59	1097.9/732.55	138.07	896.82	2.6906	894.26	39042	3.84	0.99992	8.12e-05	0.00016239	0.022808	TRUE
BrLib_29504	TRAFD1	128.74/85.942	1291.4/351.81	105.19	674.07	2.6684	925.16	21813	3.8518	0.99992	7.7e-05	0.00015391	0.022808	TRUE
BrLib_29513	SUGT1	110.35/161.89	0/0	133.66	0	-7.0732	1340.3	36420	0.70038	0.00048818	0.99951	0.00097636	0.022808	FALSE
BrLib_29534	TCERG1	266.34/271.15	0/0	268.73	0	-8.0754	11.58	163000	0.66653	0.00023981	0.99976	0.00047962	0.022808	FALSE
BrLib_29536	MAGED2	243.86/284.48	0/0	263.39	0	-8.0465	826.03	156000	0.66749	0.00024477	0.99976	0.00048955	0.022808	FALSE
BrLib_29560	SUB1	174.38/113.26	0/0	140.54	0	-7.145	1889.6	40548	0.69791	0.00046392	0.99954	0.00092785	0.022808	FALSE
BrLib_29572	SPIN1	106.26/105.26	0/0	105.76	0	-6.7382	0.5004	22068	0.71195	0.00061919	0.99938	0.0012384	0.022808	FALSE
BrLib_29612	PRSS21	120.57/167.22	0/0	141.99	0	-7.1598	1095.5	41453	0.69741	0.00045909	0.99954	0.00091818	0.022808	FALSE
BrLib_29627	SF3A3	90.596/125.25	0/0	106.52	0	-6.7485	604.33	22409	0.71159	0.00061469	0.99939	0.0012294	0.022808	FALSE
BrLib_2963	CDR1	213.21/217.19	0/0	215.19	0	-7.7561	7.9213	101000	0.67718	0.00030075	0.9997	0.0006015	0.022808	FALSE
BrLib_29643	BTG3	199.58/209.19	0/0	204.33	0	-7.6818	46.173	90380	0.67967	0.00031703	0.99968	0.00063406	0.022808	FALSE
BrLib_29650	CBX1	267.02/245.83	0/0	256.21	0	-8.0068	224.5	147000	0.66881	0.00025177	0.99975	0.00050353	0.022808	FALSE
BrLib_29673	PNRC1	56.537/110.59	602.94/394.23	79.079	487.54	2.609	1501.2	11851	3.752	0.99989	0.00011446	0.00022892	0.022808	TRUE
BrLib_29705	RAB40B	165.52/85.942	0/0	119.28	0	-6.9102	3250.1	28543	0.706	0.00054803	0.99945	0.0010961	0.022808	FALSE
BrLib_29710	EBNA1BP2	173.7/244.5	2.8044/0	206.08	0.43892	-7.1691	2524.8	92048	0.67781	0.00061007	0.99939	0.0012201	0.022808	FALSE
BrLib_29727	ADIRF	121.93/99.267	0/0	110.02	0	-6.7946	257.49	24011	0.70999	0.00059489	0.99941	0.0011898	0.022808	FALSE
BrLib_29730	ADIRF	260.21/267.15	0/0	263.66	0	-8.048	24.122	156000	0.66744	0.00024452	0.99976	0.00048903	0.022808	FALSE
BrLib_29737	CLP1	130.1/171.88	0/0	149.54	0	-7.234	877.01	46316	0.69487	0.00043554	0.99956	0.00087107	0.022808	FALSE
BrLib_29753	MAPRE2	187.32/219.19	0/0	202.63	0	-7.6698	508.42	88774	0.68008	0.00031974	0.99968	0.00063948	0.022808	FALSE
BrLib_29768	METAP2	155.31/173.88	0/0	164.33	0	-7.3692	172.67	56680	0.69025	0.00039571	0.9996	0.00079142	0.022808	FALSE
BrLib_29789	SDS	137.6/117.92	0/0	127.38	0	-7.0043	193.86	32855	0.70275	0.00051265	0.99949	0.0010253	0.022808	FALSE
BrLib_29798	SLC27A5	204.35/276.48	0/0	237.7	0	-7.899	2616.1	125000	0.6724	0.00027176	0.99973	0.00054353	0.022808	FALSE
BrLib_29818	SPINK5	320.15/207.86	0/0	257.97	0	-8.0166	6377.5	149000	0.66848	0.00025002	0.99975	0.00050003	0.022808	FALSE
BrLib_29839	KLK11	131.47/176.55	0/0	152.35	0	-7.2607	1021.7	48197	0.69396	0.00042738	0.99957	0.00085476	0.022808	FALSE
BrLib_29841	KLK11	226.83/252.5	0/0	239.32	0	-7.9088	329.62	127000	0.67207	0.00026989	0.99973	0.00053977	0.022808	FALSE
BrLib_29882	TDRKH	88.552/115.26	1361.5/289.16	101.03	627.49	2.6229	358.08	20008	3.7219	0.99987	0.00012967	0.00025933	0.022808	TRUE
BrLib_29891	LILRB3	211.84/182.54	1.4022/0	196.65	0.28758	-7.2621	429.86	83257	0.68053	0.00041918	0.99958	0.00083835	0.022808	FALSE
BrLib_29908	ADAP1	149.18/215.19	0/0	179.17	0	-7.4932	2196.9	68207	0.68604	0.0003624	0.99964	0.0007248	0.022808	FALSE
BrLib_29914	DSTN	326.28/419.05	0/0	369.77	0	-8.5344	4319.9	322000	0.65148	0.00017316	0.99983	0.00034631	0.022808	FALSE
BrLib_29947	SLC35D2	211.84/166.55	0/1.9278	187.84	0.35031	-7.1277	1029.3	75472	0.68247	0.00053503	0.99946	0.0010701	0.022808	FALSE
BrLib_29979	WWP1	161.44/144.57	0/0	152.77	0	-7.2646	142.38	48483	0.69382	0.00042618	0.99957	0.00085236	0.022808	FALSE
BrLib_2998	CEACAM5	165.52/122.58	0/0	142.45	0	-7.1644	927.12	41737	0.69725	0.0004576	0.99954	0.0009152	0.022808	FALSE
BrLib_29982	WWP1	149.86/142.57	0/0.96388	146.17	0.22617	-6.9072	26.556	44107	0.69491	0.00044576	0.99955	0.00089152	0.022808	FALSE
BrLib_29997	SOX30	128.74/96.602	0/0	111.52	0	-6.814	519.14	24719	0.70932	0.00058675	0.99941	0.0011735	0.022808	FALSE
BrLib_30012	C10orf10	104.9/115.26	0/0	109.96	0	-6.7938	53.645	23983	0.71002	0.00059522	0.9994	0.0011904	0.022808	FALSE
BrLib_30019	RAPGEF4	267.7/333.11	0/0	298.62	0	-8.227	2145.5	204000	0.66153	0.00021536	0.99978	0.00043072	0.022808	FALSE
BrLib_30024	TMEM115	267.02/216.52	0/0	240.45	0	-7.9156	1278.5	128000	0.67184	0.00026859	0.99973	0.00053719	0.022808	FALSE
BrLib_30069	ESM1	186.64/127.91	0/0	154.51	0	-7.2809	1739.7	49675	0.69327	0.00042129	0.99958	0.00084259	0.022808	FALSE
BrLib_30092	ADAMTS13	224.79/208.53	0/0	216.5	0	-7.7649	132.25	102000	0.67688	0.00029889	0.9997	0.00059777	0.022808	FALSE
BrLib_30107	NUPL2	134.87/172.55	0/0	152.55	0	-7.2626	712.51	48335	0.69389	0.0004268	0.99957	0.0008536	0.022808	FALSE
BrLib_30165	EMILIN1	386.91/385.74	0/0	386.32	0	-8.5974	0.67919	354000	0.64943	0.00016558	0.99983	0.00033116	0.022808	FALSE
BrLib_30179	PTPRT	185.96/107.26	0/0	141.24	0	-7.1521	3154.6	40981	0.69767	0.00046159	0.99954	0.00092318	0.022808	FALSE
BrLib_30181	PTPRT	288.14/201.86	0/0.96388	241.17	0.22617	-7.6257	3750.7	129000	0.67107	0.00026777	0.99973	0.00053554	0.022808	FALSE
BrLib_30204	CLASRP	108.31/157.89	0/0	130.77	0	-7.0419	1240.3	34756	0.70146	0.00049914	0.9995	0.00099828	0.022808	FALSE
BrLib_30276	BVES	143.05/128.58	0/0	135.62	0	-7.094	104.71	37573	0.69967	0.00048101	0.99952	0.00096203	0.022808	FALSE
BrLib_30280	CORO1A	150.54/147.9	0/0	149.21	0	-7.2309	3.4812	46098	0.69497	0.00043651	0.99956	0.00087303	0.022808	FALSE
BrLib_30281	CORO1A	171.66/127.91	0/0	148.18	0	-7.2209	961.81	45417	0.69532	0.00043961	0.99956	0.00087922	0.022808	FALSE
BrLib_30291	AP4S1	240.45/139.24	0/0	182.98	0	-7.5234	5216.4	71352	0.68502	0.00035472	0.99965	0.00070944	0.022808	FALSE
BrLib_30292	AP4S1	232.96/299.8	0/0	264.28	0	-8.0513	2242.5	157000	0.66733	0.00024393	0.99976	0.00048787	0.022808	FALSE
BrLib_30303	LSM6	42.233/103.93	532.83/265.07	66.262	375.82	2.486	1996.3	8122.8	3.4347	0.99961	0.00038575	0.00077149	0.022808	TRUE
BrLib_30327	NUDT4	108.99/116.59	0/0	112.72	0	-6.8294	28.893	25293	0.70879	0.00058039	0.99942	0.0011608	0.022808	FALSE
BrLib_30342	SOX21	241.14/313.79	0/0	275.07	0	-8.1089	2650.7	171000	0.66542	0.00023417	0.99977	0.00046835	0.022808	FALSE
BrLib_30348	PSIP1	121.93/185.21	0/0	150.28	0	-7.241	2023.8	46804	0.69463	0.00043337	0.99957	0.00086675	0.022808	FALSE
BrLib_3036	CENPC	376.01/453.03	1.4022/0	412.73	0.28758	-8.3279	2972.6	408000	0.64591	0.0001968	0.9998	0.0003936	0.022808	FALSE
BrLib_30405	MAP4K5	209.12/150.57	0/0	177.44	0	-7.4793	1725.8	66808	0.68651	0.00036598	0.99963	0.00073197	0.022808	FALSE
BrLib_30440	ABCB8	282.69/297.13	0/0	289.82	0	-8.184	104.37	191000	0.66294	0.00022203	0.99978	0.00044406	0.022808	FALSE
BrLib_30444	SEC23IP	108.99/112.59	0/0	110.77	0	-6.8044	6.4924	24366	0.70965	0.00059076	0.99941	0.0011815	0.022808	FALSE
BrLib_30473	FZD10	202.99/199.87	0/0	201.42	0	-7.6612	4.8794	87644	0.68037	0.00032169	0.99968	0.00064339	0.022808	FALSE
BrLib_3048	CES1	192.09/210.53	0/0	201.1	0	-7.6589	170	87342	0.68045	0.00032222	0.99968	0.00064444	0.022808	FALSE
BrLib_30482	IRAK3	192.09/193.2	0/0	192.65	0	-7.5973	0.61906	79668	0.68252	0.00033662	0.99966	0.00067323	0.022808	FALSE
BrLib_30505	TREX2	153.95/143.24	0/0	148.49	0	-7.2239	57.349	45623	0.69521	0.00043866	0.99956	0.00087733	0.022808	FALSE
BrLib_30508	DUSP10	235/332.44	0/0.96388	279.51	0.22617	-7.8378	4782.6	177000	0.66412	0.00023038	0.99977	0.00046077	0.022808	FALSE
BrLib_30515	MST1L	335.82/356.43	0/0	345.97	0	-8.4387	212.41	279000	0.65459	0.00018533	0.99981	0.00037065	0.022808	FALSE
BrLib_30517	MST1L	114.44/163.22	0/0	136.67	0	-7.1051	1199.4	38199	0.69929	0.00047726	0.99952	0.00095451	0.022808	FALSE
BrLib_30525	GALNT6	89.915/144.57	0/0	114.02	0	-6.8457	1514.4	25917	0.70823	0.00057372	0.99943	0.0011474	0.022808	FALSE
BrLib_30532	RASSF8	171.66/184.54	0/0	177.98	0	-7.4837	83.065	67242	0.68637	0.00036486	0.99964	0.00072972	0.022808	FALSE
BrLib_30550	HPS5	174.38/179.21	0/0	176.78	0	-7.4739	11.678	66273	0.6867	0.00036738	0.99963	0.00073477	0.022808	FALSE
BrLib_30552	PDCD10	218.66/320.45	0/0	264.71	0	-8.0537	5228.1	157000	0.66725	0.00024353	0.99976	0.00048706	0.022808	FALSE
BrLib_30592	NXPH2	139.64/99.933	0/0.96388	118.13	0.22617	-6.6022	793.83	27960	0.70512	0.00055343	0.99945	0.0011069	0.022808	FALSE
BrLib_30643	DUSP12	192.09/178.55	0/0	185.19	0	-7.5407	91.752	73214	0.68444	0.00035041	0.99965	0.00070081	0.022808	FALSE
BrLib_30651	DDX19B	129.42/143.24	0/0	136.15	0	-7.0997	95.477	37890	0.69947	0.0004791	0.99952	0.00095819	0.022808	FALSE
BrLib_30666	ATXN2L	170.29/158.56	0/0	164.32	0	-7.3691	68.855	56672	0.69026	0.00039574	0.9996	0.00079147	0.022808	FALSE
BrLib_30688	KLF8	128.06/135.24	0/0	131.6	0	-7.051	25.795	35230	0.70115	0.00049594	0.9995	0.00099188	0.022808	FALSE
BrLib_3070	CFL2	108.31/103.26	0/0	105.76	0	-6.7382	12.716	22065	0.71195	0.00061923	0.99938	0.0012385	0.022808	FALSE
BrLib_30702	MGAT4B	254.76/212.52	0/0	232.69	0	-7.8684	893.72	119000	0.67342	0.00027773	0.99972	0.00055546	0.022808	FALSE
BrLib_30718	SLCO2B1	200.95/195.87	0/0	198.39	0	-7.6395	12.892	84844	0.6811	0.0003267	0.99967	0.00065339	0.022808	FALSE
BrLib_30725	LYPLA2	153.95/195.87	0/0	173.65	0	-7.4483	881.95	63783	0.68757	0.00037413	0.99963	0.00074826	0.022808	FALSE
BrLib_30736	COPE	105.58/141.9	0/0	122.4	0	-6.9472	663.26	30169	0.70472	0.00053382	0.99947	0.0010676	0.022808	FALSE
BrLib_30740	RBPJL	279.28/267.82	0/0	273.49	0	-8.1006	65.683	169000	0.6657	0.00023556	0.99976	0.00047111	0.022808	FALSE
BrLib_30764	DDX42	96.727/146.57	0/0	119.07	0	-6.9077	1255.4	28437	0.70608	0.000549	0.99945	0.001098	0.022808	FALSE
BrLib_30771	FKBP9	161.44/123.25	0/0	141.06	0	-7.1503	732.45	40872	0.69773	0.00046218	0.99954	0.00092435	0.022808	FALSE
BrLib_30782	PHB2	155.99/177.21	0/0	166.26	0	-7.386	225.49	58115	0.68968	0.00039104	0.99961	0.00078208	0.022808	FALSE
BrLib_30793	TUSC2	266.34/228.51	1.4022/0	246.7	0.28758	-7.5878	716.43	135000	0.66983	0.00033272	0.99967	0.00066544	0.022808	FALSE
BrLib_30797	CBX3	149.18/135.91	0/0	142.39	0	-7.1638	88.07	41701	0.69727	0.00045779	0.99954	0.00091558	0.022808	FALSE
BrLib_30800	EXOC3	352.85/334.44	1632.2/2970.7	343.52	2202	2.6768	169.42	275000	3.5431	0.99973	0.00026584	0.00053168	0.022808	TRUE
BrLib_30827	MGLL	281.32/273.15	1.4022/0	277.21	0.28758	-7.7554	33.414	174000	0.66437	0.00029544	0.9997	0.00059087	0.022808	FALSE
BrLib_30841	SYNPO	356.25/311.79	0/0	333.28	0	-8.3849	989.58	258000	0.65635	0.00019253	0.99981	0.00038506	0.022808	FALSE
BrLib_30842	SYNPO	141/164.56	1.4022/0	152.33	0.28758	-6.8958	277.79	48180	0.69265	0.00054357	0.99946	0.0010871	0.022808	FALSE
BrLib_3089	CEACAM3	104.9/136.57	0/0	119.7	0	-6.9152	503.8	28758	0.70582	0.00054609	0.99945	0.0010922	0.022808	FALSE
BrLib_30915	HSPA4L	177.1/166.55	0/0	171.75	0	-7.4325	55.667	62299	0.6881	0.00037834	0.99962	0.00075667	0.022808	FALSE
BrLib_30944	ZFP30	156.67/174.55	0/0	165.37	0	-7.3782	159.96	57448	0.68995	0.00039319	0.99961	0.00078638	0.022808	FALSE
BrLib_30960	DLGAP4	215.93/214.52	0/0	215.23	0	-7.7564	0.99312	101000	0.67717	0.00030069	0.9997	0.00060139	0.022808	FALSE
BrLib_30968	PPM1E	147.13/155.23	1.4022/0	151.13	0.28758	-6.8845	32.776	47372	0.69303	0.00054795	0.99945	0.0010959	0.022808	FALSE
BrLib_31004	LMTK2	93.321/119.92	0/0	105.79	0	-6.7386	355.13	22080	0.71194	0.00061903	0.99938	0.0012381	0.022808	FALSE
BrLib_31020	ADGRL1	184.6/154.56	0/0	168.91	0	-7.4087	451.94	60118	0.68891	0.0003848	0.99962	0.00076959	0.022808	FALSE
BrLib_31037	R3HDM2	197.54/103.26	0/0	142.83	0	-7.1682	4558.7	41978	0.69712	0.00045635	0.99954	0.00091271	0.022808	FALSE
BrLib_31042	SLITRK3	158.71/114.59	811.87/737.37	134.86	773.72	2.5116	979.86	37123	3.3158	0.9994	0.00060281	0.0012056	0.022808	TRUE
BrLib_31106	ZHX2	243.18/200.53	0/0.96388	220.83	0.22617	-7.4991	911.48	107000	0.67524	0.00029293	0.99971	0.00058585	0.022808	FALSE
BrLib_31166	CARD8	442.76/436.37	4.2066/0	439.56	0.55625	-8.1451	20.41	467000	0.64263	0.00035697	0.99964	0.00071394	0.022808	FALSE
BrLib_31170	ARSG	190.05/231.84	0/0	209.91	0	-7.7205	875.64	95746	0.67837	0.00030845	0.99969	0.00061691	0.022808	FALSE
BrLib_31196	SACM1L	128.06/126.58	0/0	127.32	0	-7.0036	1.0936	32821	0.70278	0.00051289	0.99949	0.0010258	0.022808	FALSE
BrLib_31203	WDR47	218.66/213.86	0/0	216.24	0	-7.7632	11.522	102000	0.67694	0.00029925	0.9997	0.00059851	0.022808	FALSE
BrLib_31207	RALY	90.596/141.24	0/0	113.12	0	-6.8344	1298	25483	0.70862	0.00057833	0.99942	0.0011567	0.022808	FALSE
BrLib_31224	ZP1	169.61/145.9	0/0	157.31	0	-7.3066	281.48	51620	0.69239	0.00041368	0.99959	0.00082736	0.022808	FALSE
BrLib_31239	MSRB2	225.47/227.18	0/0	226.32	0	-7.8286	1.4662	113000	0.67475	0.00028568	0.99971	0.00057137	0.022808	FALSE
BrLib_31250	PLA2R1	261.57/212.52	0/0	235.78	0	-7.8874	1206	123000	0.67278	0.00027402	0.99973	0.00054804	0.022808	FALSE
BrLib_31267	RAB3GAP1	218.66/192.54	0/0	205.18	0	-7.6878	341.45	91187	0.67947	0.00031569	0.99968	0.00063138	0.022808	FALSE
BrLib_31271	RAB18	145.77/133.24	0/0	139.37	0	-7.1331	78.505	39829	0.69833	0.00046788	0.99953	0.00093576	0.022808	FALSE
BrLib_31279	SIRT2	345.35/268.49	0/0	304.51	0	-8.2551	2966	212000	0.6606	0.00021111	0.99979	0.00042223	0.022808	FALSE
BrLib_31297	SNW1	166.21/256.49	1671.4/1006.3	206.47	1296.9	2.6452	4123.5	92422	3.5868	0.99978	0.00022275	0.0004455	0.022808	TRUE
BrLib_31315	PTGR1	331.73/265.15	0/0	296.58	0	-8.2171	2223.1	201000	0.66185	0.00021687	0.99978	0.00043374	0.022808	FALSE
BrLib_31342	PAXIP1	177.1/131.25	0/0	152.46	0	-7.2617	1057.4	48273	0.69392	0.00042706	0.99957	0.00085412	0.022808	FALSE
BrLib_31347	NT5C2	202.31/117.25	0/0	154.02	0	-7.2763	3683.4	49337	0.69342	0.00042266	0.99958	0.00084533	0.022808	FALSE
BrLib_31369	MAST1	359.66/403.73	0/0	381.06	0	-8.5776	971.86	344000	0.65007	0.00016792	0.99983	0.00033584	0.022808	FALSE
BrLib_31416	IGSF9B	268.38/269.82	0/0	269.1	0	-8.0773	1.0318	163000	0.66647	0.00023948	0.99976	0.00047895	0.022808	FALSE
BrLib_31443	KLHDC10	170.29/223.18	1562/858.81	194.95	1158.2	2.5646	1405	81726	3.3696	0.9995	0.00050034	0.0010007	0.022808	TRUE
BrLib_31454	STK38L	141/123.92	0/0	132.18	0	-7.0573	146.12	35564	0.70093	0.00049372	0.99951	0.00098745	0.022808	FALSE
BrLib_31493	PDZRN3	181.19/203.2	0/0	191.88	0	-7.5916	242.3	78991	0.68272	0.00033799	0.99966	0.00067597	0.022808	FALSE
BrLib_31519	USP33	141/112.59	0/0	126	0	-6.9887	404.89	32097	0.70329	0.00051835	0.99948	0.0010367	0.022808	FALSE
BrLib_3153	CHGB	265.66/257.16	0/0	261.37	0	-8.0355	36.101	153000	0.66786	0.00024669	0.99975	0.00049339	0.022808	FALSE
BrLib_31531	PHLPP2	131.47/179.88	0/0	153.78	0	-7.2741	1179.1	49171	0.6935	0.00042334	0.99958	0.00084668	0.022808	FALSE
BrLib_31543	WDTC1	151.22/158.56	0/0	154.85	0	-7.284	26.939	49904	0.69316	0.00042037	0.99958	0.00084075	0.022808	FALSE
BrLib_31581	SMG1	137.6/120.59	0/0	128.81	0	-7.0203	144.85	33650	0.7022	0.00050686	0.99949	0.0010137	0.022808	FALSE
BrLib_31612	GGA2	156.67/131.25	0/0	143.4	0	-7.1739	323.84	42335	0.69693	0.00045452	0.99955	0.00090905	0.022808	FALSE
BrLib_31630	CAND2	165.52/148.57	1.4022/0	156.82	0.28758	-6.9374	143.9	51274	0.69127	0.00052774	0.99947	0.0010555	0.022808	FALSE
BrLib_31638	CMTR1	78.335/54.63	844.12/160.97	65.419	368.65	2.4765	283.22	7903.8	3.4108	0.99958	0.00042111	0.00084222	0.022808	TRUE
BrLib_31699	ZC3H13	97.408/121.92	0/0	108.98	0	-6.7811	301.32	23528	0.71046	0.00060066	0.9994	0.0012013	0.022808	FALSE
BrLib_3170	CHKA	149.18/177.88	0/0	162.9	0	-7.3567	412.74	55626	0.69068	0.00039926	0.9996	0.00079851	0.022808	FALSE
BrLib_31717	KIF1B	220.02/141.24	0/0	176.28	0	-7.4699	3140.9	65875	0.68683	0.00036844	0.99963	0.00073687	0.022808	FALSE
BrLib_31744	FSTL4	194.82/215.85	0/0	205.07	0	-7.687	221.47	91076	0.6795	0.00031587	0.99968	0.00063175	0.022808	FALSE
BrLib_31776	FAM179B	248.63/211.19	0/0	229.15	0	-7.8464	701.92	116000	0.67415	0.0002821	0.99972	0.0005642	0.022808	FALSE
BrLib_31783	HIC2	136.23/132.58	0/0	134.39	0	-7.081	6.6872	36849	0.70011	0.00048548	0.99951	0.00097096	0.022808	FALSE
BrLib_31798	CAMTA2	127.38/96.602	0/0	110.93	0	-6.8064	475.88	24439	0.70958	0.00058993	0.99941	0.0011799	0.022808	FALSE
BrLib_31805	COLGALT2	690.03/712.85	0/26.025	701.35	1.5163	-8.1247	260.53	1270000	0.62082	0.00060345	0.9994	0.0012069	0.022808	FALSE
BrLib_31816	GPATCH8	224.11/223.18	0/2.8916	223.64	0.44696	-7.2785	0.42557	110000	0.67397	0.00057159	0.99943	0.0011432	0.022808	FALSE
BrLib_31855	DCUN1D4	113.76/138.57	0/0	125.55	0	-6.9836	308.7	31855	0.70346	0.00052022	0.99948	0.0010404	0.022808	FALSE
BrLib_31858	DCUN1D4	130.1/151.9	0/0	140.58	0	-7.1455	237.84	40575	0.6979	0.00046378	0.99954	0.00092756	0.022808	FALSE
BrLib_31866	ZC3H3	170.29/155.23	659.03/1415.9	162.59	966	2.5635	113.53	55398	3.4134	0.99958	0.00042475	0.0008495	0.022808	TRUE
BrLib_31893	NCDN	144.41/117.25	0/0	130.13	0	-7.0348	369.67	34389	0.7017	0.00050166	0.9995	0.0010033	0.022808	FALSE
BrLib_3190	CHN2	327.64/311.12	1.4022/0	319.28	0.28758	-7.9585	136.48	235000	0.65778	0.00025578	0.99974	0.00051156	0.022808	FALSE
BrLib_31922	GGA3	96.727/147.9	0/0	119.61	0	-6.9142	1324	28714	0.70586	0.00054649	0.99945	0.001093	0.022808	FALSE
BrLib_31930	NUP205	170.29/121.25	0/0	143.7	0	-7.1769	1211.1	42526	0.69682	0.00045355	0.99955	0.00090711	0.022808	FALSE
BrLib_31936	EFR3A	326.96/209.19	1.4022/0	261.53	0.28758	-7.6717	7020.6	153000	0.66709	0.0003135	0.99969	0.000627	0.022808	FALSE
BrLib_31939	RTF1	209.8/161.89	0/0	184.3	0	-7.5337	1152.5	72455	0.68467	0.00035214	0.99965	0.00070429	0.022808	FALSE
BrLib_31957	FAM175B	269.74/362.42	0/0	312.67	0	-8.2931	4318	225000	0.65935	0.00020549	0.99979	0.00041098	0.022808	FALSE
BrLib_31966	ZCCHC14	332.41/244.5	0/0	285.09	0	-8.1603	3886.8	185000	0.66372	0.00022579	0.99977	0.00045158	0.022808	FALSE
BrLib_31993	DIP2A	207.08/246.5	0/0	225.93	0	-7.8261	778.61	112000	0.67483	0.00028619	0.99971	0.00057238	0.022808	FALSE
BrLib_32015	UBXN4	213.89/173.88	0/0	192.85	0	-7.5988	802.34	79850	0.68247	0.00033625	0.99966	0.0006725	0.022808	FALSE
BrLib_32017	UBXN4	160.76/187.21	0/0	173.48	0	-7.4469	350.33	63651	0.68761	0.0003745	0.99963	0.000749	0.022808	FALSE
BrLib_3203	LYST	198.9/250.5	0/0	223.22	0	-7.8087	1335.5	109000	0.67541	0.00028974	0.99971	0.00057947	0.022808	FALSE
BrLib_32038	MDN1	188.68/194.54	0/0.96388	191.59	0.22617	-7.2952	17.118	78734	0.68198	0.00033851	0.99966	0.00067702	0.022808	FALSE
BrLib_32067	ARL6IP1	126.7/177.88	1054.4/788.45	150.13	911.8	2.5946	1319.2	46703	3.5245	0.99972	0.00028045	0.0005609	0.022808	TRUE
BrLib_32100	SULF1	148.5/171.88	1.4022/0	159.76	0.28758	-6.9641	273.88	53358	0.69039	0.00051784	0.99948	0.0010357	0.022808	FALSE
BrLib_32103	XPO6	279.96/206.53	1.4022/0	240.46	0.28758	-7.551	2711.8	128000	0.67104	0.00034153	0.99966	0.00068306	0.022808	FALSE
BrLib_32141	SYNE2	119.21/99.267	0/0	108.78	0	-6.7785	199.19	23437	0.71055	0.00060175	0.9994	0.0012035	0.022808	FALSE
BrLib_32143	NUP210	185.96/180.55	0/0.96388	183.23	0.22617	-7.2312	14.661	71562	0.68411	0.00035422	0.99965	0.00070845	0.022808	FALSE
BrLib_3219	CHRNA1	146.45/143.9	0/0	145.17	0	-7.1915	3.2485	43466	0.69632	0.00044887	0.99955	0.00089774	0.022808	FALSE
BrLib_32192	KIAA0922	103.54/175.22	0/0	134.69	0	-7.0842	2612.7	37025	0.7	0.00048438	0.99952	0.00096876	0.022808	FALSE
BrLib_32197	PACS2	221.38/184.54	0/0	202.12	0	-7.6662	679.94	88301	0.6802	0.00032055	0.99968	0.00064111	0.022808	FALSE
BrLib_32214	ASTN2	221.38/200.53	1947.6/897.37	210.7	1322	2.6438	217.48	96520	3.5771	0.99977	0.00023122	0.00046243	0.022808	TRUE
BrLib_32217	BOP1	185.96/193.2	0/0	189.55	0	-7.574	26.235	76948	0.68331	0.00034222	0.99966	0.00068444	0.022808	FALSE
BrLib_32323	NUP160	228.19/238.51	0/0	233.29	0	-7.8722	53.19	120000	0.67329	0.00027699	0.99972	0.00055398	0.022808	FALSE
BrLib_32357	FBXW11	126.02/138.57	0/0	132.15	0	-7.0569	78.878	35542	0.70094	0.00049387	0.99951	0.00098773	0.022808	FALSE
BrLib_32433	SLC9A8	188/160.56	0/0	173.74	0	-7.4491	377.2	63857	0.68754	0.00037393	0.99963	0.00074785	0.022808	FALSE
BrLib_32464	USP22	118.52/101.27	0/0	109.56	0	-6.7886	149.16	23796	0.7102	0.00059743	0.9994	0.0011949	0.022808	FALSE
BrLib_32468	NEDD4L	253.4/171.22	0/0	208.3	0	-7.7094	3408.8	94177	0.67875	0.00031089	0.99969	0.00062177	0.022808	FALSE
BrLib_32477	TBC1D30	134.87/185.87	0/0	158.33	0	-7.3159	1309	52342	0.69207	0.00041096	0.99959	0.00082192	0.022808	FALSE
BrLib_32499	SYNM	189.37/128.58	0/0	156.04	0	-7.295	1864.6	50733	0.69278	0.0004171	0.99958	0.0008342	0.022808	FALSE
BrLib_32531	KIAA1045	99.451/127.25	0/0	112.49	0	-6.8265	387.78	25183	0.70889	0.00058159	0.99942	0.0011632	0.022808	FALSE
BrLib_32556	VPS8	112.39/106.59	0/0	109.46	0	-6.7873	16.814	23750	0.71025	0.00059799	0.9994	0.001196	0.022808	FALSE
BrLib_32557	VPS8	215.25/176.55	0/0.96388	194.94	0.22617	-7.3201	750.78	81716	0.68116	0.00033258	0.99967	0.00066516	0.022808	FALSE
BrLib_32614	TNS2	150.54/203.86	0/0	175.18	0	-7.4609	1429.8	64999	0.68714	0.00037079	0.99963	0.00074158	0.022808	FALSE
BrLib_32615	CRTC1	210.48/275.81	1.4022/0	240.95	0.28758	-7.5539	2143.9	129000	0.67094	0.00034083	0.99966	0.00068165	0.022808	FALSE
BrLib_32619	UFL1	296.31/250.5	0/0	272.44	0	-8.0951	1051.2	167000	0.66588	0.00023648	0.99976	0.00047296	0.022808	FALSE
BrLib_3269	CHUK	160.76/182.54	0/0	171.3	0	-7.4288	237.58	61954	0.68823	0.00037934	0.99962	0.00075867	0.022808	FALSE
BrLib_32703	FRAT2	239.09/237.84	0/0	238.46	0	-7.9037	0.7832	126000	0.67224	0.00027087	0.99973	0.00054174	0.022808	FALSE
BrLib_32715	DICER1	141.68/139.91	0/0	140.79	0	-7.1476	1.5807	40706	0.69783	0.00046307	0.99954	0.00092613	0.022808	FALSE
BrLib_3272	CHUK	123.97/105.26	0/0	114.24	0	-6.8484	175.34	26024	0.70813	0.00057259	0.99943	0.0011452	0.022808	FALSE
BrLib_3275	CIDEA	252.72/321.12	0/0	284.87	0	-8.1592	2347.8	184000	0.66376	0.00022596	0.99977	0.00045193	0.022808	FALSE
BrLib_32772	ITGB3BP	130.79/147.9	0/0	139.08	0	-7.1301	146.61	39654	0.69843	0.00046886	0.99953	0.00093772	0.022808	FALSE
BrLib_32774	ITGB3BP	169.61/149.23	0/0	159.1	0	-7.3228	207.86	52883	0.69184	0.00040896	0.99959	0.00081792	0.022808	FALSE
BrLib_32775	TMED3	189.37/182.54	0/0	185.92	0	-7.5463	23.272	73832	0.68425	0.00034901	0.99965	0.00069802	0.022808	FALSE
BrLib_32782	TDRD7	121.25/114.59	0/0	117.87	0	-6.8933	22.176	27829	0.70658	0.00055466	0.99945	0.0011093	0.022808	FALSE
BrLib_32801	GPR161	104.22/128.58	0/0	115.76	0	-6.8674	297.54	26773	0.70747	0.00056494	0.99944	0.0011299	0.022808	FALSE
BrLib_32808	TARDBP	420.96/453.03	0/0	436.7	0	-8.7738	514.22	460000	0.64374	0.00014609	0.99985	0.00029218	0.022808	FALSE
BrLib_32837	SF3B3	120.57/109.26	0/0	114.77	0	-6.8552	63.971	26288	0.7079	0.00056987	0.99943	0.0011397	0.022808	FALSE
BrLib_32857	ABCA6	151.9/152.56	0/0	152.23	0	-7.2596	0.21949	48118	0.69399	0.00042772	0.99957	0.00085543	0.022808	FALSE
BrLib_32894	TRAM1	274.51/285.14	0/0	279.78	0	-8.1333	56.493	177000	0.66462	0.00023016	0.99977	0.00046032	0.022808	FALSE
BrLib_32926	PES1	118.52/99.267	0/0	108.47	0	-6.7744	185.79	23294	0.7107	0.00060351	0.9994	0.001207	0.022808	FALSE
BrLib_32950	TNFRSF13B	134.87/143.9	1004/652.54	139.31	809.41	2.53	40.79	39797	3.359	0.99948	0.00051637	0.0010327	0.022808	TRUE
BrLib_32951	HAAO	129.42/229.18	0/0	172.23	0	-7.4365	5075.7	62672	0.68797	0.00037727	0.99962	0.00075453	0.022808	FALSE
BrLib_32969	RIMBP2	152.58/195.2	0/0	172.58	0	-7.4395	911.64	62949	0.68787	0.00037648	0.99962	0.00075296	0.022808	FALSE
BrLib_32977	GLTSCR1L	166.89/201.86	0/0.96388	183.54	0.22617	-7.2337	613.07	71824	0.68403	0.00035361	0.99965	0.00070722	0.022808	FALSE
BrLib_32985	TTC9	115.8/122.58	0/0	119.14	0	-6.9086	23.022	28475	0.70605	0.00054866	0.99945	0.0010973	0.022808	FALSE
BrLib_33015	SLC39A14	257.48/187.21	0/0	219.55	0	-7.785	2484.9	105000	0.67621	0.00029466	0.99971	0.00058932	0.022808	FALSE
BrLib_33037	RPL13A	103.54/121.92	0/0	112.35	0	-6.8247	169.19	25115	0.70895	0.00058234	0.99942	0.0011647	0.022808	FALSE
BrLib_33043	CABIN1	172.34/138.57	1189.1/699.77	154.54	912.18	2.5537	571.67	49690	3.3989	0.99955	0.0004476	0.00089519	0.022808	TRUE
BrLib_33079	PIK3R5	200.95/139.91	0/0	167.67	0	-7.3981	1878.1	59175	0.68927	0.00038769	0.99961	0.00077539	0.022808	FALSE
BrLib_33080	PIK3R5	162.12/89.273	0/0	120.31	0	-6.9225	2711.3	29074	0.70557	0.00054326	0.99946	0.0010865	0.022808	FALSE
BrLib_33085	TNPO3	89.234/139.24	0/0	111.47	0	-6.8134	1265.6	24694	0.70934	0.00058702	0.99941	0.001174	0.022808	FALSE
BrLib_33088	ADAT1	198.22/238.51	2.8044/0	217.43	0.43892	-7.2461	813.17	103000	0.67531	0.00057765	0.99942	0.0011553	0.022808	FALSE
BrLib_33107	RBFOX2	238.41/184.54	0/0	209.76	0	-7.7194	1456.8	95596	0.67841	0.00030868	0.99969	0.00061737	0.022808	FALSE
BrLib_3311	CKS1B	232.28/281.14	0/0	255.55	0	-8.0031	1196.6	146000	0.66893	0.00025243	0.99975	0.00050486	0.022808	FALSE
BrLib_33112	SEZ6L	130.1/125.92	0/0	127.99	0	-7.0111	8.773	33194	0.70252	0.00051015	0.99949	0.0010203	0.022808	FALSE
BrLib_33113	SEZ6L	178.47/279.81	0/0	223.47	0	-7.8104	5199.7	109000	0.67536	0.0002894	0.99971	0.0005788	0.022808	FALSE
BrLib_33136	PSD4	205.03/234.51	0/0	219.28	0	-7.7832	434.91	105000	0.67627	0.00029504	0.9997	0.00059008	0.022808	FALSE
BrLib_3315	CKS2	149.86/84.61	0/0	112.61	0	-6.8279	2171.5	25237	0.70884	0.000581	0.99942	0.001162	0.022808	FALSE
BrLib_33150	HYAL4	243.86/138.57	0/0	183.83	0	-7.5301	5651.7	72064	0.6848	0.00035305	0.99965	0.0007061	0.022808	FALSE
BrLib_33156	TSPAN15	219.34/243.84	0/0.96388	231.26	0.22617	-7.5655	300.3	118000	0.67305	0.00027947	0.99972	0.00055894	0.022808	FALSE
BrLib_33170	WBP2	183.92/139.24	0/0	160.03	0	-7.3312	1002.8	53548	0.69155	0.00040654	0.99959	0.00081308	0.022808	FALSE
BrLib_33181	CLDN14	189.37/187.21	0/0	188.28	0	-7.5644	2.3297	75854	0.68363	0.00034456	0.99966	0.00068911	0.022808	FALSE
BrLib_33184	CHST5	221.38/143.9	0/0	178.49	0	-7.4878	3035.9	67653	0.68623	0.00036381	0.99964	0.00072761	0.022808	FALSE
BrLib_33189	DDAH2	151.22/195.87	0/0	172.1	0	-7.4355	1000.9	62575	0.688	0.00037754	0.99962	0.00075509	0.022808	FALSE
BrLib_3324	AP1S1	143.73/145.24	0/0	144.48	0	-7.1847	1.1374	43023	0.69656	0.00045106	0.99955	0.00090211	0.022808	FALSE
BrLib_33247	CARHSP1	199.58/265.82	0/0	230.33	0	-7.8538	2204.9	117000	0.6739	0.00028062	0.99972	0.00056123	0.022808	FALSE
BrLib_3325	AP2S1	452.98/403.73	2815.6/2868.5	427.65	2841.9	2.7295	1213.9	440000	3.6397	0.99982	0.00018429	0.00036857	0.022808	TRUE
BrLib_33268	ORC3	254.76/170.55	0/0	208.45	0	-7.7104	3580.8	94324	0.67871	0.00031066	0.99969	0.00062131	0.022808	FALSE
BrLib_33276	ACOT9	227.51/269.15	0/0	247.46	0	-7.9569	868.5	136000	0.67047	0.00026084	0.99974	0.00052169	0.022808	FALSE
BrLib_33281	PATZ1	170.29/215.19	0/0	191.43	0	-7.5882	1011.2	78595	0.68283	0.00033879	0.99966	0.00067759	0.022808	FALSE
BrLib_33288	CLEC5A	113.07/157.23	0/0.96388	133.34	0.22617	-6.7756	981.32	36231	0.69931	0.00048939	0.99951	0.00097877	0.022808	FALSE
BrLib_33309	MKRN2	215.25/216.52	0/0	215.88	0	-7.7608	0.80707	102000	0.67702	0.00029976	0.9997	0.00059952	0.022808	FALSE
BrLib_33316	ZMYND8	110.35/102.6	0/0	106.4	0	-6.7469	30.059	22355	0.71165	0.0006154	0.99938	0.0012308	0.022808	FALSE
BrLib_33368	KPNA6	119.89/110.59	0/0	115.15	0	-6.8598	43.208	26470	0.70774	0.000568	0.99943	0.001136	0.022808	FALSE
BrLib_33369	KPNA6	91.277/138.57	0/0	112.47	0	-6.8261	1130.5	25170	0.7089	0.00058173	0.99942	0.0011635	0.022808	FALSE
BrLib_33378	NUP62	148.5/138.57	0/0	143.45	0	-7.1744	49.239	42369	0.69691	0.00045435	0.99955	0.0009087	0.022808	FALSE
BrLib_33440	PLA2G15	99.451/117.92	0/0	108.29	0	-6.7721	170.87	23213	0.71078	0.0006045	0.9994	0.001209	0.022808	FALSE
BrLib_33467	RAB38	281.32/205.2	0/0	240.26	0	-7.9145	2915.8	128000	0.67188	0.0002688	0.99973	0.00053761	0.022808	FALSE
BrLib_33515	AIPL1	175.74/112.59	0/0	140.67	0	-7.1464	2018.5	40630	0.69787	0.00046348	0.99954	0.00092696	0.022808	FALSE
BrLib_33533	PISD	183.24/181.88	0/0	182.56	0	-7.5201	0.92177	70997	0.68513	0.00035556	0.99964	0.00071112	0.022808	FALSE
BrLib_33583	MTCH1	271.79/264.49	0/0	268.11	0	-8.0721	26.64	162000	0.66664	0.00024037	0.99976	0.00048075	0.022808	FALSE
BrLib_33663	SLC24A2	134.19/114.59	0/0	124	0	-6.9658	192.41	31019	0.70408	0.00052682	0.99947	0.0010536	0.022808	FALSE
BrLib_33688	DSTYK	104.22/130.58	0/0	116.66	0	-6.8785	348.51	27219	0.70709	0.00056053	0.99944	0.0011211	0.022808	FALSE
BrLib_3370	CLCNKA	184.6/185.87	0/0	185.24	0	-7.541	0.81562	73248	0.68443	0.00035033	0.99965	0.00070066	0.022808	FALSE
BrLib_33706	TMEM59L	128.74/105.26	0/0	116.41	0	-6.8754	276.33	27097	0.7072	0.00056173	0.99944	0.0011235	0.022808	FALSE
BrLib_33715	CIZ1	168.93/173.88	0/0	171.39	0	-7.4295	12.263	62020	0.6882	0.00037914	0.99962	0.00075829	0.022808	FALSE
BrLib_33720	FBXO7	209.8/148.57	0/0	176.55	0	-7.4721	1888.7	66089	0.68676	0.00036787	0.99963	0.00073574	0.022808	FALSE
BrLib_33733	QPCT	275.19/139.91	0/0	196.22	0	-7.6237	9408	82870	0.68163	0.00033037	0.99967	0.00066074	0.022808	FALSE
BrLib_33744	SLC39A6	145.09/179.21	0/0	161.25	0	-7.3421	583.81	54429	0.69118	0.0004034	0.9996	0.0008068	0.022808	FALSE
BrLib_33752	LMOD1	185.28/191.2	0/0	188.22	0	-7.5639	17.559	75798	0.68365	0.00034468	0.99966	0.00068935	0.022808	FALSE
BrLib_33762	LSM4	130.1/135.24	0/0	132.65	0	-7.0623	13.203	35832	0.70076	0.00049197	0.99951	0.00098394	0.022808	FALSE
BrLib_33765	BAMBI	149.86/96.602	0/0	120.32	0	-6.9227	1435	29081	0.70557	0.0005432	0.99946	0.0010864	0.022808	FALSE
BrLib_3377	CLU	166.89/147.9	0/0	157.11	0	-7.3048	180.41	51477	0.69245	0.00041422	0.99959	0.00082845	0.022808	FALSE
BrLib_33775	TTLL1	142.37/118.59	0/0	129.93	0	-7.0327	283.29	34281	0.70177	0.00050241	0.9995	0.0010048	0.022808	FALSE
BrLib_33783	ATXN10	267.7/247.83	0/0	257.58	0	-8.0144	197.43	148000	0.66855	0.0002504	0.99975	0.00050081	0.022808	FALSE
BrLib_33785	ATXN10	129.42/177.21	0/0	151.45	0	-7.2522	1149	47587	0.69425	0.00042997	0.99957	0.00085995	0.022808	FALSE
BrLib_33830	FBXL2	128.74/98.6	0/0	112.67	0	-6.8287	456.26	25266	0.70881	0.00058068	0.99942	0.0011614	0.022808	FALSE
BrLib_33844	HECTD1	155.31/157.89	1.4022/0	156.6	0.28758	-6.9354	3.3449	51119	0.69134	0.0005285	0.99947	0.001057	0.022808	FALSE
BrLib_33889	YIPF3	236.37/150.57	0/0	188.65	0	-7.5672	3727.3	76172	0.68354	0.00034387	0.99966	0.00068774	0.022808	FALSE
BrLib_33890	YIPF3	381.46/339.11	0/6.7471	359.66	0.72747	-7.7058	897.6	304000	0.65145	0.00057311	0.99943	0.0011462	0.022808	FALSE
BrLib_33893	ANAPC13	175.74/205.2	0/0	189.9	0	-7.5767	434.38	77255	0.68322	0.00034157	0.99966	0.00068315	0.022808	FALSE
BrLib_33910	ARMC8	283.37/237.17	0/0	259.24	0	-8.0237	1069	151000	0.66825	0.00024876	0.99975	0.00049752	0.022808	FALSE
BrLib_33912	DCAF12	182.55/131.91	0/0	155.18	0	-7.2871	1290.8	50136	0.69305	0.00041945	0.99958	0.0008389	0.022808	FALSE
BrLib_33940	PRKD2	290.18/445.03	5.6088/0	359.36	0.65556	-7.766	12126	303000	0.65162	0.00051687	0.99948	0.0010337	0.022808	FALSE
BrLib_33943	SUMF2	239.09/244.5	2734.3/802.91	241.78	1481.7	2.6105	14.638	130000	3.444	0.99962	0.00038255	0.00076511	0.022808	TRUE
BrLib_33959	LETMD1	113.07/105.93	1086.7/376.88	109.44	639.98	2.537	25.539	23744	3.443	0.99962	0.0003779	0.0007558	0.022808	TRUE
BrLib_33962	LETMD1	130.79/153.23	0/0	141.56	0	-7.1555	252.29	41186	0.69756	0.0004605	0.99954	0.000921	0.022808	FALSE
BrLib_33994	ZNF473	187.32/149.9	0/0	167.57	0	-7.3972	702.42	59098	0.6893	0.00038794	0.99961	0.00077587	0.022808	FALSE
BrLib_34022	RNF19A	166.21/122.58	0/0	142.74	0	-7.1673	956.92	41921	0.69715	0.00045665	0.99954	0.00091329	0.022808	FALSE
BrLib_34036	MTHFD1L	228.87/247.17	1627.9/1266.5	237.84	1435.9	2.5888	167.38	125000	3.3868	0.99953	0.00047179	0.00094357	0.022808	TRUE
BrLib_34058	AHCTF1	141/80.612	0/0	106.62	0	-6.7498	1858.6	22452	0.71155	0.00061414	0.99939	0.0012283	0.022808	FALSE
BrLib_34064	C1orf43	352.17/411.06	0/0	380.47	0	-8.5754	1736.6	342000	0.65015	0.00016818	0.99983	0.00033636	0.022808	FALSE
BrLib_34075	NDUFAF3	115.8/142.57	0/0	128.49	0	-7.0167	359.32	33471	0.70232	0.00050815	0.99949	0.0010163	0.022808	FALSE
BrLib_3411	CLN5	115.12/163.89	0/0	137.36	0	-7.1123	1198.5	38610	0.69904	0.00047483	0.99953	0.00094967	0.022808	FALSE
BrLib_34115	GEMIN5	97.408/162.56	0/0	125.84	0	-6.9868	2156.6	32009	0.70335	0.00051903	0.99948	0.0010381	0.022808	FALSE
BrLib_34119	PTPN23	213.89/256.49	1658.8/1279.1	234.22	1456.6	2.6315	909.5	121000	3.5128	0.9997	0.00029577	0.00059154	0.022808	TRUE
BrLib_34138	WWTR1	212.53/246.5	1.4022/0	228.88	0.28758	-7.4801	577.94	115000	0.67336	0.00035914	0.99964	0.00071827	0.022808	FALSE
BrLib_34155	SIN3A	111.03/120.59	0/0	115.71	0	-6.8668	45.663	26748	0.7075	0.00056519	0.99943	0.0011304	0.022808	FALSE
BrLib_34169	ZNF385A	161.44/120.59	0/0	139.53	0	-7.1347	838.87	39927	0.69827	0.00046734	0.99953	0.00093468	0.022808	FALSE
BrLib_34204	NUDT13	83.103/147.9	0/0	110.87	0	-6.8057	2142.3	24411	0.70961	0.00059025	0.99941	0.0011805	0.022808	FALSE
BrLib_34211	TMEM87A	165.52/237.84	0/0	198.42	0	-7.6396	2636.1	84867	0.68109	0.00032665	0.99967	0.00065331	0.022808	FALSE
BrLib_34235	EGFL6	202.31/230.51	0/0	215.95	0	-7.7612	398.14	102000	0.67701	0.00029967	0.9997	0.00059934	0.022808	FALSE
BrLib_3425	CLTA	329.01/263.82	0/0	294.62	0	-8.2076	2130.9	198000	0.66217	0.00021834	0.99978	0.00043669	0.022808	FALSE
BrLib_34276	HINFP	173.02/129.91	0/0	149.93	0	-7.2377	933.77	46569	0.69474	0.00043441	0.99957	0.00086882	0.022808	FALSE
BrLib_34281	ULK3	186.64/149.23	0/0	166.89	0	-7.3914	701.87	58588	0.6895	0.00038954	0.99961	0.00077907	0.022808	FALSE
BrLib_34313	MOXD1	191.41/164.56	0/0	177.48	0	-7.4796	361.07	66833	0.68651	0.00036592	0.99963	0.00073184	0.022808	FALSE
BrLib_34319	C2CD3	169.61/129.25	1142.8/740.26	148.06	919.76	2.6269	818.43	45338	3.6242	0.99981	0.00019154	0.00038307	0.022808	TRUE
BrLib_34330	ZZZ3	160.76/150.57	0/0.96388	155.58	0.22617	-6.9966	51.946	50410	0.69192	0.00041837	0.99958	0.00083673	0.022808	FALSE
BrLib_34352	FAM32A	255.44/355.76	0/0	301.46	0	-8.2406	5066.5	208000	0.66108	0.00021329	0.99979	0.00042658	0.022808	FALSE
BrLib_34354	FAM32A	159.39/171.88	0/0	165.52	0	-7.3796	78.028	57562	0.6899	0.00039282	0.99961	0.00078564	0.022808	FALSE
BrLib_3436	CLTC	134.87/88.607	750.17/628.45	109.32	686.62	2.6399	1081.9	23687	3.751	0.99988	0.00011571	0.00023141	0.022808	TRUE
BrLib_34369	TMEM98	249.31/203.86	0/1.9278	225.44	0.35031	-7.3897	1035.3	112000	0.67389	0.0004443	0.99956	0.00088859	0.022808	FALSE
BrLib_34372	PTCD1	127.38/133.91	0/0	130.6	0	-7.0401	21.328	34660	0.70152	0.00049979	0.9995	0.00099959	0.022808	FALSE
BrLib_34392	SUSD5	194.13/271.15	0/0	229.43	0	-7.8482	2986.4	116000	0.67409	0.00028174	0.99972	0.00056348	0.022808	FALSE
BrLib_34408	ZNF451	187.32/196.53	0/0.96388	191.87	0.22617	-7.2973	42.437	78985	0.68191	0.000338	0.99966	0.00067599	0.022808	FALSE
BrLib_34448	FAM169A	123.97/121.25	0/0	122.61	0	-6.9496	3.7038	30275	0.70464	0.00053293	0.99947	0.0010659	0.022808	FALSE
BrLib_34462	DNM3	311.98/299.13	0/0.96388	305.49	0.22617	-7.9655	82.505	214000	0.65996	0.00021042	0.99979	0.00042084	0.022808	FALSE
BrLib_34466	AUTS2	27.928/19.987	49.077/398.08	23.627	139.83	2.5157	31.752	905.95	3.8608	0.99993	7.21e-05	0.00014421	0.022808	TRUE
BrLib_3448	CCR3	336.5/320.45	2075.2/1968.2	328.38	2021	2.618	128.79	250000	3.3868	0.99953	0.00047494	0.00094988	0.022808	TRUE
BrLib_34556	DCAF4	236.37/245.83	0/0.96388	241.05	0.22617	-7.625	44.823	129000	0.67109	0.00026791	0.99973	0.00053581	0.022808	FALSE
BrLib_34557	DCAF4	352.17/281.81	0/2.8916	315.03	0.44696	-7.7709	2482.6	229000	0.65806	0.00040304	0.9996	0.00080609	0.022808	FALSE
BrLib_34593	TANC2	204.35/235.18	0/0.96388	219.22	0.22617	-7.4887	475.62	105000	0.67558	0.00029511	0.9997	0.00059022	0.022808	FALSE
BrLib_34630	TRPC4AP	351.49/283.14	0/0	315.47	0	-8.3059	2342.1	229000	0.65893	0.00020363	0.9998	0.00040726	0.022808	FALSE
BrLib_34635	TES	166.21/159.23	0/0	162.68	0	-7.3547	24.362	55465	0.69075	0.0003998	0.9996	0.00079961	0.022808	FALSE
BrLib_34636	TES	151.9/210.53	0/0	178.83	0	-7.4905	1729.7	67929	0.68614	0.0003631	0.99964	0.00072621	0.022808	FALSE
BrLib_34639	ZBTB20	125.34/156.56	0/0	140.08	0	-7.1404	489.02	40268	0.69807	0.00046545	0.99953	0.0009309	0.022808	FALSE
BrLib_34663	ZNF658	108.31/129.91	0/0	118.62	0	-6.9023	233.89	28208	0.70627	0.00055112	0.99945	0.0011022	0.022808	FALSE
BrLib_34688	RSL1D1	199.58/234.51	0/0	216.34	0	-7.7638	610.88	102000	0.67692	0.00029911	0.9997	0.00059823	0.022808	FALSE
BrLib_34710	RGS22	269.74/294.47	0/0	281.84	0	-8.1438	305.79	180000	0.66427	0.00022845	0.99977	0.00045689	0.022808	FALSE
BrLib_34712	PCDHB5	226.15/198.53	0/0	211.89	0	-7.734	381.73	97695	0.67792	0.00030551	0.99969	0.00061103	0.022808	FALSE
BrLib_34714	PCDHB5	120.57/137.91	0/0	128.95	0	-7.0218	150.5	33726	0.70215	0.00050632	0.99949	0.0010126	0.022808	FALSE
BrLib_34721	INTS1	129.42/151.23	0/0	139.9	0	-7.1386	238.17	40158	0.69814	0.00046606	0.99953	0.00093211	0.022808	FALSE
BrLib_34725	TMEM251	138.28/98.6	0/0	116.77	0	-6.8798	792.75	27274	0.70705	0.00055999	0.99944	0.00112	0.022808	FALSE
BrLib_34739	PTPN22	134.87/117.25	0/0	125.76	0	-6.9859	155.38	31964	0.70339	0.00051937	0.99948	0.0010387	0.022808	FALSE
BrLib_34769	FBXL21	155.99/155.23	0/0.96388	155.61	0.22617	-6.9969	0.2885	50431	0.69191	0.00041828	0.99958	0.00083657	0.022808	FALSE
BrLib_34775	ARL5A	130.79/144.57	0/0	137.5	0	-7.1138	95.063	38699	0.69899	0.00047432	0.99953	0.00094864	0.022808	FALSE
BrLib_34788	B3GAT3	128.74/148.57	0/0	138.3	0	-7.122	196.77	39179	0.6987	0.00047155	0.99953	0.0009431	0.022808	FALSE
BrLib_34830	OR2L2	235.69/253.16	0/0	244.27	0	-7.9382	152.78	132000	0.67109	0.00026432	0.99974	0.00052863	0.022808	FALSE
BrLib_34891	FBXO9	104.22/112.59	0/0	108.32	0	-6.7725	35.054	23228	0.71076	0.00060433	0.9994	0.0012087	0.022808	FALSE
BrLib_34907	FBXO4	226.15/236.51	0/1.9278	231.27	0.35031	-7.4264	53.654	118000	0.67269	0.00043289	0.99957	0.00086579	0.022808	FALSE
BrLib_34908	FBXO4	173.7/116.59	0/0	142.31	0	-7.163	1646.9	41651	0.6973	0.00045805	0.99954	0.0009161	0.022808	FALSE
BrLib_34951	ARFGAP3	333.09/374.41	0/0	353.15	0	-8.4682	854.46	292000	0.65363	0.00018148	0.99982	0.00036296	0.022808	FALSE
BrLib_34952	ARFGAP3	269.74/389.74	0/5.7833	324.24	0.66702	-7.6081	7259.8	243000	0.65629	0.00058415	0.99942	0.0011683	0.022808	FALSE
BrLib_35042	OR10J1	247.27/198.53	0/0	221.56	0	-7.7981	1191	108000	0.67577	0.00029194	0.99971	0.00058387	0.022808	FALSE
BrLib_35057	OR10A3	308.57/306.46	0/0	307.51	0	-8.2692	2.2274	217000	0.66014	0.00020901	0.99979	0.00041801	0.022808	FALSE
BrLib_3506	PLK3	168.25/129.91	0/0	147.84	0	-7.2177	737.92	45197	0.69543	0.00044062	0.99956	0.00088125	0.022808	FALSE
BrLib_35068	SLC17A5	125.34/114.59	0/0	119.84	0	-6.917	57.769	28834	0.70576	0.00054541	0.99945	0.0010908	0.022808	FALSE
BrLib_35078	CNNM3	223.42/247.83	0/0	235.31	0	-7.8846	298.09	122000	0.67288	0.00027457	0.99973	0.00054914	0.022808	FALSE
BrLib_3510	CNN1	239.77/265.15	0/0	252.14	0	-7.9838	322.33	142000	0.66957	0.0002559	0.99974	0.00051181	0.022808	FALSE
BrLib_35149	OR10H3	191.41/262.49	0/0	224.15	0	-7.8147	2541.9	110000	0.67521	0.0002885	0.99971	0.00057701	0.022808	FALSE
BrLib_35157	OR10G2	153.26/140.57	0/0	146.78	0	-7.2073	80.577	44504	0.69578	0.00044387	0.99956	0.00088774	0.022808	FALSE
BrLib_35173	AATF	115.8/159.89	0/0	136.07	0	-7.0988	978.39	37841	0.6995	0.00047939	0.99952	0.00095878	0.022808	FALSE
BrLib_35174	AATF	209.8/234.51	0/0	221.81	0	-7.7997	305.47	108000	0.67572	0.0002916	0.99971	0.00058321	0.022808	FALSE
BrLib_35183	PCOLCE2	340.59/296.47	2.8044/0	317.76	0.43892	-7.7913	974.41	233000	0.65768	0.00039233	0.99961	0.00078465	0.022808	FALSE
BrLib_35213	OR8B2	121.25/140.57	998.36/561.94	130.55	749.02	2.5113	186.95	34632	3.3234	0.99941	0.00058629	0.0011726	0.022808	TRUE
BrLib_35225	ELP4	166.89/158.56	0/0	162.67	0	-7.3546	34.677	55459	0.69075	0.00039982	0.9996	0.00079965	0.022808	FALSE
BrLib_35239	OR7C1	140.32/150.57	0/0	145.35	0	-7.1933	52.484	43582	0.69626	0.0004483	0.99955	0.0008966	0.022808	FALSE
BrLib_35241	OR7C1	117.16/133.91	0/0	125.26	0	-6.9802	140.41	31694	0.70358	0.00052147	0.99948	0.0010429	0.022808	FALSE
BrLib_35284	OR1L1	110.35/112.59	0/0	111.46	0	-6.8133	2.511	24692	0.70935	0.00058705	0.99941	0.0011741	0.022808	FALSE
BrLib_35299	RPS6KC1	142.37/149.9	1.4022/0	146.08	0.28758	-6.8358	28.386	44052	0.69464	0.00056719	0.99943	0.0011344	0.022808	FALSE
BrLib_35329	COPG2	121.25/161.89	0/0	140.1	0	-7.1406	830.19	40282	0.69807	0.00046537	0.99953	0.00093075	0.022808	FALSE
BrLib_35347	SEC22A	130.1/143.9	0/0	136.83	0	-7.1067	95.27	38293	0.69923	0.0004767	0.99952	0.00095339	0.022808	FALSE
BrLib_3535	CNTF	187.32/128.58	0/0	155.2	0	-7.2872	1740.5	50147	0.69305	0.00041941	0.99958	0.00083881	0.022808	FALSE
BrLib_35371	GPR160	193.45/173.88	0/0	183.41	0	-7.5268	191.63	71708	0.68491	0.00035388	0.99965	0.00070776	0.022808	FALSE
BrLib_35385	DNAJC2	239.77/163.22	0/0	197.83	0	-7.6354	2956.8	84332	0.68124	0.00032764	0.99967	0.00065527	0.022808	FALSE
BrLib_35448	NOX1	109.67/104.6	0/0	107.1	0	-6.7563	12.867	22671	0.71132	0.00061132	0.99939	0.0012226	0.022808	FALSE
BrLib_35450	NOX1	181.87/102.6	0/0	136.6	0	-7.1044	3205.7	38159	0.69931	0.00047749	0.99952	0.00095499	0.022808	FALSE
BrLib_35474	PELP1	43.595/83.944	245.38/475.19	60.499	341.48	2.4774	835.38	6688.9	3.4356	0.99962	0.00038383	0.00076766	0.022808	TRUE
BrLib_35487	STAU2	309.25/243.17	0/0	274.23	0	-8.1045	2191.3	170000	0.66557	0.00023491	0.99977	0.00046982	0.022808	FALSE
BrLib_35491	PPA2	228.87/241.84	0/0	235.27	0	-7.8843	84.04	122000	0.67289	0.00027462	0.99973	0.00054925	0.022808	FALSE
BrLib_35506	VPS41	321.51/239.84	0/0	277.69	0	-8.1225	3353.2	174000	0.66497	0.00023193	0.99977	0.00046385	0.022808	FALSE
BrLib_35512	TSPAN13	366.47/368.42	4.2066/0	367.44	0.55625	-7.8872	1.8974	318000	0.65079	0.00042869	0.99957	0.00085739	0.022808	FALSE
BrLib_3553	COL2A1	151.9/115.26	1124.6/634.23	132.32	844.53	2.665	674.64	35641	3.7726	0.99989	0.00010653	0.00021306	0.022808	TRUE
BrLib_35532	FOXP1	100.13/145.24	0/0	120.6	0	-6.9259	1025.9	29223	0.70545	0.00054195	0.99946	0.0010839	0.022808	FALSE
BrLib_35565	TAF5L	174.38/123.25	0/0	146.6	0	-7.2056	1316.9	44389	0.69584	0.00044441	0.99956	0.00088882	0.022808	FALSE
BrLib_35584	ZBTB11	117.84/141.24	0/0	129.01	0	-7.0225	274.23	33762	0.70212	0.00050606	0.99949	0.0010121	0.022808	FALSE
BrLib_35606	PDE7B	172.34/153.9	1.4022/0	162.86	0.28758	-6.9916	170.16	55595	0.68948	0.00050784	0.99949	0.0010157	0.022808	FALSE
BrLib_35619	DKK2	173.7/169.89	876.37/1261.7	171.78	1051.5	2.6068	7.2708	62325	3.524	0.99972	0.0002818	0.00056361	0.022808	TRUE
BrLib_35629	AFF4	299.72/255.16	0/0	276.54	0	-8.1166	994.14	173000	0.66517	0.00023291	0.99977	0.00046581	0.022808	FALSE
BrLib_3566	COL4A2	141.68/113.92	1239.5/506.04	127.05	792	2.6306	386.46	32672	3.6788	0.99985	0.00015439	0.00030879	0.022808	TRUE
BrLib_35665	MORC1	101.49/171.22	0/0.96388	131.83	0.22617	-6.7593	2471.7	35359	0.69986	0.00049508	0.9995	0.00099016	0.022808	FALSE
BrLib_35676	FILIP1	180.51/161.22	0/0	170.6	0	-7.4229	186.12	61407	0.68843	0.00038094	0.99962	0.00076188	0.022808	FALSE
BrLib_35678	FILIP1	192.77/173.22	0/0	182.73	0	-7.5215	191.34	71145	0.68509	0.00035521	0.99964	0.00071042	0.022808	FALSE
BrLib_35696	INTU	115.12/111.92	0/0	113.51	0	-6.8393	5.0993	25672	0.70845	0.00057631	0.99942	0.0011526	0.022808	FALSE
BrLib_35705	BRPF3	112.39/108.59	0/0	110.48	0	-6.8006	7.22	24226	0.70979	0.00059238	0.99941	0.0011848	0.022808	FALSE
BrLib_35712	NDOR1	117.84/99.267	0/0	108.16	0	-6.7703	172.86	23151	0.71084	0.00060528	0.99939	0.0012106	0.022808	FALSE
BrLib_35756	IL36A	146.45/178.55	1971.5/517.6	161.71	1010.2	2.6357	516.29	54757	3.626	0.99981	0.00019059	0.00038118	0.022808	TRUE
BrLib_35771	DISC1	483.63/444.37	0/0.96388	463.58	0.22617	-8.5656	771.21	523000	0.64067	0.00013744	0.99986	0.00027488	0.022808	FALSE
BrLib_35804	TUBGCP4	168.93/151.9	0/0	160.19	0	-7.3326	145.16	53663	0.6915	0.00040612	0.99959	0.00081225	0.022808	FALSE
BrLib_35856	CHMP2A	64.03/67.288	1229.7/139.76	65.639	414.64	2.6409	5.3076	7960.7	3.9115	0.99994	5.96e-05	0.00011926	0.022808	TRUE
BrLib_35873	NFU1	328.33/317.12	3536.3/1108.5	322.67	1979.9	2.6135	62.783	241000	3.3787	0.99951	0.00048894	0.00097788	0.022808	TRUE
BrLib_35910	LSM3	194.13/143.9	0/1.9278	167.14	0.35031	-6.9603	1268.6	58776	0.68798	0.00060252	0.9994	0.001205	0.022808	FALSE
BrLib_3594	COL6A1	192.77/167.22	0/0	179.54	0	-7.4962	326.84	68511	0.68594	0.00036163	0.99964	0.00072327	0.022808	FALSE
BrLib_35942	SPINK4	143.73/147.9	0/0	145.8	0	-7.1977	8.7078	43869	0.69611	0.00044691	0.99955	0.00089382	0.022808	FALSE
BrLib_35967	CRCP	205.71/173.88	0/0	189.13	0	-7.5708	507.5	76587	0.68342	0.00034299	0.99966	0.00068597	0.022808	FALSE
BrLib_3599	COL6A2	123.29/99.267	0/0	110.63	0	-6.8026	289.46	24298	0.70972	0.00059155	0.99941	0.0011831	0.022808	FALSE
BrLib_3603	COL6A3	111.03/117.25	0/0	114.1	0	-6.8467	19.369	25958	0.70819	0.00057328	0.99943	0.0011466	0.022808	FALSE
BrLib_36075	RABGEF1	208.44/225.18	1588.7/1182.7	216.65	1370.7	2.6559	140.22	102000	3.6056	0.99979	0.00020744	0.00041488	0.022808	TRUE
BrLib_36092	TMEM97	232.28/222.52	0/0	227.35	0	-7.8351	47.662	114000	0.67453	0.00028437	0.99972	0.00056875	0.022808	FALSE
BrLib_36095	STK39	109.67/231.84	0/0	159.46	0	-7.3261	7718.5	53144	0.69172	0.000408	0.99959	0.00081601	0.022808	FALSE
BrLib_36121	HTRA2	199.58/197.87	0/0	198.72	0	-7.6419	1.4735	85149	0.68102	0.00032614	0.99967	0.00065228	0.022808	FALSE
BrLib_3615	COL8A2	352.85/266.49	0/0	306.64	0	-8.2651	3747.3	216000	0.66027	0.00020961	0.99979	0.00041922	0.022808	FALSE
BrLib_36157	PPP2R3B	108.99/93.937	744.56/545.55	101.18	637.34	2.6432	113.42	20074	3.7842	0.9999	0.00010114	0.00020229	0.022808	TRUE
BrLib_36176	NKIRAS2	236.37/232.51	0/2.8916	234.43	0.44696	-7.3461	7.4369	121000	0.67178	0.0005448	0.99946	0.0010896	0.022808	FALSE
BrLib_3618	COL9A1	185.28/277.81	0/0	226.88	0	-7.8321	4324.9	113000	0.67463	0.00028497	0.99972	0.00056994	0.022808	FALSE
BrLib_36185	CDH19	100.81/111.26	0/0	105.91	0	-6.7402	54.582	22133	0.71188	0.00061832	0.99938	0.0012366	0.022808	FALSE
BrLib_3619	COL9A1	117.84/135.24	0/0	126.24	0	-6.9914	151.55	32231	0.70319	0.00051733	0.99948	0.0010347	0.022808	FALSE
BrLib_36233	GIT1	104.9/153.9	0/0	127.06	0	-7.0007	1211.2	32678	0.70288	0.00051396	0.99949	0.0010279	0.022808	FALSE
BrLib_36251	C11orf54	138.96/165.89	0/0	151.83	0	-7.2558	363.3	47844	0.69412	0.00042887	0.99957	0.00085775	0.022808	FALSE
BrLib_36289	FLVCR1	192.77/169.89	0/0	180.97	0	-7.5075	262.15	69681	0.68556	0.00035874	0.99964	0.00071747	0.022808	FALSE
BrLib_36293	TMPRSS11E	267.02/268.49	0/0.96388	267.75	0.22617	-7.776	1.0752	161000	0.66614	0.00024071	0.99976	0.00048141	0.022808	FALSE
BrLib_36314	DBNL	173.7/226.51	0/0	198.36	0	-7.6392	1400.8	84813	0.68111	0.00032675	0.99967	0.0006535	0.022808	FALSE
BrLib_36323	COMMD5	165.52/139.24	0/0	151.81	0	-7.2556	346.1	47835	0.69413	0.00042891	0.99957	0.00085782	0.022808	FALSE
BrLib_36353	C16orf72	144.41/139.24	966.11/791.34	141.8	874.37	2.6159	13.36	41333	3.6033	0.99979	0.00020746	0.00041493	0.022808	TRUE
BrLib_36388	SETD2	188/156.56	1357.3/923.39	171.56	1119.5	2.699	495.34	62156	3.8024	0.9999	9.5e-05	0.00019001	0.022808	TRUE
BrLib_36393	MRPL18	130.1/129.91	0/0	130.01	0	-7.0335	0.018307	34323	0.70175	0.00050212	0.9995	0.0010042	0.022808	FALSE
BrLib_36420	PHPT1	320.83/374.41	0/0	346.59	0	-8.4412	1437.7	280000	0.65451	0.00018499	0.99982	0.00036997	0.022808	FALSE
BrLib_36423	BABAM1	249.31/205.86	0/1.9278	226.55	0.35031	-7.3967	946.01	113000	0.67366	0.00044209	0.99956	0.00088419	0.022808	FALSE
BrLib_36425	BABAM1	192.09/106.59	0/0	143.1	0	-7.1709	3732.7	42147	0.69703	0.00045548	0.99954	0.00091096	0.022808	FALSE
BrLib_36431	MRPL15	153.26/240.5	0/0	191.99	0	-7.5924	3853.3	79092	0.68269	0.00033778	0.99966	0.00067556	0.022808	FALSE
BrLib_36449	MRPL22	115.12/211.86	736.15/1162.4	156.17	925.06	2.5587	4786.3	50824	3.4106	0.99957	0.00042889	0.00085778	0.022808	TRUE
BrLib_36453	LGALSL	228.19/215.19	0/0	221.6	0	-7.7983	84.573	108000	0.67576	0.00029189	0.99971	0.00058379	0.022808	FALSE
BrLib_36457	ORMDL2	361.02/333.78	0/0	347.13	0	-8.4435	371.31	281000	0.65444	0.00018469	0.99982	0.00036939	0.022808	FALSE
BrLib_36481	DROSHA	189.37/187.87	0/0	188.62	0	-7.567	1.1136	76143	0.68355	0.00034393	0.99966	0.00068787	0.022808	FALSE
BrLib_36482	DROSHA	159.39/144.57	0/0.96388	151.8	0.22617	-6.9614	109.96	47826	0.6931	0.00042895	0.99957	0.0008579	0.022808	FALSE
BrLib_36487	N6AMT1	122.61/112.59	0/0	117.49	0	-6.8887	50.224	27638	0.70674	0.00055648	0.99944	0.001113	0.022808	FALSE
BrLib_3649	COL15A1	262.25/321.12	0/0	290.2	0	-8.1858	1737	192000	0.66288	0.00022174	0.99978	0.00044347	0.022808	FALSE
BrLib_36505	PYCARD	136.92/157.23	0/0	146.72	0	-7.2067	206.53	44465	0.6958	0.00044405	0.99956	0.00088811	0.022808	FALSE
BrLib_36581	USP25	326.28/312.46	0/0	319.29	0	-8.3233	95.579	235000	0.65837	0.00020114	0.9998	0.00040228	0.022808	FALSE
BrLib_36590	TMOD4	172.34/219.19	0/0	194.36	0	-7.61	1101.4	81190	0.6821	0.0003336	0.99967	0.00066721	0.022808	FALSE
BrLib_3660	COL17A1	143.05/137.24	0/0	140.11	0	-7.1407	16.852	40288	0.69806	0.00046535	0.99953	0.00093069	0.022808	FALSE
BrLib_36625	UQCR10	381.46/315.79	3711.6/1519.1	347.07	2374.5	2.7708	2161	281000	3.8229	0.99991	8.87e-05	0.00017735	0.022808	TRUE
BrLib_3665	COMP	146.45/104.6	0/0	123.77	0	-6.9631	882.12	30893	0.70417	0.00052784	0.99947	0.0010557	0.022808	FALSE
BrLib_36650	REPIN1	155.31/79.28	0/0	110.97	0	-6.807	2970.1	24458	0.70957	0.00058971	0.99941	0.0011794	0.022808	FALSE
BrLib_36652	GRHL1	157.35/238.51	0/0	193.73	0	-7.6053	3328.4	80629	0.68225	0.00033471	0.99967	0.00066941	0.022808	FALSE
BrLib_36687	ANAPC2	102.18/117.25	0/0	109.46	0	-6.7873	113.82	23750	0.71025	0.00059798	0.9994	0.001196	0.022808	FALSE
BrLib_3674	COPA	173.7/94.603	0/0	128.19	0	-7.0134	3199.1	33306	0.70244	0.00050934	0.99949	0.0010187	0.022808	FALSE
BrLib_36754	ST8SIA5	660.06/654.89	0/16.386	657.47	1.184	-8.236	13.33	1110000	0.62395	0.00050338	0.9995	0.0010068	0.022808	FALSE
BrLib_36764	HOOK2	189.37/278.48	0/0	229.64	0	-7.8495	4007.2	116000	0.67405	0.00028148	0.99972	0.00056296	0.022808	FALSE
BrLib_36806	GMPPA	259.53/248.5	0/0	253.95	0	-7.9941	60.807	144000	0.66923	0.00025405	0.99975	0.00050809	0.022808	FALSE
BrLib_36814	TIMM22	367.83/268.49	0/0.96388	314.26	0.22617	-8.0062	4965.4	227000	0.65864	0.00020443	0.9998	0.00040886	0.022808	FALSE
BrLib_3684	KLF6	132.83/174.55	0/0	152.27	0	-7.2599	874.34	48141	0.69398	0.00042762	0.99957	0.00085523	0.022808	FALSE
BrLib_36873	OSGIN1	40.189/81.279	445.9/281.45	57.16	354.26	2.6108	869.72	5925.5	3.8596	0.99993	7.36e-05	0.00014729	0.022808	TRUE
BrLib_36896	POMT2	245.22/170.55	0/0	204.51	0	-7.6831	2810.6	90547	0.67963	0.00031675	0.99968	0.0006335	0.022808	FALSE
BrLib_36931	LRP12	147.13/143.24	1.4022/0	145.17	0.28758	-6.8269	7.5909	43466	0.69494	0.00057081	0.99943	0.0011416	0.022808	FALSE
BrLib_36953	UBQLN2	175.74/137.91	1.4022/0	155.68	0.28758	-6.927	718.37	50481	0.69162	0.00053166	0.99947	0.0010633	0.022808	FALSE
BrLib_36954	UBQLN2	196.86/191.2	0/0	194.01	0	-7.6074	15.986	80882	0.68218	0.00033421	0.99967	0.00066841	0.022808	FALSE
BrLib_36970	RHOD	141.68/153.9	0/0	147.66	0	-7.2159	74.605	45079	0.69549	0.00044117	0.99956	0.00088234	0.022808	FALSE
BrLib_36978	SLC39A2	269.06/243.84	0/0	256.14	0	-8.0064	318.4	147000	0.66882	0.00025184	0.99975	0.00050367	0.022808	FALSE
BrLib_36991	OBP2A	160.76/211.19	0/0	184.26	0	-7.5334	1277.7	72422	0.68468	0.00035222	0.99965	0.00070444	0.022808	FALSE
BrLib_3701	COX4I1	119.89/131.91	1020.8/532.06	125.76	736.98	2.5415	72.34	31964	3.4187	0.99959	0.00041441	0.00082881	0.022808	TRUE
BrLib_37011	GLTSCR2	158.03/171.22	0/0	164.49	0	-7.3706	86.972	56799	0.69021	0.00039532	0.9996	0.00079064	0.022808	FALSE
BrLib_37030	ERO1L	181.87/185.21	0/0	183.53	0	-7.5277	5.5635	71814	0.68487	0.00035363	0.99965	0.00070727	0.022808	FALSE
BrLib_37043	SH3KBP1	292.22/299.13	0/0	295.66	0	-8.2127	23.869	199000	0.662	0.00021756	0.99978	0.00043512	0.022808	FALSE
BrLib_37095	KCNIP2	166.89/145.9	0/0.96388	156.04	0.22617	-7.0009	220.44	50733	0.69178	0.0004171	0.99958	0.0008342	0.022808	FALSE
BrLib_37101	KCNIP1	155.99/113.92	0/0	133.31	0	-7.0694	890.17	36215	0.70051	0.00048949	0.99951	0.00097899	0.022808	FALSE
BrLib_37113	NT5C	119.89/130.58	0/0	125.12	0	-6.9786	57.19	31619	0.70364	0.00052206	0.99948	0.0010441	0.022808	FALSE
BrLib_37122	CD209	222.74/199.87	0/0	210.99	0	-7.7279	261.89	96811	0.67812	0.00030684	0.99969	0.00061367	0.022808	FALSE
BrLib_37211	CD207	247.27/153.9	0/0	195.08	0	-7.6153	4419.5	81836	0.68192	0.00033235	0.99967	0.0006647	0.022808	FALSE
BrLib_37218	DUOX2	305.85/205.2	2.8044/0	250.52	0.43892	-7.4495	5115.4	140000	0.66871	0.00050001	0.9995	0.001	0.022808	FALSE
BrLib_37233	SYCP3	154.63/161.22	0/0	157.89	0	-7.3119	21.774	52029	0.69221	0.00041213	0.99959	0.00082427	0.022808	FALSE
BrLib_37289	GEMIN4	106.26/128.58	0/0	116.89	0	-6.8813	249.59	27335	0.70699	0.00055939	0.99944	0.0011188	0.022808	FALSE
BrLib_3729	COX7A2	118.52/164.56	0/0	139.66	0	-7.136	1066.6	40007	0.69822	0.00046689	0.99953	0.00093378	0.022808	FALSE
BrLib_37326	DCAF8	195.5/203.2	0/1.9278	199.31	0.35031	-7.2128	29.649	85688	0.67968	0.0005037	0.9995	0.0010074	0.022808	FALSE
BrLib_37443	NTM	104.22/113.26	0/0	108.64	0	-6.7767	40.858	23375	0.71062	0.00060252	0.9994	0.001205	0.022808	FALSE
BrLib_3745	COX10	328.33/417.72	3400.3/1495.9	370.34	2255.4	2.6032	4010.1	323000	3.3157	0.99938	0.00061547	0.0012309	0.022808	TRUE
BrLib_37456	IMPG2	154.63/238.51	0/0	192.04	0	-7.5928	3558.9	79134	0.68268	0.00033769	0.99966	0.00067539	0.022808	FALSE
BrLib_37476	SOST	190.05/301.8	0/0.96388	239.49	0.22617	-7.6157	6326.7	127000	0.6714	0.00026969	0.99973	0.00053937	0.022808	FALSE
BrLib_37477	SOST	130.1/137.91	0/0	133.95	0	-7.0763	30.452	36588	0.70028	0.00048712	0.99951	0.00097423	0.022808	FALSE
BrLib_37491	TPRKB	220.02/265.82	1.4022/0	241.84	0.28758	-7.5592	1051.3	130000	0.67077	0.00033954	0.99966	0.00067909	0.022808	FALSE
BrLib_375	ADORA2A	202.31/192.54	0/0	197.36	0	-7.632	47.745	83904	0.68135	0.00032843	0.99967	0.00065686	0.022808	FALSE
BrLib_37518	DERL2	192.77/137.24	0/0	162.66	0	-7.3545	1552.9	55448	0.69076	0.00039986	0.9996	0.00079972	0.022808	FALSE
BrLib_37523	FAHD2A	209.8/225.18	0/0	217.36	0	-7.7705	118.32	103000	0.67669	0.00029769	0.9997	0.00059539	0.022808	FALSE
BrLib_37549	RRP15	217.98/288.47	0/2.8916	250.76	0.44696	-7.4429	2497.1	140000	0.66864	0.00050866	0.99949	0.0010173	0.022808	FALSE
BrLib_37562	MRPS16	115.12/105.26	0/0	110.08	0	-6.7955	48.591	24041	0.70997	0.00059454	0.99941	0.0011891	0.022808	FALSE
BrLib_37577	PAM16	231.6/157.89	0/0	191.23	0	-7.5867	2740.9	78419	0.68288	0.00033915	0.99966	0.00067831	0.022808	FALSE
BrLib_376	ADORA2A	173.7/253.83	0/0	209.98	0	-7.7209	3239.1	95814	0.67836	0.00030835	0.99969	0.0006167	0.022808	FALSE
BrLib_37634	GMNN	192.77/214.52	0/0	203.36	0	-7.6749	236.71	89458	0.67991	0.00031858	0.99968	0.00063715	0.022808	FALSE
BrLib_37658	TXNDC11	99.451/153.9	0/0	123.72	0	-6.9625	1499.6	30866	0.70419	0.00052807	0.99947	0.0010561	0.022808	FALSE
BrLib_37684	MRPL2	124.65/125.25	0/0	124.95	0	-6.9767	0.17672	31529	0.7037	0.00052277	0.99948	0.0010455	0.022808	FALSE
BrLib_377	ADORA2B	431.18/437.71	7.011/0	434.43	0.74327	-7.9645	21.277	455000	0.64288	0.00048279	0.99952	0.00096557	0.022808	FALSE
BrLib_37733	POLR1D	269.06/298.47	0/0	283.38	0	-8.1517	432.55	182000	0.66401	0.00022717	0.99977	0.00045435	0.022808	FALSE
BrLib_37734	POLR1D	245.9/313.12	0/0	277.49	0	-8.1215	2267.4	174000	0.66501	0.0002321	0.99977	0.0004642	0.022808	FALSE
BrLib_3776	CPB1	104.9/95.269	1233.9/342.18	99.969	649.81	2.6883	46.408	19563	3.9311	0.99994	5.54e-05	0.00011086	0.022808	TRUE
BrLib_3777	CPB2	343.99/325.78	0/0.96388	334.76	0.22617	-8.0971	165.86	260000	0.6557	0.00019166	0.99981	0.00038332	0.022808	FALSE
BrLib_37793	IFT52	143.73/150.57	1163.8/623.63	147.11	851.94	2.5258	23.382	44715	3.3332	0.99943	0.00056736	0.0011347	0.022808	TRUE
BrLib_37821	PHF20L1	260.21/248.5	0/3.8555	254.29	0.52893	-7.3835	68.553	144000	0.66778	0.00059348	0.99941	0.001187	0.022808	FALSE
BrLib_37824	TFB1M	126.7/148.57	0/0	137.2	0	-7.1106	239.5	38514	0.6991	0.0004754	0.99952	0.00095079	0.022808	FALSE
BrLib_37836	RDH11	252.03/207.19	0/0	228.52	0	-7.8425	1007.7	115000	0.67429	0.00028289	0.99972	0.00056578	0.022808	FALSE
BrLib_3784	CPD	140.32/87.275	0/0	110.67	0	-6.8031	1426.6	24315	0.7097	0.00059135	0.99941	0.0011827	0.022808	FALSE
BrLib_37858	RMDN1	216.61/216.52	0/0	216.57	0	-7.7653	0.0042189	102000	0.67687	0.0002988	0.9997	0.0005976	0.022808	FALSE
BrLib_37859	MRPS2	134.87/136.57	0/0.96388	135.72	0.22617	-6.8009	1.4495	37632	0.69846	0.00048065	0.99952	0.00096131	0.022808	FALSE
BrLib_37862	MRPS2	132.15/170.55	0/0	150.13	0	-7.2396	740.44	46704	0.69468	0.00043381	0.99957	0.00086763	0.022808	FALSE
BrLib_37878	COMMD2	228.19/245.17	0/0	236.53	0	-7.892	144.13	124000	0.67263	0.00027313	0.99973	0.00054626	0.022808	FALSE
BrLib_37879	ZNF706	279.96/180.55	0/0	224.83	0	-7.8191	5000.8	111000	0.67507	0.00028762	0.99971	0.00057524	0.022808	FALSE
BrLib_37881	ZNF706	132.15/143.9	0/0	137.9	0	-7.1179	69.13	38937	0.69885	0.00047294	0.99953	0.00094587	0.022808	FALSE
BrLib_37888	GOLGA7	356.93/311.12	4489.8/1005.3	333.24	2124.6	2.6689	1050.5	258000	3.5282	0.99972	0.0002811	0.0005622	0.022808	TRUE
BrLib_37892	NAA20	82.422/150.57	0/0	111.4	0	-6.8126	2373.6	24663	0.70937	0.00058737	0.99941	0.0011747	0.022808	FALSE
BrLib_37939	INSIG2	260.21/257.16	0/0	258.68	0	-8.0206	4.6439	150000	0.66835	0.00024931	0.99975	0.00049863	0.022808	FALSE
BrLib_37958	A4GNT	320.83/311.12	0/1.9278	315.94	0.35031	-7.8748	47.128	230000	0.65813	0.00031494	0.99969	0.00062988	0.022808	FALSE
BrLib_37961	ING4	121.93/113.26	0/0	117.51	0	-6.8889	37.621	27648	0.70673	0.00055638	0.99944	0.0011128	0.022808	FALSE
BrLib_37995	VPS28	60.624/77.948	534.24/358.56	68.743	437.67	2.653	150.64	8786.3	3.9359	0.99995	5.39e-05	0.00010789	0.022808	TRUE
BrLib_38052	PLEKHO1	160.08/97.268	0/0	124.78	0	-6.9748	2002.6	31438	0.70377	0.00052348	0.99948	0.001047	0.022808	FALSE
BrLib_3807	CPN1	253.4/216.52	0/0	234.23	0	-7.878	680.94	121000	0.6731	0.00027586	0.99972	0.00055171	0.022808	FALSE
BrLib_38101	IPO11	200.95/120.59	0/0	155.67	0	-7.2916	3280.9	50472	0.6929	0.00041812	0.99958	0.00083625	0.022808	FALSE
BrLib_38103	RAPGEFL1	168.25/159.89	0/0	164.02	0	-7.3665	34.927	56448	0.69035	0.00039648	0.9996	0.00079297	0.022808	FALSE
BrLib_38125	DDX47	136.92/101.27	0/0	117.75	0	-6.8918	639.07	27767	0.70663	0.00055525	0.99944	0.0011105	0.022808	FALSE
BrLib_38129	NUSAP1	145.77/133.24	0/0	139.37	0	-7.1331	78.505	39829	0.69833	0.00046788	0.99953	0.00093576	0.022808	FALSE
BrLib_38158	LUZP4	164.84/169.22	0/0	167.02	0	-7.3925	9.574	58681	0.68946	0.00038924	0.99961	0.00077848	0.022808	FALSE
BrLib_38165	ZNF219	112.39/113.26	0/0	112.82	0	-6.8307	0.37297	25341	0.70875	0.00057987	0.99942	0.0011597	0.022808	FALSE
BrLib_38193	VRK3	197.54/198.53	1.4022/0	198.04	0.28758	-7.2722	0.4931	84519	0.6802	0.00041619	0.99958	0.00083238	0.022808	FALSE
BrLib_38201	DRICH1	341.27/340.44	0/0	340.85	0	-8.4172	0.34428	271000	0.65529	0.00018817	0.99981	0.00037633	0.022808	FALSE
BrLib_38216	ANKRD39	180.51/193.87	0/0	187.07	0	-7.5551	89.258	74811	0.68395	0.00034683	0.99965	0.00069366	0.022808	FALSE
BrLib_38232	PAIP2	160.76/167.89	0/0	164.28	0	-7.3688	25.424	56643	0.69027	0.00039583	0.9996	0.00079166	0.022808	FALSE
BrLib_38236	PDZD11	136.23/95.269	280.44/1719.6	113.93	694.47	2.5973	845.74	25874	3.6092	0.9998	0.00020194	0.00040388	0.022808	TRUE
BrLib_38243	C6orf203	160.76/117.25	0/0	137.29	0	-7.1116	952.08	38572	0.69906	0.00047506	0.99952	0.00095011	0.022808	FALSE
BrLib_38275	TMEM216	201.63/224.52	0/0	212.76	0	-7.7399	262.13	98558	0.67772	0.00030424	0.9997	0.00060848	0.022808	FALSE
BrLib_38278	TMEM216	192.09/304.46	0/0	241.84	0	-7.9238	6396.5	130000	0.67157	0.00026702	0.99973	0.00053404	0.022808	FALSE
BrLib_38287	MRPL27	118.52/134.58	0/0	126.3	0	-6.992	128.96	32259	0.70317	0.00051712	0.99948	0.0010342	0.022808	FALSE
BrLib_38288	MRPL27	179.15/213.86	0/0	195.73	0	-7.6201	603.49	82429	0.68175	0.00033121	0.99967	0.00066242	0.022808	FALSE
BrLib_38292	CDKL3	204.35/189.87	0/0	196.98	0	-7.6292	104.86	83556	0.68145	0.00032908	0.99967	0.00065816	0.022808	FALSE
BrLib_38293	CDKL3	112.39/119.92	0/0	116.1	0	-6.8715	28.327	26939	0.70733	0.00056328	0.99944	0.0011266	0.022808	FALSE
BrLib_38305	PIPOX	124.65/113.92	0/0	119.17	0	-6.9089	57.609	28488	0.70604	0.00054854	0.99945	0.0010971	0.022808	FALSE
BrLib_38306	PIPOX	202.31/225.18	0/0	213.44	0	-7.7444	261.79	99229	0.67757	0.00030326	0.9997	0.00060652	0.022808	FALSE
BrLib_38311	UBAP1	269.74/285.14	3285.3/1093	277.34	1895	2.7681	118.56	174000	3.8791	0.99993	7.02e-05	0.00014037	0.022808	TRUE
BrLib_38331	IER5	111.71/106.59	0/0	109.12	0	-6.783	13.095	23596	0.7104	0.00059983	0.9994	0.0011997	0.022808	FALSE
BrLib_38385	GMPR2	335.82/357.09	0/0	346.29	0	-8.44	226.37	280000	0.65455	0.00018515	0.99981	0.0003703	0.022808	FALSE
BrLib_38416	TIMMDC1	359.66/281.14	2882.9/1344.6	317.99	1968.9	2.6265	3093.9	233000	3.419	0.99958	0.0004219	0.0008438	0.022808	TRUE
BrLib_38423	CYP39A1	96.727/149.9	0/0	120.42	0	-6.9238	1430.5	29130	0.70553	0.00054277	0.99946	0.0010855	0.022808	FALSE
BrLib_38424	CYP39A1	194.82/241.17	0/0	216.76	0	-7.7666	1077.5	103000	0.67683	0.00029853	0.9997	0.00059706	0.022808	FALSE
BrLib_38433	ZDHHC3	235.69/235.84	1.4022/0	235.76	0.28758	-7.5226	0.012113	123000	0.67197	0.00034846	0.99965	0.00069692	0.022808	FALSE
BrLib_38439	FAM13B	226.15/195.2	0/0	210.11	0	-7.7218	479.51	95940	0.67833	0.00030816	0.99969	0.00061631	0.022808	FALSE
BrLib_38448	REEP2	155.31/172.55	0/0	163.7	0	-7.3637	148.77	56215	0.69044	0.00039726	0.9996	0.00079452	0.022808	FALSE
BrLib_38486	PHF21A	279.96/227.18	0/0	252.19	0	-7.9841	1396.7	142000	0.66956	0.00025585	0.99974	0.0005117	0.022808	FALSE
BrLib_38493	RSRC1	149.18/81.279	0/0	110.12	0	-6.7959	2357.3	24058	0.70995	0.00059434	0.99941	0.0011887	0.022808	FALSE
BrLib_38501	AMZ2	317.43/285.14	0/0	300.85	0	-8.2377	521.53	207000	0.66117	0.00021373	0.99979	0.00042746	0.022808	FALSE
BrLib_38512	ARL17A	91.958/130.58	0/0	109.58	0	-6.789	751.46	23808	0.71019	0.00059729	0.9994	0.0011946	0.022808	FALSE
BrLib_38528	SPTBN5	98.77/117.92	0/0	107.92	0	-6.7671	183.73	23043	0.71095	0.00060661	0.99939	0.0012132	0.022808	FALSE
BrLib_38544	THEM6	170.29/103.93	0/0	133.04	0	-7.0665	2235.2	36058	0.70061	0.0004905	0.99951	0.000981	0.022808	FALSE
BrLib_38553	DACT1	254.76/247.17	0/0.96388	250.93	0.22617	-7.6827	28.817	140000	0.6692	0.00025716	0.99974	0.00051432	0.022808	FALSE
BrLib_38577	KRT76	237.05/231.84	0/0	234.43	0	-7.8792	13.541	121000	0.67306	0.00027562	0.99972	0.00055124	0.022808	FALSE
BrLib_38583	MBTPS2	116.48/169.22	0/0	140.4	0	-7.1436	1402.7	40462	0.69796	0.00046439	0.99954	0.00092878	0.022808	FALSE
BrLib_38587	HOOK1	187.32/243.17	1.4022/0	213.43	0.28758	-7.3797	1566.1	99218	0.67666	0.00038565	0.99961	0.00077129	0.022808	FALSE
BrLib_38588	HOOK1	158.03/213.19	0/0	183.55	0	-7.5279	1529.7	71829	0.68487	0.0003536	0.99965	0.0007072	0.022808	FALSE
BrLib_38597	CHST15	140.32/151.9	0/0	146	0	-7.1996	67.031	43995	0.69604	0.0004463	0.99955	0.0008926	0.022808	FALSE
BrLib_38599	ZMYND10	154.63/219.85	0/0	184.38	0	-7.5343	2143.6	72524	0.68465	0.00035198	0.99965	0.00070397	0.022808	FALSE
[truncated: 75,442 more rows]
