# Supplementary material for: Cellular abundance of sodium phosphate cotransporter SLC20A1/PiT1 and phosphate uptake are controlled post-transcriptionally by ESCRT
Source: J Biol Chem. 2022 Apr 18;298(6):101945. doi: 10.1016/j.jbc.2022.101945 (PMC9123275; doi:10.1016/j.jbc.2022.101945)
Supplement: Supplemental Table S2 [file mmc2.xlsx]

## Sheet: BruA1_REF_1to1,BruA2_REF_1to1_V
id	num	neg|score	neg|p-value	neg|fdr	neg|rank	neg|goodsgrna	neg|lfc	pos|score	pos|p-value	pos|fdr	pos|rank	pos|goodsgrna	pos|lfc
VPS25	4	0.9874	0.98749	1	19793	0	3.8915	1.8071e-10	2.4612e-07	0.00165	1	3	3.8915
UBE2N	4	1	1	1	20096	0	3.7608	1.6684e-09	2.4612e-07	0.00165	2	4	3.7608
CLTC	4	1	1	1	20095	0	2.8897	6.6503e-09	2.4612e-07	0.00165	3	4	2.8897
CHMP6	4	1	1	1	20093	0	3.4516	3.5409e-08	7.3837e-07	0.00297	4	4	3.4516
SNF8	4	1	1	1	20094	0	2.822	3.6201e-08	7.3837e-07	0.00297	5	4	2.822
STUB1	4	1	1	1	20092	0	2.5166	1.4068e-07	1.2306e-06	0.004125	6	4	2.5166
VPS37A	4	0.99999	0.99999	1	20088	0	2.9427	3.6105e-07	2.2151e-06	0.006365	7	4	2.9427
UBAP1	4	0.9657	0.96575	1	19278	0	3.058	5.3461e-07	3.1996e-06	0.008045	8	3	3.058
ATP6V1A	4	0.97906	0.97918	1	19607	0	2.6365	7.5634e-07	4.1841e-06	0.009351	9	3	2.6365
CMTR1	4	0.010435	0.034913	0.794255	883	1	2.6544	1.7021e-06	7.1375e-06	0.014356	10	3	2.6544
VPS28	4	1	1	1	20091	0	2.5196	2.1598e-06	8.6143e-06	0.015752	11	4	2.5196
RABGGTB	4	0.88318	0.89496	1	17575	1	2.571	3.5476e-06	1.3537e-05	0.02269	12	3	2.571
INO80	4	0.081153	0.20641	0.982829	4207	1	-1.0251	4.3761e-06	1.5013e-05	0.023229	13	2	-1.0251
COX11	4	0.99999	1	1	20090	0	2.0104	5.2355e-06	1.8459e-05	0.023824	14	4	2.0104
CHMP5	4	0.47798	0.65365	1	12211	2	0.97156	5.4861e-06	1.8951e-05	0.023824	15	2	0.97156
BRD4	4	0.99999	1	1	20089	0	1.8941	5.5544e-06	1.8951e-05	0.023824	16	4	1.8941
ATP6V0D1	4	0.99999	0.99999	1	20087	0	2.4717	6.7577e-06	2.1905e-05	0.025917	17	3	2.4717
USP8	4	0.92363	0.92456	1	18310	1	2.7102	7.9378e-06	2.6827e-05	0.029978	18	3	2.7102
PIK3C3	4	0.99998	0.99998	1	20085	0	2.4253	1.1228e-05	3.7657e-05	0.039865	19	4	2.4253
MTF1	4	0.98871	0.98879	1	19826	0	2.0786	1.5315e-05	5.5377e-05	0.05288	20	2	2.0786
PATL2	4	0.40227	0.59813	1	11078	1	2.3398	1.5564e-05	5.587e-05	0.05288	21	3	2.3398
SPDYE5	4	0.99998	0.99998	1	20086	0	1.7897	1.5715e-05	5.7839e-05	0.05288	22	4	1.7897
NAA30	4	0.9945	0.99457	1	19953	0	2.2933	1.9233e-05	7.7528e-05	0.0678	23	3	2.2933
HSD17B12	4	0.631	0.76888	1	14480	1	2.3048	2.2007e-05	8.5897e-05	0.071021	24	3	2.3048
CMPK1	4	0.99965	0.99966	1	20074	0	2.3104	2.279e-05	8.9834e-05	0.071021	25	3	2.3104
GPI	4	0.87428	0.8895	1	17440	1	2.5654	2.3049e-05	9.1803e-05	0.071021	26	3	2.5654
HLA-G	4	0.99997	0.99997	1	20084	0	1.8422	2.6008e-05	0.00010509	0.077617	27	4	1.8422
PTPN23	4	0.40405	0.59943	1	11105	1	2.4609	2.7002e-05	0.00010805	0.077617	28	3	2.4609
SOX15	4	0.18315	0.36142	1	6942	3	-0.92728	2.7936e-05	0.00011297	0.078354	29	1	-0.92728
JTB	4	0.99997	0.99997	1	20083	0	1.8819	3.0345e-05	0.00011937	0.080033	30	4	1.8819
CTNNBL1	4	0.1897	0.37064	1	7064	2	-0.2804	3.4322e-05	0.00013118	0.085117	31	2	-0.2804
CHMP4B	4	0.17451	0.34904	1	6725	1	2.5	3.6349e-05	0.00013807	0.086788	32	3	2.5
ATP6V1D	4	0.99165	0.99174	1	19889	0	2.2138	3.9898e-05	0.00015333	0.093331	33	3	2.2138
CHMP3	4	0.91491	0.91733	1	18154	1	2.3303	4.0593e-05	0.00015776	0.093331	34	3	2.3303
BCS1L	4	0.93913	0.93912	1	18653	0	2.1956	4.5352e-05	0.00017352	0.099717	35	3	2.1956
BIN2	4	0.99993	0.99993	1	20082	0	2.1649	7.0216e-05	0.00027196	0.151953	36	3	2.1649
OR4F4	4	0.99992	0.99991	1	20081	0	1.6221	8.3841e-05	0.00032168	0.174873	37	4	1.6221
CDIPT	4	0.99394	0.994	1	19934	0	2.0289	9.4253e-05	0.00034826	0.183292	38	2	2.0289
ZNF675	4	0.33872	0.5523	1	10174	1	-1.2094	9.7781e-05	0.00036155	0.183292	39	2	-1.2094
NDUFB10	4	0.9999	0.9999	1	20080	0	2.1902	9.9187e-05	0.00036451	0.183292	40	4	2.1902
ZNF224	4	0.99989	0.99989	1	20079	0	-1.9157	0.00010526	0.00038174	0.187274	41	2	-1.9157
CPSF1	4	0.92771	0.92813	1	18378	1	1.6492	0.00010935	0.00039699	0.190123	42	2	1.6492
ATP6V0B	4	0.91639	0.91849	1	18180	1	1.9507	0.00012021	0.0004472	0.20451	43	3	1.9507
IER3IP1	4	0.99988	0.99987	1	20078	0	2.2086	0.00012126	0.0004536	0.20451	44	4	2.2086
GOLGA7	4	0.67773	0.80578	1	15238	1	2.3267	0.00012294	0.00045754	0.20451	45	3	2.3267
ARFRP1	4	0.5389	0.69865	1	13054	2	1.0088	0.0001294	0.00047674	0.208459	46	2	1.0088
SRSF7	4	0.0021565	0.0077029	0.577809	267	1	-0.78007	0.00014666	0.00054171	0.231831	47	2	-0.78007
ROCK1	4	0.65029	0.78404	1	14796	1	2.0662	0.00015068	0.0005555	0.232776	48	3	2.0662
UBE2D2	4	0.95804	0.95815	1	19098	0	2.0305	0.00015448	0.00057469	0.235906	49	3	2.0305
COPS3	4	0.99984	0.99984	1	20077	0	1.9469	0.00016335	0.00060669	0.241215	50	4	1.9469
STEAP4	4	0.88921	0.89875	1	17683	1	2.1137	0.00016479	0.00061161	0.241215	51	3	2.1137
NDUFA2	4	0.56246	0.71628	1	13419	1	1.639	0.00018086	0.0006697	0.259044	52	2	1.639
COL2A1	4	0.20311	0.38955	1	7361	2	-0.38055	0.00018545	0.00068496	0.259351	53	2	-0.38055
TAF2	4	0.64082	0.77662	1	14644	1	-0.2997	0.00018856	0.00069628	0.259351	54	2	-0.2997
FOXRED1	4	0.025099	0.078505	0.887203	1774	1	1.9647	0.00020451	0.00075239	0.275158	55	3	1.9647
AP2M1	4	0.99978	0.99977	1	20076	0	1.8127	0.00022422	0.00081392	0.292344	56	4	1.8127
TPMT	4	0.97763	0.97773	1	19573	0	1.8605	0.00023042	0.00084198	0.293189	57	2	1.8605
SUMO1	4	0.99977	0.99977	1	20075	0	1.7378	0.00023106	0.00084543	0.293189	58	4	1.7378
RNF19A	4	0.30811	0.52813	1	9734	1	-4.7733	0.00023745	0.00086512	0.294932	59	1	-4.7733
SLC4A9	4	0.98629	0.98639	1	19770	0	1.909	0.00027327	0.00099507	0.333581	60	3	1.909
EXOC3	4	0.89648	0.90369	1	17811	1	2.179	0.00028721	0.0010532	0.340888	61	3	2.179
IBA57	4	0.19528	0.37865	1	7195	2	-0.73595	0.00029284	0.0010743	0.340888	62	2	-0.73595
RTN4IP1	4	0.15686	0.32332	1	6277	1	1.876	0.00029666	0.0010837	0.340888	63	3	1.876
KYNU	4	0.73922	0.83007	1	15882	1	0.30422	0.00029683	0.0010847	0.340888	64	2	0.30422
OSBPL9	4	0.98561	0.98567	1	19758	0	1.71	0.00030433	0.0011088	0.343107	65	2	1.71
TSC1	4	0.98721	0.98729	1	19787	0	1.6987	0.00031023	0.0011314	0.344809	66	2	1.6987
SLC25A4	4	0.9976	0.99763	1	20020	0	1.8682	0.00033087	0.0011989	0.359908	67	3	1.8682
ATP6V0C	4	0.99758	0.99762	1	20019	0	2.1008	0.00034861	0.0012653	0.373727	68	3	2.1008
MCAT	4	0.99965	0.99965	1	20073	0	1.5533	0.00035379	0.001282	0.373727	69	4	1.5533
ENTHD2	4	0.72546	0.82542	1	15734	1	0.24947	0.00037787	0.0013731	0.38992	70	2	0.24947
REC114	4	0.99962	0.99963	1	20072	0	1.4929	0.00038122	0.0013889	0.38992	71	4	1.4929
BPTF	4	0.98805	0.98813	1	19810	0	1.647	0.00038349	0.0013958	0.38992	72	2	1.647
CCDC115	4	0.5753	0.72606	1	13595	1	1.7881	0.00039249	0.0014282	0.39353	73	3	1.7881
HGS	4	0.99022	0.99028	1	19858	0	1.8916	0.00041055	0.0014858	0.403867	74	2	1.8916
ABHD3	4	0.59797	0.74342	1	13931	1	1.8724	0.00045735	0.0016606	0.444177	75	3	1.8724
FOXO6	4	0.99954	0.99954	1	20071	0	1.482	0.00046088	0.0016783	0.444177	76	4	1.482
NDUFV2	4	0.99951	0.99952	1	20070	0	-2.4737	0.00048677	0.0017477	0.456539	77	2	-2.4737
ZNF704	4	0.20241	0.38861	1	7349	1	1.6238	0.00050902	0.0018161	0.459128	78	2	1.6238
CYC1	4	0.43939	0.62525	1	11626	2	0.30063	0.00051667	0.0018334	0.459128	79	2	0.30063
CSRNP2	4	0.71173	0.82099	1	15611	1	1.0249	0.00052744	0.0018619	0.459128	80	2	1.0249
CKAP2	4	0.50636	0.6744	1	12620	2	0.11047	0.00053069	0.0018698	0.459128	81	2	0.11047
ING3	4	0.95704	0.95712	1	19078	0	1.44	0.00053185	0.0018718	0.459128	82	2	1.44
PDPN	4	0.46048	0.64068	1	11944	1	2.0561	0.00055295	0.0019387	0.461328	83	3	2.0561
ELL	4	0.51044	0.6774	1	12675	1	-0.56864	0.00055533	0.0019466	0.461328	84	2	-0.56864
OR10A3	4	0.57362	0.72477	1	13577	1	-1.6577	0.00055646	0.0019495	0.461328	85	2	-1.6577
ATP5H	4	0.013928	0.045621	0.824165	1110	2	-1.2728	0.00058318	0.0020224	0.473003	86	2	-1.2728
TRIM49C	4	0.8164	0.85998	1	16662	1	1.8531	0.00061485	0.0021021	0.486002	87	3	1.8531
ZNF337	4	0.93268	0.93275	1	18501	1	0.85113	0.00064238	0.0021769	0.493812	88	1	0.85113
RPS13	4	0.44587	0.62993	1	11723	1	-1.3287	0.00064938	0.0021937	0.493812	89	2	-1.3287
HSPA12B	4	0.95025	0.95027	1	18910	0	1.3407	0.00065365	0.0022109	0.493812	90	2	1.3407
COX6C	4	0.9348	0.93483	1	18549	1	1.5604	0.00066926	0.0022547	0.493812	91	2	1.5604
COX4I1	4	0.62432	0.76365	1	14351	1	1.8555	0.00067068	0.0022587	0.493812	92	3	1.8555
PLBD2	4	0.37346	0.57719	1	10688	1	2.0861	0.00069625	0.0023222	0.502236	93	3	2.0861
SACS	4	0.95672	0.95678	1	19070	0	1.8791	0.00070696	0.0023522	0.503318	94	3	1.8791
NDUFC2-KCTD14	4	0.87522	0.89005	1	17453	1	1.6329	0.00075191	0.0024605	0.511534	95	2	1.6329
ACO1	4	0.46266	0.64229	1	11969	1	1.7551	0.00075376	0.0024659	0.511534	96	2	1.7551
CPSF2	4	0.0011433	0.0041223	0.540836	151	3	-2.2059	0.00075407	0.0024669	0.511534	97	1	-2.2059
ATP6AP2	4	0.99694	0.99698	1	20005	0	1.8153	0.00078332	0.0025412	0.52157	98	3	1.8153
TAF1	4	0.6199	0.76021	1	14284	1	-3.5314	0.00082396	0.0026475	0.53401	99	1	-3.5314
CCZ1B	4	0.99919	0.99919	1	20061	0	1.7212	0.00082685	0.0026549	0.53401	100	3	1.7212
EXOC4	4	0.54507	0.7032	1	13147	1	2.0217	0.0008608	0.002742	0.54418	101	3	2.0217
PRDM7	4	0.7781	0.84411	1	16270	1	1.7578	0.00087193	0.002774	0.54418	102	3	1.7578
TXK	4	0.99912	0.99912	1	20060	0	1.6648	0.00088002	0.0027957	0.54418	103	3	1.6648
GOLGA1	4	0.9991	0.9991	1	20058	0	1.8376	0.00090096	0.0028622	0.54418	104	3	1.8376
ACTG1	4	0.98896	0.98904	1	19832	0	1.8103	0.00091071	0.0028853	0.54418	105	3	1.8103
NSMCE2	4	0.30068	0.51877	1	9572	2	0.037351	0.00092116	0.0029163	0.54418	106	2	0.037351
PSMC1	4	0.49493	0.66596	1	12464	1	0.89623	0.00092158	0.0029178	0.54418	107	1	0.89623
POLE	4	0.78406	0.84642	1	16327	1	0.59865	0.00093511	0.0029414	0.54418	108	2	0.59865
MED14	4	0.99906	0.99905	1	20055	0	-2.3737	0.00094305	0.002966	0.54418	109	2	-2.3737
RFC5	4	0.19276	0.3751	1	7134	2	-1.131	0.00097742	0.0030531	0.54418	110	1	-1.131
EXOSC8	4	0.78726	0.84769	1	16347	1	-0.19	0.00098444	0.0030679	0.54418	111	1	-0.19
MRPS5	4	0.90299	0.90824	1	17926	1	1.7269	0.00098651	0.0030748	0.54418	112	3	1.7269
CRIM1	4	0.90724	0.9114	1	18010	1	1.7351	0.0010051	0.0031275	0.54418	113	3	1.7351
TULP4	4	0.99728	0.99733	1	20014	0	1.803	0.0010084	0.0031349	0.54418	114	3	1.803
CSRNP3	4	0.77136	0.84159	1	16216	1	1.7296	0.0010109	0.0031427	0.54418	115	3	1.7296
HIST1H2BC	4	0.68849	0.81381	1	15418	1	-0.14966	0.0010127	0.0031477	0.54418	116	2	-0.14966
SYNGR3	4	0.99897	0.99897	1	20054	0	1.7063	0.0010319	0.0031974	0.54418	117	3	1.7063
CCT6B	4	0.93786	0.93792	1	18625	0	1.6577	0.0010332	0.0032033	0.54418	118	2	1.6577
USP20	4	0.81145	0.85782	1	16600	1	1.7694	0.001039	0.0032195	0.54418	119	2	1.7694
STAMBP	4	0.9671	0.96714	1	19315	0	1.707	0.0010496	0.003255	0.54499	120	3	1.707
ZSCAN23	4	0.76905	0.84073	1	16196	1	1.2474	0.0010872	0.0033524	0.54499	121	2	1.2474
SLC6A15	4	0.99843	0.99844	1	20040	0	1.8447	0.0010879	0.0033529	0.54499	122	3	1.8447
POLRMT	4	0.99099	0.99107	1	19877	0	1.6983	0.0010891	0.0033559	0.54499	123	2	1.6983
SDAD1	4	0.023303	0.073388	0.882633	1666	2	-0.63544	0.0010917	0.0033633	0.54499	124	2	-0.63544
TMEM167A	4	0.99437	0.99445	1	19946	0	1.6779	0.0010996	0.0033869	0.54499	125	2	1.6779
FAM162B	4	0.9307	0.93086	1	18451	1	1.7763	0.0011161	0.0034228	0.546401	126	3	1.7763
DNM2	4	0.81598	0.85979	1	16655	1	1.8905	0.0011297	0.0034558	0.547322	127	3	1.8905
TIMMDC1	4	0.95609	0.95612	1	19055	0	1.7342	0.0011501	0.0035114	0.551787	128	2	1.7342
BCOR	4	0.56171	0.71571	1	13410	1	1.8377	0.0011844	0.0036049	0.552093	129	3	1.8377
NDUFB5	4	0.92132	0.92253	1	18261	1	1.6288	0.0011845	0.0036049	0.552093	130	2	1.6288
OR5M9	4	0.98545	0.98552	1	19754	0	1.7301	0.0011895	0.0036177	0.552093	131	3	1.7301
FOSB	4	0.99881	0.9988	1	20050	0	1.5439	0.0011919	0.0036232	0.552093	132	3	1.5439
FTO	4	0.97917	0.9793	1	19611	0	1.4799	0.0012049	0.003663	0.553972	133	2	1.4799
H2AFZ	4	0.90758	0.91164	1	18017	1	1.7127	0.0012215	0.0037157	0.553979	134	3	1.7127
ZNF112	4	0.95139	0.95143	1	18940	0	1.7576	0.0012222	0.0037182	0.553979	135	3	1.7576
FAM126B	4	0.41717	0.60904	1	11308	1	1.7509	0.0012705	0.0038457	0.568761	136	3	1.7509
CSNK2A3	4	0.77484	0.84284	1	16250	1	0.053862	0.0013613	0.0040869	0.599189	137	1	0.053862
NKX3-2	4	0.85457	0.87849	1	17143	1	1.5054	0.0013715	0.004111	0.599189	138	2	1.5054
DNAJC3	4	0.99071	0.99081	1	19865	0	1.7897	0.0013931	0.0041636	0.6025	139	3	1.7897
SF3B5	4	0.56559	0.71865	1	13467	1	-3.1916	0.0014103	0.0042114	0.60261	140	1	-3.1916
MOXD1	4	0.99858	0.99858	1	20046	0	1.551	0.001422	0.0042463	0.60261	141	3	1.551
NAPG	4	0.061452	0.17293	0.975271	3548	2	-0.76634	0.0014292	0.004269	0.60261	142	2	-0.76634
METTL8	4	0.99857	0.99857	1	20045	0	1.4168	0.0014347	0.0042842	0.60261	143	3	1.4168
RNF103-CHMP3	4	0.50566	0.67391	1	12614	1	1.7449	0.0014597	0.0043502	0.607639	144	2	1.7449
NMT1	4	0.94047	0.94045	1	18679	0	1.6726	0.0015189	0.0045028	0.622314	145	3	1.6726
CFD	4	0.99839	0.9984	1	20038	0	1.7604	0.0015306	0.0045343	0.622314	146	3	1.7604
ATP6V1F	4	0.34122	0.5541	1	10205	2	0.1828	0.0015356	0.0045481	0.622314	147	2	0.1828
YY1	4	0.19958	0.38462	1	7278	1	1.1385	0.0015914	0.004682	0.627215	148	2	1.1385
LGALS16	4	0.59236	0.73908	1	13850	1	-1.4965	0.0016061	0.0047159	0.627215	149	2	-1.4965
ZNF221	4	0.87207	0.88819	1	17408	1	1.5067	0.0016172	0.0047524	0.627215	150	2	1.5067
USP3	4	0.17596	0.35111	1	6762	2	0.69246	0.0016307	0.0047834	0.627215	151	2	0.69246
CPED1	4	0.15597	0.32199	1	6254	2	-1.2315	0.001647	0.0048321	0.627215	152	2	-1.2315
C2CD2L	4	0.99833	0.99835	1	20036	0	1.5525	0.0016705	0.0048971	0.627215	153	3	1.5525
ATP6V1G1	4	0.78868	0.84825	1	16365	1	1.0964	0.0016824	0.0049276	0.627215	154	2	1.0964
EP300	4	0.9995	0.99951	1	20068	0	1.7892	0.0016933	0.0049586	0.627215	155	3	1.7892
NRDE2	4	0.43583	0.62261	1	11580	1	1.4832	0.0016934	0.0049591	0.627215	156	2	1.4832
PDSS2	4	0.095365	0.22925	0.98608	4658	2	-0.83029	0.001703	0.0049857	0.627215	157	2	-0.83029
SCO2	4	0.98447	0.98455	1	19730	0	1.6526	0.00171	0.004999	0.627215	158	2	1.6526
RBMS2	4	0.89268	0.90105	1	17738	0	1.0789	0.0017147	0.0050123	0.627215	159	2	1.0789
INTS10	4	0.51706	0.68239	1	12758	1	-4.5403	0.0017174	0.0050182	0.627215	160	1	-4.5403
NDUFA1	4	0.97712	0.97724	1	19558	0	1.8161	0.0017183	0.0050211	0.627215	161	3	1.8161
COQ2	4	0.18242	0.36036	1	6924	1	1.6016	0.001728	0.0050517	0.627215	162	3	1.6016
COX6B1	4	0.17393	0.34819	1	6707	1	1.7017	0.0017601	0.0051363	0.633815	163	2	1.7017
CHRNA4	4	0.43372	0.62113	1	11546	1	1.6851	0.0018149	0.005281	0.639135	164	3	1.6851
ILF3	4	0.11612	0.26199	0.99542	5262	1	1.693	0.0018417	0.005349	0.639135	165	3	1.693
NCR3LG1	4	0.99815	0.99818	1	20031	0	1.399	0.0018456	0.0053637	0.639135	166	3	1.399
C19orf35	4	0.95839	0.95851	1	19107	0	1.6646	0.0018493	0.0053731	0.639135	167	3	1.6646
TSPYL4	4	0.90081	0.90669	1	17889	1	1.6853	0.0018542	0.0053879	0.639135	168	3	1.6853
NDUFB4	4	0.0013682	0.0049394	0.540836	183	1	1.7	0.0018596	0.0054046	0.639135	169	2	1.7
RFPL1	4	0.65062	0.78428	1	14807	1	1.734	0.0018599	0.0054051	0.639135	170	3	1.734
SZRD1	4	0.30999	0.53051	1	9776	3	-1.1013	0.0018704	0.0054336	0.639135	171	1	-1.1013
KIAA0355	4	0.60212	0.74658	1	13998	2	0.87217	0.0019647	0.0056886	0.658389	172	2	0.87217
FBXW7	4	0.93559	0.93561	1	18571	1	1.9018	0.0019671	0.0056955	0.658389	173	3	1.9018
NUDT13	4	0.51643	0.68192	1	12744	1	-1.6806	0.0019762	0.0057122	0.658389	174	2	-1.6806
FAM25A	4	0.13795	0.29531	1	5829	3	-3.009	0.001982	0.0057314	0.658389	175	1	-3.009
ATG4B	4	0.99526	0.99533	1	19969	0	1.5821	0.0020288	0.0058668	0.658389	176	3	1.5821
GALNTL6	4	0.84584	0.87397	1	17026	1	0.84566	0.0020294	0.0058693	0.658389	177	2	0.84566
BHLHA9	4	0.37205	0.57615	1	10663	1	0.52873	0.0020378	0.0058924	0.658389	178	1	0.52873
PALM2	4	0.58433	0.73289	1	13721	1	-1.663	0.0020616	0.0059589	0.658389	179	2	-1.663
ZNF709	4	0.23019	0.42669	1	7971	1	1.7321	0.0020647	0.0059677	0.658389	180	3	1.7321
NUDC	4	0.060484	0.17056	0.974894	3503	1	-1.314	0.0020728	0.0059963	0.658389	181	2	-1.314
NDUFB8	4	0.48179	0.6564	1	12260	2	0.36307	0.0020788	0.0060076	0.658389	182	2	0.36307
NAA38	4	0.99927	0.99927	1	20063	0	1.9238	0.0020844	0.0060204	0.658389	183	3	1.9238
AP2S1	4	0.84133	0.87174	1	16976	1	1.881	0.0020854	0.0060228	0.658389	184	3	1.881
OR4F5	4	0.81767	0.86054	1	16676	1	1.6458	0.0021241	0.0061179	0.660968	185	3	1.6458
RHBG	4	0.99788	0.99791	1	20024	0	1.504	0.0021246	0.0061208	0.660968	186	3	1.504
RPL15	4	0.041224	0.12226	0.936419	2613	2	-1.7299	0.0021494	0.0061892	0.660968	187	1	-1.7299
PARP12	4	0.10979	0.25216	0.994409	5078	1	1.6047	0.0021665	0.0062301	0.660968	188	3	1.6047
HDAC3	4	0.58696	0.73491	1	13757	1	1.6766	0.0021793	0.0062621	0.660968	189	3	1.6766
RBM4	4	0.52111	0.68539	1	12818	2	0.59777	0.0021803	0.0062665	0.660968	190	2	0.59777
SLC38A2	4	0.99781	0.99785	1	20023	0	1.4912	0.0021932	0.006298	0.660968	191	3	1.4912
RPL37	4	0.24557	0.44745	1	8340	1	-1.7796	0.0021984	0.0063093	0.660968	192	2	-1.7796
C14orf1	4	0.8332	0.86781	1	16890	1	1.6999	0.0022213	0.0063748	0.664367	193	3	1.6999
ZNF469	4	0.82367	0.86327	1	16749	1	1.682	0.0022409	0.0064285	0.666505	194	3	1.682
VPS36	4	0.64199	0.77754	1	14668	1	0.99187	0.0022609	0.0064856	0.668639	195	2	0.99187
PCNXL4	4	0.028854	0.089016	0.890676	1998	2	-2.1608	0.0022821	0.0065353	0.668639	196	1	-2.1608
PWP2	4	0.99769	0.99772	1	20021	0	1.599	0.0023113	0.0066204	0.668639	197	3	1.599
FES	4	0.88592	0.89666	1	17631	1	1.6397	0.0023135	0.0066258	0.668639	198	3	1.6397
CENPL	4	0.030077	0.092382	0.89436	2070	2	-0.54676	0.0023167	0.0066337	0.668639	199	2	-0.54676
BMPR1A	4	0.34102	0.55394	1	10202	1	1.6554	0.0023226	0.0066485	0.668639	200	2	1.6554
FHAD1	4	0.1536	0.31848	1	6206	2	-1.1651	0.0023725	0.0067765	0.678119	201	2	-1.1651
ARCN1	4	0.16557	0.33608	1	6515	1	1.7169	0.0024068	0.0068734	0.684418	202	2	1.7169
RNMTL1	4	0.9991	0.9991	1	20059	0	1.8133	0.0024264	0.0069261	0.686265	203	3	1.8133
ME3	4	0.912	0.91505	1	18095	1	1.5649	0.0024936	0.0070954	0.699597	204	3	1.5649
HMGN1	4	0.11271	0.2567	0.99542	5166	2	-2.8643	0.0025331	0.007186	0.705071	205	1	-2.8643
NUTM1	4	0.75992	0.83741	1	16106	1	1.3826	0.0025526	0.0072416	0.70708	206	2	1.3826
KIF18A	4	0.20345	0.39	1	7368	1	1.2167	0.0025956	0.0073554	0.712941	207	2	1.2167
PLEKHA2	4	0.82896	0.86575	1	16843	1	1.5985	0.0026122	0.0074006	0.712941	208	3	1.5985
MRS2	4	0.99133	0.99141	1	19882	0	1.5393	0.0026291	0.0074356	0.712941	209	3	1.5393
ATIC	4	0.16942	0.34169	1	6599	1	1.2188	0.0026513	0.0074819	0.712941	210	2	1.2188
CCL21	4	0.7323	0.8277	1	15814	1	1.7488	0.002657	0.0074966	0.712941	211	3	1.7488
CCL28	4	0.34424	0.55626	1	10246	1	1.6144	0.0026643	0.0075143	0.712941	212	3	1.6144
RFC3	4	0.30941	0.52976	1	9767	2	-0.075187	0.0027071	0.0076236	0.717041	213	1	-0.075187
2021-09-10	4	0.99728	0.99733	1	20013	0	1.3359	0.0027233	0.0076591	0.717041	214	3	1.3359
RAE1	4	0.059822	0.16898	0.97444	3472	2	-1.7521	0.0027422	0.0077063	0.717041	215	1	-1.7521
REV3L	4	0.72314	0.82463	1	15717	1	1.2785	0.0027442	0.0077132	0.717041	216	2	1.2785
TVP23C	4	0.21405	0.40468	1	7606	2	-0.94623	0.0027651	0.0077634	0.717041	217	2	-0.94623
WAS	4	0.55878	0.7135	1	13359	2	0.99845	0.0027791	0.0078107	0.717041	218	2	0.99845
NEDD8-MDP1	4	0.97853	0.97868	1	19591	0	1.614	0.0027881	0.0078309	0.717041	219	3	1.614
TRAFD1	4	0.49624	0.66695	1	12482	2	0.60883	0.0027931	0.0078456	0.717041	220	2	0.60883
SMARCA1	4	0.73143	0.82741	1	15796	1	1.5668	0.002812	0.0079047	0.717041	221	3	1.5668
NDUFC1	4	0.0088981	0.030142	0.764609	790	2	-2.0736	0.0028142	0.007914	0.717041	222	2	-2.0736
TEX12	4	0.304	0.523	1	9651	1	-1.4211	0.0028567	0.0080371	0.724926	223	2	-1.4211
PDE12	4	0.33194	0.54753	1	10089	1	1.7653	0.0028744	0.0080853	0.726021	224	3	1.7653
SPANXC	4	0.88536	0.89631	1	17621	1	1.686	0.0029284	0.0082158	0.734455	225	3	1.686
IL12A	4	0.79053	0.849	1	16383	1	1.6635	0.0029911	0.0083812	0.740667	226	3	1.6635
ULK1	4	0.41328	0.60617	1	11243	1	-1.2717	0.0030184	0.0084531	0.740667	227	2	-1.2717
DCUN1D5	4	0.83344	0.86792	1	16893	1	1.6306	0.0030201	0.008454	0.740667	228	3	1.6306
PDS5B	4	0.92098	0.92222	1	18255	1	1.1292	0.0030222	0.0084609	0.740667	229	2	1.1292
ATP6AP1	4	0.99697	0.99702	1	20006	0	1.3398	0.00303	0.008489	0.740667	230	3	1.3398
ING1	4	0.67059	0.80014	1	15122	1	1.3891	0.0030368	0.0085062	0.740667	231	2	1.3891
CACFD1	4	0.24966	0.45289	1	8425	2	-0.6715	0.0030973	0.0086667	0.749518	232	1	-0.6715
USP17L30	4	0.16419	0.33406	1	6477	1	-1.0918	0.0031187	0.0087317	0.749518	233	2	-1.0918
SLC2A1	4	0.97269	0.97272	1	19439	0	1.5919	0.0031204	0.0087376	0.749518	234	3	1.5919
TMEM88B	4	0.53794	0.69796	1	13039	2	0.62074	0.0031363	0.0087686	0.749518	235	2	0.62074
L3MBTL4	4	0.94453	0.94453	1	18777	0	1.2345	0.0031472	0.0087942	0.749518	236	2	1.2345
FAM204A	4	0.69983	0.81729	1	15514	1	-0.26948	0.0031791	0.0088798	0.753624	237	2	-0.26948
TNFRSF4	4	0.62179	0.76166	1	14314	1	1.2036	0.0032088	0.008967	0.757821	238	2	1.2036
NPRL3	4	0.99951	0.99952	1	20069	0	1.8118	0.0032223	0.0090068	0.758006	239	3	1.8118
EIF2AK1	4	0.021531	0.068285	0.871559	1571	2	0.20978	0.0032646	0.0091161	0.764006	240	2	0.20978
C19orf43	4	0.92156	0.92273	1	18268	1	1.5293	0.0033118	0.0092367	0.770825	241	3	1.5293
ZNF534	4	0.99667	0.99672	1	20001	0	-2.0247	0.0033272	0.0092741	0.770825	242	2	-2.0247
VPS33B	4	0.8842	0.89559	1	17594	1	1.6815	0.0034139	0.009474	0.784195	243	3	1.6815
FETUB	4	0.81614	0.85986	1	16659	1	1.4839	0.0034455	0.0095665	0.78643	244	3	1.4839
SHROOM2	4	0.99443	0.9945	1	19949	0	1.2049	0.0034532	0.0095906	0.78643	245	1	1.2049
NUCB1	4	0.78684	0.84752	1	16344	1	1.2178	0.0034674	0.0096246	0.78643	246	2	1.2178
FPGT-TNNI3K	4	0.095999	0.23027	0.98608	4680	2	-2.3409	0.0034875	0.0096856	0.78643	247	1	-2.3409
TECR	4	0.23783	0.43712	1	8143	2	-1.8823	0.0034909	0.0096965	0.78643	248	2	-1.8823
ITGA4	4	0.61637	0.75752	1	14229	1	1.0556	0.0035301	0.0097939	0.790356	249	2	1.0556
TMEM170B	4	0.19934	0.38426	1	7269	3	-1.4244	0.0035432	0.0098235	0.790356	250	1	-1.4244
TRIM43	4	0.3676	0.573	1	10594	2	-3.0933	0.0035786	0.0099042	0.793677	251	1	-3.0933
SYS1	4	0.318	0.53753	1	9907	1	-0.15948	0.0036057	0.009982	0.796735	252	2	-0.15948
DHX37	4	0.17529	0.35014	1	6742	2	-2.6391	0.0036622	0.010138	0.798938	253	1	-2.6391
SRRM3	4	0.86093	0.88196	1	17235	1	1.4936	0.0036645	0.010144	0.798938	254	3	1.4936
CASKIN2	4	0.75316	0.83499	1	16026	1	1.0221	0.003673	0.010161	0.798938	255	2	1.0221
HDAC9	4	0.85178	0.87706	1	17108	1	1.6812	0.003681	0.010179	0.798938	256	2	1.6812
KIAA0754	4	0.56261	0.71638	1	13421	2	0.1943	0.0037104	0.010255	0.798938	257	1	0.1943
NDUFA9	4	0.45092	0.63369	1	11797	1	1.237	0.0037132	0.010259	0.798938	258	2	1.237
GABRD	4	0.99923	0.99923	1	20062	0	1.6008	0.00374	0.010331	0.798938	259	3	1.6008
SNAI3	4	0.81378	0.85884	1	16627	1	0.65588	0.0037547	0.010367	0.798938	260	2	0.65588
BATF	4	0.53149	0.69315	1	12948	1	1.0488	0.0037617	0.010391	0.798938	261	2	1.0488
ORC6	4	0.085584	0.21349	0.984563	4340	3	-2.7216	0.0037661	0.010407	0.798938	262	1	-2.7216
IQCJ	4	0.85572	0.87911	1	17158	1	1.2905	0.003872	0.010681	0.811289	263	2	1.2905
NFKBIZ	4	0.32731	0.54423	1	10033	2	0.14288	0.0038775	0.010697	0.811289	264	1	0.14288
GLUD1	4	0.81347	0.8587	1	16623	1	1.5818	0.003897	0.010741	0.811289	265	3	1.5818
SMYD2	4	0.80382	0.8545	1	16525	1	0.62428	0.0039155	0.010785	0.811289	266	2	0.62428
ZNF695	4	0.08741	0.21647	0.984781	4392	1	1.4422	0.003938	0.01085	0.811289	267	2	1.4422
TNFRSF12A	4	0.99777	0.99781	1	20022	0	1.5571	0.0039518	0.010889	0.811289	268	3	1.5571
SH3D19	4	0.42639	0.61579	1	11432	1	1.5584	0.0039712	0.010943	0.811289	269	2	1.5584
DPY30	4	0.45565	0.63716	1	11875	1	-1.1509	0.0039897	0.010991	0.811289	270	2	-1.1509
UBE2J2	4	0.088106	0.21761	0.984781	4416	1	-2.3765	0.0039966	0.011005	0.811289	271	1	-2.3765
MAPK1IP1L	4	0.57034	0.72223	1	13527	1	-1.2238	0.0040016	0.01102	0.811289	272	2	-1.2238
NDUFB6	4	0.99353	0.99359	1	19925	0	1.6003	0.0040183	0.011065	0.811289	273	3	1.6003
CNNM2	4	0.83786	0.86999	1	16935	1	1.3887	0.0040381	0.011113	0.811289	274	2	1.3887
AEBP2	4	0.29767	0.51493	1	9493	1	-2.1367	0.0040384	0.011113	0.811289	275	1	-2.1367
PLA2G10	4	0.2198	0.41254	1	7735	2	-1.4043	0.0040446	0.011132	0.811289	276	1	-1.4043
TTC28	4	0.89048	0.89958	1	17704	1	1.4354	0.0040952	0.011254	0.817225	277	3	1.4354
KRTAP5-5	4	0.8635	0.8834	1	17267	1	0.10863	0.0041219	0.011328	0.817258	278	1	0.10863
GGCX	4	0.56288	0.71658	1	13425	1	-1.8865	0.0041249	0.011336	0.817258	279	2	-1.8865
OR4C13	4	0.67047	0.80005	1	15121	1	1.5069	0.0041599	0.011421	0.820421	280	3	1.5069
TBX10	4	0.14415	0.30453	1	5976	2	-0.92913	0.0042033	0.01154	0.826028	281	2	-0.92913
RHOG	4	0.10794	0.2493	0.993381	5027	3	-3.0837	0.0042674	0.011704	0.83268	282	1	-3.0837
USP17L13	4	0.33421	0.54911	1	10123	1	1.4811	0.0042732	0.011716	0.83268	283	3	1.4811
KRTAP5-9	4	0.98966	0.98971	1	19847	0	1.128	0.0043231	0.011838	0.837085	284	2	1.128
ANP32A	4	0.077668	0.20073	0.980032	4100	1	1.625	0.0043326	0.011861	0.837085	285	2	1.625
OGDHL	4	0.52096	0.68527	1	12814	2	0.84649	0.0043543	0.011916	0.83807	286	2	0.84649
COL3A1	4	0.94111	0.94109	1	18694	0	0.91555	0.0043788	0.011976	0.838817	287	1	0.91555
GGPS1	4	0.091456	0.22295	0.985484	4529	2	-0.72869	0.0043936	0.012011	0.838817	288	2	-0.72869
KIZ	4	0.99558	0.99564	1	19978	0	-2.8179	0.0044198	0.012086	0.840645	289	2	-2.8179
GPR89A	4	0.94787	0.94788	1	18859	0	1.2658	0.0044345	0.01212	0.840645	290	2	1.2658
ZNF677	4	0.60539	0.74912	1	14048	1	-2.2186	0.0044836	0.012244	0.843608	291	2	-2.2186
FKBP6	4	0.67197	0.80123	1	15141	2	0.32714	0.0044902	0.012264	0.843608	292	1	0.32714
CCDC109B	4	0.67076	0.80027	1	15127	1	1.3718	0.004499	0.012289	0.843608	293	2	1.3718
ENPP6	4	0.9995	0.9995	1	20067	0	1.5014	0.0045314	0.012361	0.843608	294	3	1.5014
ENTPD4	4	0.11524	0.26063	0.99542	5237	3	-2.6211	0.0045459	0.012398	0.843608	295	1	-2.6211
COQ9	4	0.99364	0.99371	1	19928	0	1.6991	0.0045521	0.012415	0.843608	296	3	1.6991
ZNF596	4	0.71001	0.82045	1	15598	1	-0.94131	0.0045816	0.012498	0.844923	297	1	-0.94131
CACNB4	4	0.94681	0.9468	1	18827	0	1.1754	0.0045882	0.012518	0.844923	298	2	1.1754
SPARC	4	0.19441	0.37745	1	7173	2	-1.9974	0.0046572	0.012696	0.84794	299	1	-1.9974
WBSCR16	4	0.01933	0.061843	0.854331	1454	1	1.3947	0.0046581	0.012699	0.84794	300	3	1.3947
ABCD2	4	0.86074	0.88185	1	17229	1	1.5073	0.0046721	0.012735	0.84794	301	3	1.5073
SNRPF	4	0.99531	0.99539	1	19972	0	-4.3857	0.0046863	0.012773	0.84794	302	1	-4.3857
CNN3	4	0.92886	0.92917	1	18407	1	1.5078	0.0046865	0.012773	0.84794	303	2	1.5078
GP1BB	4	0.16152	0.33021	1	6416	1	1.5293	0.0047355	0.012904	0.8502	304	3	1.5293
LBHD1	4	0.0046233	0.016117	0.680029	473	1	-1.884	0.0047523	0.012951	0.8502	305	2	-1.884
UHRF1	4	0.42364	0.61379	1	11398	2	-0.041635	0.0047907	0.013053	0.8502	306	2	-0.041635
F8A3	4	0.64766	0.78202	1	14757	1	-0.721	0.0047979	0.013069	0.8502	307	2	-0.721
FADS6	4	0.80984	0.8571	1	16585	1	0.61348	0.0048077	0.013093	0.8502	308	2	0.61348
CNTNAP4	4	0.33491	0.54959	1	10131	2	0.74501	0.0048135	0.013113	0.8502	309	2	0.74501
RGSL1	4	0.85539	0.87894	1	17155	1	1.6018	0.0048209	0.013126	0.8502	310	3	1.6018
WWP2	4	0.68307	0.81001	1	15340	1	1.456	0.0048389	0.013178	0.8502	311	3	1.456
ANKRD55	4	0.99516	0.99522	1	19967	0	-3.0729	0.0048437	0.013188	0.8502	312	2	-3.0729
TIGIT	4	0.99853	0.99854	1	20043	0	1.5601	0.0048776	0.013285	0.853747	313	2	1.5601
TSPYL2	4	0.60865	0.75158	1	14111	1	-2.7258	0.0049157	0.013378	0.854064	314	1	-2.7258
SNX31	4	0.98407	0.98414	1	19719	0	1.432	0.0049655	0.013513	0.854064	315	3	1.432
AMER3	4	0.93571	0.93572	1	18572	1	1.5113	0.0049893	0.013567	0.854064	316	3	1.5113
CCL17	4	0.25498	0.45999	1	8549	1	-1.5291	0.0049993	0.01359	0.854064	317	2	-1.5291
GFPT1	4	0.2314	0.42837	1	8003	2	-0.89415	0.0050469	0.013714	0.854064	318	2	-0.89415
ASCL2	4	0.97961	0.97974	1	19627	0	1.5182	0.0050536	0.013731	0.854064	319	3	1.5182
LANCL3	4	0.035676	0.10761	0.915532	2356	2	-1.6209	0.0051026	0.013861	0.854064	320	1	-1.6209
C11orf91	4	0.46238	0.64209	1	11966	1	1.5371	0.0051052	0.013866	0.854064	321	2	1.5371
CYLC2	4	0.9961	0.99617	1	19987	0	1.4866	0.0051428	0.013958	0.854064	322	2	1.4866
TPPP2	4	0.959	0.95909	1	19123	0	1.2644	0.0051697	0.014027	0.854064	323	2	1.2644
MYF5	4	0.94634	0.94635	1	18816	0	1.5028	0.0051707	0.01403	0.854064	324	3	1.5028
VPS72	4	0.20119	0.38689	1	7315	1	1.4468	0.0051838	0.014062	0.854064	325	3	1.4468
BET1	4	0.98556	0.98562	1	19757	0	1.4298	0.005212	0.014121	0.854064	326	3	1.4298
2021-09-15	4	0.62559	0.76466	1	14376	2	-0.18568	0.0052139	0.014127	0.854064	327	1	-0.18568
OSBP	4	0.21933	0.41188	1	7724	1	-0.56993	0.0052682	0.014264	0.854064	328	2	-0.56993
NDUFS3	4	0.95194	0.95199	1	18960	0	1.5541	0.0053028	0.014359	0.854064	329	3	1.5541
CCDC144NL	4	0.14779	0.30995	1	6066	1	-4.7931	0.0053148	0.014386	0.854064	330	1	-4.7931
EPO	4	0.90508	0.90978	1	17974	1	1.5901	0.0053276	0.014425	0.854064	331	3	1.5901
EFNA4	4	0.80771	0.8562	1	16560	1	1.5698	0.005357	0.014502	0.854064	332	2	1.5698
IL6ST	4	0.834	0.86819	1	16902	1	1.4159	0.0053755	0.014554	0.854064	333	3	1.4159
NAE1	4	0.13942	0.2975	1	5862	2	-0.14721	0.0053762	0.014555	0.854064	334	2	-0.14721
CLK1	4	0.87252	0.88846	1	17416	1	1.5195	0.0053985	0.014609	0.854064	335	3	1.5195
SHANK1	4	0.64843	0.78262	1	14771	1	1.5661	0.0054062	0.014625	0.854064	336	3	1.5661
C2orf54	4	0.75574	0.8359	1	16062	1	0.91975	0.0054365	0.014706	0.854064	337	1	0.91975
FAM49B	4	0.98886	0.98894	1	19827	0	1.4284	0.005454	0.014754	0.854064	338	2	1.4284
NPC2	4	0.94603	0.94604	1	18806	0	1.3592	0.0054972	0.014868	0.854064	339	2	1.3592
CLSPN	4	0.32496	0.54252	1	9994	2	-3.0798	0.0055004	0.014875	0.854064	340	1	-3.0798
C14orf178	4	0.31393	0.53462	1	9851	1	-2.0291	0.0055421	0.014978	0.854064	341	1	-2.0291
LACRT	4	0.57173	0.72332	1	13550	1	1.0461	0.0055478	0.014991	0.854064	342	2	1.0461
ZC3H18	4	0.80371	0.85446	1	16522	1	1.3495	0.0055508	0.015	0.854064	343	2	1.3495
MYO1B	4	0.99252	0.99262	1	19910	0	1.4662	0.005552	0.015005	0.854064	344	3	1.4662
UCN	4	0.41065	0.60428	1	11206	1	1.5271	0.0055657	0.015044	0.854064	345	3	1.5271
SEC16A	4	0.25397	0.45866	1	8519	1	1.5386	0.0055704	0.015055	0.854064	346	2	1.5386
ARMC4	4	0.33669	0.55085	1	10152	1	-1.0499	0.0055831	0.015086	0.854064	347	2	-1.0499
OR7A10	4	0.92919	0.92946	1	18414	1	1.4826	0.0055933	0.015108	0.854064	348	3	1.4826
NANOS2	4	0.99729	0.99734	1	20015	0	1.5634	0.0056031	0.01514	0.854064	349	3	1.5634
LACTB2	4	0.3525	0.56212	1	10348	2	-1.3199	0.0056034	0.015141	0.854064	350	1	-1.3199
URB2	4	0.15246	0.3168	1	6181	1	-2.2642	0.0056256	0.015197	0.854064	351	2	-2.2642
CACNA2D2	4	0.013376	0.043921	0.818367	1079	3	-4.4589	0.0056591	0.015289	0.854064	352	1	-4.4589
VPS9D1	4	0.98952	0.98958	1	19843	0	1.5312	0.0056665	0.015308	0.854064	353	3	1.5312
SPTBN5	4	0.70318	0.81831	1	15542	1	-1.2146	0.0056673	0.015311	0.854064	354	1	-1.2146
RPA4	4	0.6371	0.77363	1	14585	1	1.4974	0.0056784	0.015346	0.854064	355	3	1.4974
C7orf77	4	0.98988	0.98994	1	19852	0	1.5917	0.0056885	0.015384	0.854064	356	2	1.5917
EID3	4	0.21404	0.40466	1	7605	2	0.89172	0.0057034	0.015428	0.854064	357	2	0.89172
ACE	4	0.47604	0.65225	1	12179	2	0.29046	0.0057182	0.015465	0.854064	358	2	0.29046
WDR63	4	0.11025	0.25291	0.994409	5094	1	1.5658	0.0057262	0.015486	0.854064	359	3	1.5658
COLEC10	4	0.98731	0.98739	1	19792	0	1.4825	0.0057362	0.015514	0.854064	360	3	1.4825
TRMT61A	4	0.66972	0.79944	1	15110	1	0.95037	0.0057703	0.015596	0.854064	361	1	0.95037
IL33	4	0.99173	0.99181	1	19892	0	1.4506	0.0057804	0.015622	0.854064	362	3	1.4506
DUSP11	4	0.49619	0.66691	1	12480	2	0.39136	0.0057828	0.01563	0.854064	363	2	0.39136
OR8H2	4	0.23993	0.43995	1	8199	1	-3.3502	0.0057926	0.01566	0.854064	364	1	-3.3502
MED12	4	0.9455	0.9455	1	18796	0	1.3712	0.005826	0.015743	0.854064	365	2	1.3712
SSH3	4	0.99936	0.99937	1	20064	0	1.548	0.0058592	0.015842	0.854064	366	3	1.548
DUSP19	4	0.99414	0.99422	1	19941	0	-0.97401	0.0058603	0.015847	0.854064	367	2	-0.97401
DPP7	4	0.86698	0.88528	1	17324	1	1.4301	0.0058628	0.015853	0.854064	368	2	1.4301
SSC4D	4	0.99412	0.9942	1	19939	0	-2.3034	0.0058796	0.015899	0.854064	369	2	-2.3034
TMEM27	4	0.92056	0.92187	1	18251	1	0.87356	0.0058816	0.015906	0.854064	370	2	0.87356
GSTM3	4	0.87754	0.89146	1	17494	1	1.4458	0.005906	0.015973	0.854064	371	3	1.4458
ZNF320	4	0.35609	0.56473	1	10403	1	1.2492	0.0059131	0.015989	0.854064	372	2	1.2492
MARCKS	4	0.33962	0.55293	1	10186	2	-1.8724	0.0059178	0.016002	0.854064	373	1	-1.8724
FAM117A	4	0.67198	0.80124	1	15142	1	-1.2348	0.0059595	0.016103	0.854064	374	1	-1.2348
PIGY	4	0.011709	0.038819	0.797924	976	1	1.6219	0.0059777	0.016141	0.854064	375	3	1.6219
SFMBT1	4	0.49202	0.66385	1	12409	1	1.2543	0.0059928	0.01618	0.854064	376	2	1.2543
RP9	4	0.67519	0.80378	1	15191	1	-0.80158	0.0059973	0.016191	0.854064	377	2	-0.80158
TXNRD1	4	0.99396	0.99402	1	19935	0	0.70495	0.0060435	0.0163	0.854064	378	2	0.70495
EID2B	4	0.58892	0.7364	1	13791	2	0.15467	0.0060484	0.016317	0.854064	379	1	0.15467
CYP2S1	4	0.34399	0.55608	1	10241	1	-1.454	0.0060592	0.016348	0.854064	380	2	-1.454
SLC25A47	4	0.528	0.69052	1	12898	1	0.9828	0.0060703	0.016384	0.854064	381	2	0.9828
COX15	4	0.9722	0.97222	1	19422	0	1.2875	0.0060775	0.016411	0.854064	382	2	1.2875
ENKD1	4	0.79696	0.85161	1	16447	1	1.4377	0.0060958	0.016451	0.854064	383	2	1.4377
NDUFB2	4	0.36839	0.57355	1	10609	1	-1.3609	0.0061104	0.016486	0.854064	384	2	-1.3609
GRIA2	4	0.53713	0.69736	1	13030	1	1.6807	0.0061316	0.016537	0.854064	385	3	1.6807
ERI1	4	0.73759	0.82954	1	15864	1	1.6274	0.0061331	0.016542	0.854064	386	3	1.6274
TAF8	4	0.99023	0.9903	1	19859	0	1.5211	0.0061394	0.016561	0.854064	387	3	1.5211
BBS4	4	0.25492	0.4599	1	8545	1	1.6409	0.0061457	0.016576	0.854064	388	3	1.6409
ZNF792	4	0.99359	0.99365	1	19926	0	1.169	0.0061682	0.016631	0.854064	389	1	1.169
PYGL	4	0.69076	0.81451	1	15433	1	1.4069	0.0062255	0.016755	0.854064	390	3	1.4069
SEC61G	4	0.8662	0.88484	1	17309	1	0.40861	0.0062517	0.016821	0.854064	391	1	0.40861
AAMP	4	0.44019	0.62584	1	11639	1	1.6683	0.0062552	0.016827	0.854064	392	3	1.6683
TBC1D7	4	0.86407	0.88372	1	17276	1	1.4912	0.0062699	0.016866	0.854064	393	3	1.4912
GLRX5	4	0.92746	0.9279	1	18373	1	1.0079	0.0062708	0.016867	0.854064	394	2	1.0079
FCF1	4	0.33509	0.54973	1	10135	1	-1.0474	0.0063025	0.016943	0.854064	395	2	-1.0474
FAM220A	4	0.95907	0.95917	1	19125	0	1.4367	0.0063231	0.016995	0.854064	396	3	1.4367
BIVM-ERCC5	4	0.011211	0.037327	0.797924	930	1	0.61821	0.0063265	0.017006	0.854064	397	1	0.61821
CNOT8	4	0.93271	0.93278	1	18503	0	0.53465	0.0063351	0.017031	0.854064	398	1	0.53465
TMEM209	4	0.99365	0.99372	1	19929	0	-2.7017	0.006347	0.017058	0.854064	399	2	-2.7017
GRSF1	4	0.55379	0.70976	1	13271	2	0.55963	0.0063487	0.017065	0.854064	400	2	0.55963
TNNI3K	4	0.99135	0.99143	1	19883	0	1.507	0.0063508	0.017071	0.854064	401	3	1.507
MRAP	4	0.96224	0.96231	1	19196	0	1.6309	0.0063744	0.017138	0.854064	402	3	1.6309
GDPD3	4	0.37973	0.58169	1	10788	1	1.4967	0.0064271	0.017266	0.854064	403	2	1.4967
EBNA1BP2	4	0.19118	0.3728	1	7099	3	-1.3733	0.0064377	0.017294	0.854064	404	1	-1.3733
ASF1B	4	0.66955	0.79929	1	15107	1	1.4984	0.0064647	0.017375	0.854064	405	3	1.4984
RNF11	4	0.062589	0.17564	0.975271	3603	1	0.97578	0.0064901	0.017439	0.854064	406	2	0.97578
EFCAB6	4	0.99908	0.99907	1	20057	0	1.4302	0.0065843	0.017678	0.854064	407	3	1.4302
COQ5	4	0.087357	0.21639	0.984781	4391	2	-3.1686	0.0065855	0.017684	0.854064	408	1	-3.1686
ICAM1	4	0.99758	0.99762	1	20018	0	1.4568	0.0065909	0.017698	0.854064	409	3	1.4568
PNPLA3	4	0.9762	0.97632	1	19528	0	1.4701	0.0065975	0.017715	0.854064	410	3	1.4701
UNC5A	4	0.98439	0.98447	1	19729	0	1.4185	0.0066019	0.01773	0.854064	411	3	1.4185
VPS45	4	0.023124	0.072846	0.882633	1654	2	-1.754	0.0066045	0.017737	0.854064	412	2	-1.754
IGFL2	4	0.99561	0.99567	1	19979	0	1.5163	0.0066216	0.017778	0.854064	413	3	1.5163
RNF138	4	0.046141	0.13496	0.945671	2851	1	1.4865	0.0066436	0.017829	0.854064	414	3	1.4865
TFG	4	0.54029	0.69968	1	13075	1	-1.2579	0.0066531	0.017851	0.854064	415	2	-1.2579
DLX1	4	0.039193	0.11694	0.926567	2527	2	-4.1335	0.0066689	0.017895	0.854064	416	1	-4.1335
SPINT1	4	0.47922	0.65456	1	12224	2	0.51126	0.0066704	0.017897	0.854064	417	2	0.51126
PARD3	4	0.93452	0.93455	1	18537	1	1.4098	0.0066943	0.017958	0.854064	418	3	1.4098
PGLS	4	0.067181	0.18349	0.975271	3765	2	-1.3542	0.0066971	0.017962	0.854064	419	2	-1.3542
COG8	4	0.74632	0.83261	1	15948	1	-0.41135	0.0067106	0.017997	0.854064	420	1	-0.41135
NEURL1B	4	0.90353	0.90864	1	17936	1	0.72544	0.0067157	0.01801	0.854064	421	1	0.72544
NELFCD	4	0.093416	0.22613	0.985484	4591	1	-1.1669	0.006722	0.018029	0.854064	422	2	-1.1669
NCAPD2	4	0.21609	0.40748	1	7657	1	1.4023	0.0067253	0.018034	0.854064	423	3	1.4023
CRCP	4	0.018005	0.057951	0.847037	1369	2	-4.8844	0.0067524	0.018118	0.854064	424	1	-4.8844
LARS2	4	0.95404	0.95411	1	19008	0	1.1372	0.006756	0.018131	0.854064	425	2	1.1372
TAF7	4	0.99947	0.99947	1	20065	0	1.6524	0.0067564	0.018132	0.854064	426	3	1.6524
MRPS18A	4	0.22987	0.42623	1	7963	1	1.3327	0.0067667	0.018162	0.854064	427	2	1.3327
EPT1	4	0.6104	0.75293	1	14132	1	1.6111	0.0067713	0.018173	0.854064	428	2	1.6111
COA5	4	0.11942	0.26705	0.99542	5369	3	-3.6219	0.0068269	0.018303	0.854804	429	1	-3.6219
CUL4B	4	0.021669	0.068692	0.872265	1581	2	-0.55548	0.0068367	0.018324	0.854804	430	2	-0.55548
C16orf52	4	0.98188	0.98198	1	19675	0	1.3808	0.0068772	0.018427	0.854804	431	3	1.3808
CATSPER4	4	0.30749	0.52739	1	9723	2	-1.7897	0.0068825	0.01844	0.854804	432	1	-1.7897
CRYGC	4	0.99816	0.99819	1	20032	0	1.3833	0.0068839	0.018442	0.854804	433	3	1.3833
MAGEB2	4	0.45692	0.63807	1	11890	1	1.5138	0.0068854	0.018444	0.854804	434	2	1.5138
FYB	4	0.059591	0.1684	0.974102	3461	3	-3.3059	0.0069381	0.018587	0.857917	435	1	-3.3059
PHKB	4	0.98811	0.98818	1	19811	0	1.4696	0.0069743	0.018671	0.857917	436	3	1.4696
DPAGT1	4	0.18283	0.36094	1	6935	2	-1.7188	0.0069936	0.018719	0.857917	437	1	-1.7188
OR11H1	4	0.47426	0.65088	1	12151	1	-1.6713	0.0070026	0.018745	0.857917	438	1	-1.6713
HINFP	4	0.33869	0.55229	1	10173	1	-5.2552	0.0070137	0.01877	0.857917	439	1	-5.2552
ABCC9	4	0.45522	0.63683	1	11865	1	1.4387	0.0070289	0.01881	0.857917	440	3	1.4387
MRPL44	4	0.0012454	0.0045141	0.540836	164	3	-5.4092	0.0070492	0.018873	0.858827	441	1	-5.4092
POLD3	4	0.5735	0.72468	1	13574	1	1.2576	0.0070652	0.018915	0.858827	442	2	1.2576
NAPA	4	0.98292	0.98302	1	19698	0	1.3574	0.0071467	0.019124	0.858922	443	2	1.3574
ZNF195	4	0.99643	0.99649	1	19995	0	1.5572	0.0071585	0.019152	0.858922	444	2	1.5572
OR6C3	4	0.28648	0.50084	1	9244	2	-0.14889	0.0071604	0.019158	0.858922	445	2	-0.14889
ANKRD35	4	0.20433	0.39124	1	7394	1	-5.8758	0.0071807	0.019211	0.858922	446	1	-5.8758
MCRS1	4	0.79666	0.8515	1	16445	1	1.5158	0.0072013	0.019261	0.858922	447	3	1.5158
PPA2	4	0.39742	0.59454	1	11021	1	-0.86184	0.007214	0.019288	0.858922	448	2	-0.86184
SCN11A	4	0.14251	0.3021	1	5930	3	-3.3594	0.0072159	0.019294	0.858922	449	1	-3.3594
KDM3B	4	0.97633	0.97645	1	19531	0	1.4899	0.0072195	0.019302	0.858922	450	2	1.4899
GADD45GIP1	4	0.10522	0.24496	0.992996	4932	1	1.4905	0.0073178	0.019537	0.867473	451	3	1.4905
DDR1	4	0.98324	0.98333	1	19706	0	1.3914	0.0073553	0.019627	0.867802	452	3	1.3914
COX20	4	0.97299	0.97304	1	19451	0	1.534	0.0073576	0.019632	0.867802	453	3	1.534
GPR62	4	0.33893	0.55244	1	10176	2	-0.47103	0.0073754	0.019674	0.867802	454	2	-0.47103
EHF	4	0.32755	0.54439	1	10035	1	1.3382	0.0073978	0.01972	0.86794	455	2	1.3382
BVES	4	0.9831	0.98319	1	19702	0	1.3513	0.0074139	0.019767	0.868098	456	2	1.3513
EXOSC2	4	0.0033768	0.011884	0.643947	369	3	-4.2647	0.0074382	0.019833	0.869098	457	1	-4.2647
MRGPRX2	4	0.97352	0.97356	1	19464	0	1.6625	0.0075499	0.020124	0.879929	458	3	1.6625
NHP2L1	4	0.99241	0.99249	1	19907	0	-6.5104	0.0075917	0.020241	0.883132	459	1	-6.5104
MPHOSPH9	4	0.43914	0.62506	1	11624	1	1.0029	0.0076577	0.020404	0.888335	460	2	1.0029
ITLN1	4	0.24383	0.44513	1	8303	1	1.2954	0.0076977	0.020507	0.890886	461	2	1.2954
C10orf126	4	0.023571	0.074182	0.882633	1685	2	-1.1378	0.0077715	0.020698	0.897108	462	2	-1.1378
LYL1	4	0.38332	0.58427	1	10831	1	-1.8494	0.0077949	0.020755	0.897108	463	1	-1.8494
TECTA	4	0.98193	0.98203	1	19677	0	1.4784	0.00782	0.02082	0.897108	464	3	1.4784
C18orf54	4	0.45766	0.63862	1	11906	1	1.5656	0.0078273	0.020841	0.897108	465	3	1.5656
NODAL	4	0.45681	0.63799	1	11888	1	1.3662	0.0078395	0.020873	0.897108	466	3	1.3662
NT5C3A	4	0.94751	0.94751	1	18846	0	1.3396	0.0078584	0.020926	0.897454	467	2	1.3396
MTG1	4	0.40624	0.60103	1	11142	1	1.4701	0.0078787	0.02098	0.897841	468	3	1.4701
PYURF	4	0.88176	0.89407	1	17552	1	1.5434	0.0080268	0.021354	0.904363	469	3	1.5434
KLHL31	4	0.28052	0.49333	1	9122	2	0.632	0.0080323	0.021368	0.904363	470	2	0.632
IRAK1BP1	4	0.67992	0.80751	1	15281	1	1.3351	0.0080343	0.021374	0.904363	471	3	1.3351
DRAP1	4	0.042076	0.12449	0.938499	2652	2	-4.5706	0.008045	0.021401	0.904363	472	1	-4.5706
SPEF2	4	0.99855	0.99856	1	20044	0	1.4298	0.0080467	0.021406	0.904363	473	3	1.4298
NOL8	4	0.12984	0.28293	1	5643	1	0.48061	0.0080492	0.021411	0.904363	474	1	0.48061
GBA2	4	0.93402	0.93404	1	18532	1	1.4773	0.0080641	0.021447	0.904363	475	3	1.4773
CSHL1	4	0.27501	0.48621	1	8999	1	1.5369	0.0080906	0.021513	0.905267	476	2	1.5369
NDUFAF6	4	0.97973	0.97985	1	19628	0	1.4356	0.0081792	0.02172	0.9115	477	3	1.4356
MAPKAPK3	4	0.23724	0.43633	1	8130	1	1.4616	0.0081903	0.021752	0.9115	478	2	1.4616
NOL4L	4	0.99897	0.99897	1	20053	0	1.3777	0.0082195	0.021838	0.913207	479	3	1.3777
LRRC39	4	0.66735	0.7975	1	15077	1	1.4157	0.0082802	0.021993	0.913225	480	3	1.4157
LHX4	4	0.99178	0.99187	1	19893	0	1.187	0.008295	0.022034	0.913225	481	2	1.187
CT47A8	4	0.94014	0.94013	1	18671	0	1.3334	0.0083083	0.022066	0.913225	482	2	1.3334
ACD	4	0.98816	0.98823	1	19814	0	1.4155	0.0083132	0.022075	0.913225	483	3	1.4155
ZW10	4	0.19379	0.37655	1	7158	1	1.6213	0.0083233	0.022101	0.913225	484	3	1.6213
ZNF442	4	0.80963	0.85702	1	16584	1	-0.24664	0.0083367	0.022135	0.913225	485	1	-0.24664
2021-03-06	4	0.99165	0.99173	1	19888	0	-0.945	0.0083542	0.022172	0.913225	486	2	-0.945
ABT1	4	0.98409	0.98416	1	19721	0	1.3048	0.00838	0.022241	0.913225	487	2	1.3048
NBAS	4	0.075457	0.19711	0.979481	4029	2	0.054033	0.0083824	0.022247	0.913225	488	2	0.054033
NDUFA10	4	0.94067	0.94064	1	18684	0	1.1164	0.0084331	0.022371	0.913396	489	2	1.1164
TGFBRAP1	4	0.99287	0.99295	1	19916	0	1.449	0.0084785	0.022487	0.913396	490	2	1.449
SPOP	4	0.12622	0.27741	0.998938	5565	2	-0.91212	0.0084928	0.022524	0.913396	491	2	-0.91212
MYO1G	4	0.94829	0.94829	1	18867	0	0.4555	0.0084934	0.022526	0.913396	492	1	0.4555
ITM2B	4	0.85148	0.87691	1	17102	1	1.4206	0.0084973	0.022534	0.913396	493	3	1.4206
PRDX6	4	0.92307	0.92407	1	18299	0	1.0471	0.0084999	0.022542	0.913396	494	2	1.0471
CABLES2	4	0.93462	0.93465	1	18541	1	1.1298	0.0085347	0.022632	0.913396	495	2	1.1298
MFF	4	0.9276	0.92802	1	18376	0	0.46405	0.0085451	0.022659	0.913396	496	1	0.46405
IL37	4	0.8858	0.89659	1	17629	1	0.79081	0.008549	0.022673	0.913396	497	2	0.79081
TMED7-TICAM2	4	0.94083	0.9408	1	18688	0	1.1084	0.0085602	0.022705	0.913396	498	2	1.1084
FOXD4L1	4	0.78282	0.84595	1	16317	1	0.9259	0.0086045	0.022821	0.915891	499	1	0.9259
ADPRHL2	4	0.60711	0.75042	1	14079	1	1.3024	0.0086189	0.022859	0.915891	500	2	1.3024
ZPBP	4	0.10301	0.24142	0.992853	4869	1	0.48049	0.00866	0.022956	0.917065	501	1	0.48049
TMEM14A	4	0.062642	0.17572	0.975271	3604	2	-1.352	0.0086732	0.022991	0.917065	502	2	-1.352
SLC4A8	4	0.96283	0.96287	1	19210	0	1.403	0.0087233	0.023121	0.917065	503	3	1.403
STAB2	4	0.22688	0.42222	1	7907	1	1.3787	0.0087338	0.023148	0.917065	504	3	1.3787
STEAP2	4	0.99153	0.99163	1	19886	0	1.3563	0.0087495	0.023195	0.917065	505	3	1.3563
LOC100129924	4	0.97364	0.97368	1	19468	0	1.3428	0.0087626	0.023233	0.917065	506	3	1.3428
TUBA1B	4	0.42977	0.61825	1	11493	1	1.3439	0.0087762	0.02327	0.917065	507	2	1.3439
LIPT1	4	0.99808	0.99811	1	20029	0	1.5531	0.0087823	0.02329	0.917065	508	2	1.5531
PSMA6	4	0.98277	0.98286	1	19693	0	-0.71609	0.0088223	0.023383	0.917065	509	2	-0.71609
CNGA3	4	0.046825	0.1367	0.945671	2889	2	-1.5103	0.0088265	0.023397	0.917065	510	2	-1.5103
ARL6IP1	4	0.50058	0.67017	1	12548	2	0.34375	0.008831	0.023405	0.917065	511	2	0.34375
ILF2	4	0.98431	0.98439	1	19726	0	1.3454	0.0088417	0.023435	0.917065	512	3	1.3454
HSPB7	4	0.75453	0.83547	1	16040	1	1.3407	0.0088707	0.023509	0.918187	513	3	1.3407
EIF4H	4	0.99386	0.99392	1	19932	0	1.474	0.008961	0.023721	0.922828	514	3	1.474
SEC16B	4	0.9564	0.95645	1	19066	0	1.3568	0.0089664	0.023731	0.922828	515	3	1.3568
SHFM1	4	0.99584	0.9959	1	19983	0	1.4512	0.008979	0.023766	0.922828	516	2	1.4512
STXBP6	4	0.4348	0.62189	1	11563	2	-0.50245	0.0090485	0.023946	0.923091	517	1	-0.50245
PTAR1	4	0.86753	0.88559	1	17334	1	1.1362	0.0090639	0.023994	0.923091	518	2	1.1362
ZIC2	4	0.42384	0.61393	1	11400	2	-0.1996	0.0090948	0.02406	0.923091	519	2	-0.1996
SSTR3	4	0.99836	0.99837	1	20037	0	1.3743	0.0091164	0.024112	0.923091	520	3	1.3743
KCNA4	4	0.88529	0.89627	1	17619	1	1.4479	0.0091272	0.02414	0.923091	521	3	1.4479
FLT3LG	4	0.60013	0.74504	1	13967	1	1.4944	0.0091542	0.024214	0.923091	522	3	1.4944
FSD1L	4	0.7541	0.83532	1	16036	1	1.4672	0.0091677	0.024244	0.923091	523	3	1.4672
CDR1	4	0.018387	0.059061	0.847189	1394	1	-1.6627	0.0091699	0.024248	0.923091	524	1	-1.6627
PTPN18	4	0.85485	0.87864	1	17150	1	1.3731	0.0092029	0.024327	0.923091	525	3	1.3731
NDUFA11	4	0.82641	0.86455	1	16789	1	0.64236	0.0092053	0.024334	0.923091	526	2	0.64236
OASL	4	0.99591	0.99598	1	19985	0	1.3341	0.0092138	0.024352	0.923091	527	3	1.3341
IRF2BP1	4	0.37735	0.57995	1	10747	1	0.82603	0.009215	0.024354	0.923091	528	2	0.82603
ENKUR	4	0.92559	0.92623	1	18337	1	1.4818	0.00923	0.024395	0.923091	529	3	1.4818
SCAMP1	4	0.63219	0.76982	1	14497	1	0.88969	0.0092375	0.024415	0.923091	530	2	0.88969
ZNF354B	4	0.16279	0.33208	1	6444	3	-3.1784	0.0092704	0.024496	0.924358	531	1	-3.1784
CS	4	0.88378	0.89532	1	17590	1	1.3697	0.0093418	0.024672	0.924358	532	3	1.3697
SPINK9	4	0.96822	0.96825	1	19329	0	1.3972	0.0093435	0.024675	0.924358	533	2	1.3972
SULT1A4	4	0.99685	0.99688	1	20003	0	1.3522	0.00935	0.024695	0.924358	534	3	1.3522
SH2B1	4	0.93892	0.93891	1	18645	0	1.3439	0.0093664	0.024743	0.924358	535	3	1.3439
DMRT1	4	0.69452	0.81566	1	15473	1	1.4712	0.0093719	0.024755	0.924358	536	3	1.4712
ERCC3	4	0.005507	0.019082	0.700482	542	3	-3.2823	0.0093814	0.024782	0.924358	537	1	-3.2823
KRTAP10-9	4	0.92045	0.92177	1	18248	1	1.4274	0.0093939	0.024816	0.924358	538	3	1.4274
OLFM3	4	0.089234	0.2194	0.984781	4456	1	1.0563	0.0094817	0.025035	0.928496	539	2	1.0563
CTSV	4	0.89319	0.90138	1	17746	1	0.7338	0.0094924	0.025063	0.928496	540	2	0.7338
ZBTB3	4	0.94798	0.94799	1	18862	0	1.403	0.0094931	0.025066	0.928496	541	3	1.403
ATF3	4	0.35178	0.56162	1	10342	1	1.4933	0.009554	0.025225	0.930359	542	3	1.4933
HOXC8	4	0.99444	0.99451	1	19951	0	1.4256	0.009579	0.025284	0.930359	543	3	1.4256
TRIM49	4	0.82886	0.8657	1	16839	1	0.76868	0.0096033	0.025335	0.930359	544	1	0.76868
CHCHD4	4	0.24931	0.45242	1	8416	2	-1.0886	0.0096081	0.025346	0.930359	545	2	-1.0886
NAP1L4	4	0.059285	0.16768	0.973364	3450	1	1.4022	0.0096096	0.025347	0.930359	546	3	1.4022
HAS2	4	0.40487	0.60002	1	11118	1	-1.8357	0.009628	0.025395	0.930395	547	1	-1.8357
LAS1L	4	0.91299	0.91582	1	18118	0	-2.3597	0.0096844	0.025533	0.932109	548	1	-2.3597
KPNA5	4	0.99063	0.99072	1	19864	0	1.329	0.0097131	0.025604	0.932109	549	3	1.329
PTX4	4	0.98812	0.98819	1	19812	0	1.5942	0.0097411	0.025677	0.932109	550	3	1.5942
PPIL3	4	0.050233	0.14527	0.953962	3049	1	1.4234	0.0097439	0.02568	0.932109	551	3	1.4234
CNKSR2	4	0.14877	0.31141	1	6090	2	-1.2282	0.0097545	0.025702	0.932109	552	2	-1.2282
IFT46	4	0.99795	0.99799	1	20026	0	1.3681	0.0097777	0.025759	0.932109	553	3	1.3681
RUFY3	4	0.23838	0.43783	1	8155	2	0.033805	0.00978	0.025766	0.932109	554	2	0.033805
EDC4	4	0.98964	0.9897	1	19846	0	1.6551	0.0098285	0.025878	0.934488	555	3	1.6551
NTN1	4	0.51187	0.67846	1	12691	2	-0.56005	0.0098806	0.026005	0.936434	556	1	-0.56005
ZNF563	4	0.33301	0.54828	1	10103	1	1.2001	0.0099361	0.026135	0.936434	557	2	1.2001
CTDSPL	4	0.46831	0.64648	1	12064	1	1.441	0.0099448	0.026159	0.936434	558	3	1.441
NUTM2A	4	0.97246	0.97249	1	19434	0	1.4694	0.0099762	0.026245	0.936434	559	3	1.4694
FOSL2	4	0.7996	0.85275	1	16475	1	0.5217	0.0099915	0.026283	0.936434	560	1	0.5217
CHMP2A	4	0.98023	0.98035	1	19638	0	-1.3237	0.010018	0.026348	0.936434	561	2	-1.3237
RHOQ	4	0.083212	0.2097	0.984028	4262	2	-1.1836	0.010047	0.026412	0.936434	562	2	-1.1836
MT1H	4	0.52634	0.6893	1	12882	1	1.3246	0.010053	0.026423	0.936434	563	3	1.3246
FAM50A	4	0.052917	0.15195	0.957007	3172	2	-0.92975	0.010057	0.026431	0.936434	564	2	-0.92975
PANK4	4	0.95973	0.95983	1	19138	0	1.4162	0.010062	0.026443	0.936434	565	3	1.4162
TMED2	4	0.8459	0.874	1	17027	1	1.4737	0.010068	0.026454	0.936434	566	3	1.4737
TMPO	4	0.93647	0.93648	1	18595	0	0.59389	0.010086	0.0265	0.936434	567	1	0.59389
OR8K3	4	0.30556	0.52497	1	9680	3	-0.922	0.010102	0.026537	0.936434	568	1	-0.922
TRAPPC6A	4	0.58068	0.73011	1	13664	1	1.5009	0.010128	0.026602	0.937065	569	3	1.5009
KRTAP19-3	4	0.97426	0.97431	1	19478	0	1.3763	0.010148	0.026651	0.937175	570	3	1.3763
SLC19A3	4	0.21595	0.40729	1	7654	1	-2.3117	0.010169	0.026699	0.937199	571	1	-2.3117
HOXB2	4	0.94123	0.94122	1	18698	0	1.1494	0.010213	0.026801	0.937399	572	2	1.1494
FAT4	4	0.28474	0.49865	1	9206	3	-0.29703	0.010213	0.026803	0.937399	573	1	-0.29703
FHL3	4	0.73487	0.82859	1	15842	1	1.5153	0.010232	0.026848	0.937399	574	3	1.5153
OR4D9	4	0.021641	0.068589	0.871559	1579	1	1.5338	0.010252	0.026903	0.937399	575	2	1.5338
PPIAL4C	4	0.82639	0.86455	1	16788	1	1.0144	0.010269	0.026937	0.937399	576	2	1.0144
FOXR2	4	0.18867	0.36918	1	7045	2	-1.4861	0.010304	0.027031	0.937416	577	2	-1.4861
RPS6KA6	4	0.98311	0.9832	1	19703	0	1.3514	0.010308	0.02704	0.937416	578	3	1.3514
HPCA	4	0.52733	0.69004	1	12896	1	1.0595	0.010324	0.027078	0.937416	579	2	1.0595
POLR1A	4	0.35509	0.56402	1	10390	2	-0.23077	0.010435	0.027351	0.945247	580	2	-0.23077
CWC27	4	0.44037	0.62596	1	11642	1	1.2909	0.010454	0.027401	0.945375	581	3	1.2909
UQCC2	4	0.61713	0.75807	1	14238	2	0.71764	0.010535	0.027601	0.947989	582	2	0.71764
SYNCRIP	4	0.46022	0.64051	1	11938	2	-0.72639	0.010546	0.027626	0.947989	583	1	-0.72639
CALML5	4	0.45323	0.63538	1	11830	1	1.2623	0.010561	0.027659	0.947989	584	2	1.2623
TCTEX1D2	4	0.37933	0.58137	1	10776	2	-0.35438	0.010621	0.02781	0.947989	585	2	-0.35438
RABIF	4	0.97217	0.97219	1	19421	0	1.5125	0.010667	0.02792	0.947989	586	3	1.5125
MAGEC2	4	0.91667	0.91873	1	18183	1	1.3254	0.010676	0.027943	0.947989	587	3	1.3254
TRIM55	4	0.97196	0.97198	1	19417	0	1.3019	0.010727	0.028088	0.947989	588	3	1.3019
AQP5	4	0.46377	0.64315	1	11988	1	-1.4144	0.01073	0.028097	0.947989	589	2	-1.4144
CAB39	4	0.54122	0.70036	1	13093	1	1.3279	0.010781	0.028218	0.947989	590	2	1.3279
C7orf55	4	0.99947	0.99948	1	20066	0	1.4166	0.010787	0.02823	0.947989	591	3	1.4166
COX5A	4	0.71784	0.82293	1	15659	1	1.4313	0.010811	0.028291	0.947989	592	3	1.4313
GPATCH8	4	0.19715	0.38128	1	7225	2	-1.0789	0.010823	0.028312	0.947989	593	1	-1.0789
HIST1H2AL	4	0.087414	0.21648	0.984781	4393	2	-4.424	0.010877	0.02844	0.947989	594	1	-4.424
HEATR4	4	0.33503	0.54968	1	10134	1	1.3064	0.010913	0.028517	0.947989	595	3	1.3064
CES1	4	0.12687	0.27842	0.999858	5581	2	-3.4946	0.010918	0.028532	0.947989	596	1	-3.4946
TWISTNB	4	0.98906	0.98914	1	19834	0	-5.0319	0.010944	0.028592	0.947989	597	1	-5.0319
TATDN1	4	0.032105	0.097928	0.903502	2172	1	-2.4707	0.01096	0.02863	0.947989	598	1	-2.4707
PDZD11	4	0.56264	0.7164	1	13422	2	0.66411	0.010976	0.028674	0.947989	599	2	0.66411
TCEB3CL2	4	0.066734	0.1827	0.975271	3747	1	1.5079	0.010983	0.028686	0.947989	600	3	1.5079
NLRP11	4	0.26646	0.47506	1	8798	2	-3.9769	0.011001	0.028727	0.947989	601	1	-3.9769
GCSH	4	0.98899	0.98906	1	19833	0	-5.7488	0.011014	0.028764	0.947989	602	1	-5.7488
HAS1	4	0.98014	0.98026	1	19636	0	1.4301	0.01103	0.028806	0.947989	603	2	1.4301
HMGCLL1	4	0.44324	0.62801	1	11686	1	-1.1699	0.011084	0.028944	0.947989	604	2	-1.1699
CLCF1	4	0.069913	0.18805	0.977115	3856	1	1.5067	0.011105	0.029003	0.947989	605	2	1.5067
TSSC4	4	0.9544	0.95446	1	19021	0	1.3762	0.011117	0.029031	0.947989	606	3	1.3762
CHST3	4	0.48366	0.65777	1	12281	1	1.365	0.01115	0.029111	0.947989	607	3	1.365
TPRN	4	0.53389	0.69494	1	12985	1	1.0905	0.011152	0.029118	0.947989	608	2	1.0905
DNTTIP2	4	0.22526	0.41999	1	7871	3	-1.5955	0.011156	0.029127	0.947989	609	1	-1.5955
ZNF334	4	0.91535	0.91766	1	18161	1	1.3554	0.011211	0.029264	0.947989	610	2	1.3554
USPL1	4	0.067021	0.18321	0.975271	3759	1	-1.4477	0.011246	0.029346	0.947989	611	2	-1.4477
POGK	4	0.66482	0.79553	1	15038	1	1.4863	0.011261	0.029387	0.947989	612	2	1.4863
ADGRG5	4	0.95943	0.95954	1	19133	0	1.0515	0.011266	0.029395	0.947989	613	2	1.0515
AFTPH	4	0.28477	0.49869	1	9207	2	-1.9234	0.011282	0.029421	0.947989	614	2	-1.9234
DIS3L	4	0.023758	0.07473	0.882633	1700	2	-5.2341	0.011292	0.029439	0.947989	615	1	-5.2341
AAAS	4	0.040086	0.11928	0.933643	2559	2	-1.4692	0.011316	0.029469	0.947989	616	2	-1.4692
RIMBP3	4	0.67355	0.80247	1	15165	2	0.20192	0.011322	0.029478	0.947989	617	1	0.20192
OR10G7	4	0.84186	0.872	1	16982	1	0.66325	0.011344	0.029519	0.947989	618	2	0.66325
IL11RA	4	0.80318	0.85425	1	16518	1	1.5545	0.011364	0.02955	0.947989	619	2	1.5545
SNAP23	4	0.3338	0.54882	1	10117	2	-2.1789	0.011376	0.029567	0.947989	620	1	-2.1789
SSPN	4	0.48476	0.65859	1	12299	1	-0.072891	0.011417	0.029631	0.947989	621	1	-0.072891
MTFMT	4	0.14638	0.30788	1	6033	3	-2.604	0.011433	0.029657	0.947989	622	1	-2.604
TRAPPC11	4	0.88639	0.89697	1	17640	0	0.73481	0.011459	0.029694	0.947989	623	2	0.73481
PIGR	4	0.59443	0.74066	1	13882	1	0.66394	0.011488	0.029743	0.947989	624	1	0.66394
KATNAL1	4	0.97663	0.97674	1	19542	0	1.2787	0.011532	0.029811	0.947989	625	2	1.2787
POU1F1	4	0.44214	0.62722	1	11663	2	-0.60726	0.011543	0.029828	0.947989	626	1	-0.60726
GOSR2	4	0.10427	0.24342	0.992996	4903	2	-4.413	0.011584	0.029882	0.947989	627	1	-4.413
SFMBT2	4	0.71381	0.82164	1	15624	1	1.2347	0.011591	0.029897	0.947989	628	2	1.2347
GUCA1C	4	0.41184	0.60511	1	11223	1	-1.3965	0.011647	0.02998	0.947989	629	2	-1.3965
DLG4	4	0.1764	0.35174	1	6778	3	-2.3918	0.011654	0.02999	0.947989	630	1	-2.3918
PCDHA13	4	0.18577	0.36509	1	6987	2	-4.5781	0.011667	0.030008	0.947989	631	1	-4.5781
RCOR1	4	0.87257	0.88849	1	17417	1	1.0623	0.011675	0.030021	0.947989	632	2	1.0623
C7orf26	4	0.82384	0.86335	1	16752	1	-0.032793	0.011708	0.030072	0.947989	633	1	-0.032793
HHATL	4	0.80306	0.8542	1	16516	1	0.44096	0.011709	0.030075	0.947989	634	1	0.44096
OSTC	4	0.9945	0.99457	1	19952	0	1.4095	0.011772	0.030166	0.947989	635	2	1.4095
PPP2R5D	4	0.18583	0.36517	1	6988	2	-1.8548	0.01182	0.030245	0.947989	636	1	-1.8548
C17orf82	4	0.90641	0.9108	1	17999	0	0.93837	0.011822	0.030249	0.947989	637	2	0.93837
C9orf43	4	0.88121	0.89375	1	17543	0	-2.6302	0.011824	0.030253	0.947989	638	1	-2.6302
MAPK4	4	0.58795	0.73566	1	13771	2	0.64207	0.011828	0.030258	0.947989	639	2	0.64207
OR56A4	4	0.21921	0.41171	1	7721	1	1.0109	0.011876	0.030338	0.949025	640	2	1.0109
DRAM2	4	0.0078826	0.026851	0.755252	714	2	-1.6196	0.011931	0.030424	0.950196	641	1	-1.6196
NIT2	4	0.43843	0.62452	1	11614	1	-1.9615	0.011984	0.030512	0.950196	642	2	-1.9615
GRB2	4	0.077405	0.20028	0.980032	4090	2	-1.9581	0.011986	0.030517	0.950196	643	2	-1.9581
GNG7	4	0.92862	0.92895	1	18399	1	0.97807	0.012088	0.030678	0.952795	644	2	0.97807
NRM	4	0.45488	0.63659	1	11859	2	-0.21893	0.012097	0.030696	0.952795	645	2	-0.21893
GTPBP4	4	0.019628	0.062727	0.857125	1470	2	-4.7631	0.012166	0.030797	0.95329	646	1	-4.7631
ZBTB14	4	0.95376	0.95382	1	19002	0	1.1507	0.012173	0.030806	0.95329	647	2	1.1507
JAKMIP3	4	0.93166	0.93177	1	18475	1	1.0752	0.012319	0.031048	0.959278	648	2	1.0752
CDCA5	4	0.27013	0.47982	1	8884	2	-1.5763	0.012374	0.031138	0.960601	649	1	-1.5763
PPIL6	4	0.74476	0.83203	1	15932	1	0.78882	0.012485	0.031309	0.963408	650	1	0.78882
ZFAND1	4	0.52631	0.68928	1	12881	1	1.0452	0.01254	0.03139	0.963408	651	2	1.0452
SERBP1	4	0.45543	0.637	1	11871	1	1.5001	0.012616	0.031509	0.963408	652	2	1.5001
RIC1	4	0.97536	0.97545	1	19509	0	1.2502	0.012651	0.031564	0.963408	653	2	1.2502
CC2D1B	4	0.068928	0.18639	0.975881	3825	2	-1.2656	0.012702	0.031636	0.963408	654	2	-1.2656
RNASEK	4	0.41276	0.60577	1	11237	1	0.95591	0.012706	0.031638	0.963408	655	2	0.95591
GORASP1	4	0.24997	0.45332	1	8434	1	-1.0721	0.012719	0.031657	0.963408	656	2	-1.0721
CCNA2	4	0.98727	0.98735	1	19789	0	-4.8672	0.012732	0.031677	0.963408	657	1	-4.8672
EIF2S1	4	0.57772	0.72784	1	13628	1	-1.3556	0.012792	0.031772	0.963408	658	2	-1.3556
MUC12	4	0.49621	0.66693	1	12481	2	0.31338	0.012825	0.031825	0.963408	659	2	0.31338
MAGT1	4	0.57912	0.72895	1	13644	2	0.56818	0.012832	0.031839	0.963408	660	2	0.56818
HSPA1B	4	0.42621	0.61566	1	11427	1	1.211	0.012927	0.031998	0.963408	661	2	1.211
FIG4	4	0.97877	0.97891	1	19598	0	1.1719	0.012942	0.032021	0.963408	662	2	1.1719
PRTG	4	0.35331	0.56273	1	10361	2	-0.85847	0.012983	0.032089	0.963408	663	2	-0.85847
PTGER4	4	0.10537	0.24521	0.992996	4938	1	-2.4454	0.012997	0.032111	0.963408	664	1	-2.4454
SRSF3	4	0.0088367	0.029955	0.764609	787	1	-0.54842	0.013012	0.032137	0.963408	665	2	-0.54842
KIAA0391	4	0.026362	0.082041	0.888872	1851	3	-3.8785	0.013038	0.032174	0.963408	666	1	-3.8785
DUSP6	4	0.047488	0.13835	0.945838	2927	3	-1.0613	0.013093	0.032259	0.963408	667	1	-1.0613
GPR119	4	0.99225	0.99233	1	19903	0	1.389	0.013139	0.032327	0.963408	668	2	1.389
ZADH2	4	0.95332	0.9534	1	18991	0	0.19392	0.013149	0.032343	0.963408	669	1	0.19392
RBP4	4	0.7707	0.84133	1	16211	1	1.181	0.013176	0.032385	0.963408	670	2	1.181
CAMLG	4	0.5942	0.74048	1	13879	2	-0.20217	0.013259	0.032514	0.963408	671	1	-0.20217
MYO10	4	0.63171	0.76943	1	14490	2	0.73234	0.013279	0.032544	0.963408	672	2	0.73234
RARS2	4	0.16352	0.33314	1	6461	1	1.2912	0.013301	0.032585	0.963408	673	2	1.2912
SRCAP	4	0.97908	0.9792	1	19608	0	0.88969	0.013315	0.032608	0.963408	674	1	0.88969
SLFN12L	4	0.91612	0.91828	1	18172	0	0.66251	0.013329	0.032628	0.963408	675	1	0.66251
SUPV3L1	4	0.51602	0.68163	1	12740	1	1.0008	0.01336	0.032679	0.963408	676	2	1.0008
ACP6	4	0.2658	0.47421	1	8782	2	-1.2989	0.01337	0.032694	0.963408	677	1	-1.2989
SHE	4	0.33549	0.55	1	10139	2	-0.84255	0.013405	0.032753	0.963408	678	2	-0.84255
GOLGA8J	4	0.33112	0.54695	1	10076	1	-1.7557	0.013479	0.032862	0.963408	679	2	-1.7557
GAN	4	0.01776	0.057217	0.847037	1350	3	-4.4706	0.013481	0.032866	0.963408	680	1	-4.4706
CTSC	4	0.99239	0.99247	1	19905	0	1.2842	0.013537	0.032952	0.963408	681	2	1.2842
APCDD1L	4	0.76156	0.83799	1	16131	1	0.1795	0.013538	0.032955	0.963408	682	2	0.1795
OMD	4	0.62754	0.76622	1	14407	2	-0.15848	0.013591	0.03304	0.963408	683	1	-0.15848
DZIP1L	4	0.3967	0.594	1	11013	2	-0.16298	0.01362	0.033076	0.963408	684	2	-0.16298
USP17L4	4	0.83067	0.86657	1	16866	1	0.98974	0.013646	0.033121	0.963408	685	2	0.98974
SCD	4	0.25903	0.46541	1	8633	1	-0.69559	0.013651	0.033128	0.963408	686	2	-0.69559
POLR2D	4	0.98518	0.98525	1	19746	0	-1.4167	0.013656	0.033136	0.963408	687	2	-1.4167
GNB2L1	4	0.13137	0.28526	1	5677	2	-4.5789	0.013661	0.033145	0.963408	688	1	-4.5789
FBXO16	4	0.088661	0.2185	0.984781	4433	1	0.34145	0.013702	0.033217	0.964118	689	1	0.34145
ANKEF1	4	0.36928	0.57419	1	10621	1	-1.5379	0.013808	0.033402	0.965085	690	2	-1.5379
LLPH	4	0.034543	0.10454	0.909766	2301	3	-3.5194	0.013812	0.03341	0.965085	691	1	-3.5194
WBP2	4	0.82286	0.86289	1	16737	1	-0.21095	0.013869	0.033497	0.965085	692	1	-0.21095
SUV420H1	4	0.021091	0.06698	0.867344	1547	2	-0.12886	0.013875	0.033504	0.965085	693	2	-0.12886
C4B	4	0.852	0.87717	1	17110	1	1.2491	0.01389	0.033529	0.965085	694	2	1.2491
CPSF7	4	0.80933	0.85688	1	16579	1	0.78559	0.013923	0.033587	0.965085	695	2	0.78559
SLCO1B3	4	0.071903	0.19129	0.978957	3912	2	-1.0993	0.013981	0.033684	0.965297	696	2	-1.0993
CCT7	4	0.61965	0.76001	1	14274	1	-0.45906	0.014004	0.033725	0.965297	697	2	-0.45906
SNRNP200	4	0.094436	0.22777	0.985636	4628	1	-0.84905	0.01402	0.033752	0.965297	698	2	-0.84905
ATP6V1C1	4	0.93518	0.93522	1	18561	0	1.0214	0.014042	0.033786	0.965297	699	2	1.0214
EPB42	4	0.22393	0.41817	1	7843	2	0.19675	0.014089	0.033862	0.966105	700	1	0.19675
APBB2	4	0.045447	0.13319	0.944886	2821	2	-1.7542	0.014162	0.03398	0.967414	701	2	-1.7542
TMEM25	4	0.050928	0.14701	0.95446	3083	2	-1.5515	0.014223	0.034083	0.967414	702	2	-1.5515
ZNF28	4	0.24571	0.44764	1	8344	1	-2.1627	0.014242	0.034119	0.967414	703	1	-2.1627
C11orf80	4	0.12817	0.28038	1	5606	2	-1.4197	0.014255	0.034142	0.967414	704	2	-1.4197
PPIH	4	0.31341	0.53427	1	9846	1	-1.2873	0.014316	0.034242	0.967414	705	2	-1.2873
KRTAP17-1	4	0.54693	0.70462	1	13172	1	-2.6934	0.014325	0.034257	0.967414	706	1	-2.6934
CFP	4	0.23748	0.43663	1	8139	3	-2.1865	0.014365	0.034318	0.967414	707	1	-2.1865
RASSF8	4	0.57453	0.72547	1	13584	1	-1.3966	0.014367	0.034322	0.967414	708	2	-1.3966
MAP2K2	4	0.040721	0.12094	0.93552	2587	2	-0.75986	0.014384	0.034353	0.967414	709	2	-0.75986
CYBB	4	0.44169	0.62691	1	11651	2	-0.31151	0.01442	0.034419	0.967414	710	2	-0.31151
FOXI2	4	0.96515	0.96522	1	19265	0	1.1454	0.014438	0.034437	0.967414	711	2	1.1454
PMF1-BGLAP	4	0.9494	0.94942	1	18891	0	1.0613	0.014482	0.034521	0.968412	712	2	1.0613
PSMB2	4	0.097961	0.23343	0.987082	4739	1	-1.0401	0.014515	0.03458	0.96856	713	2	-1.0401
PSMD3	4	0.16306	0.33244	1	6453	2	-3.53	0.014574	0.03467	0.96856	714	1	-3.53
RXRB	4	0.11985	0.26768	0.99542	5377	1	-2.2477	0.014643	0.034773	0.96856	715	2	-2.2477
MOGAT3	4	0.38355	0.58444	1	10834	2	-0.64246	0.014676	0.034825	0.96856	716	2	-0.64246
NPY2R	4	0.78474	0.84666	1	16332	0	-0.85498	0.014682	0.034835	0.96856	717	1	-0.85498
ENTPD6	4	0.24758	0.45011	1	8378	3	-0.94592	0.014697	0.034859	0.96856	718	1	-0.94592
RAP1GAP2	4	0.54552	0.70355	1	13156	2	0.42774	0.014707	0.034874	0.96856	719	2	0.42774
DOCK2	4	0.66686	0.79712	1	15067	2	0.84324	0.014776	0.034979	0.96856	720	2	0.84324
PPHLN1	4	0.64193	0.77751	1	14666	1	1.4056	0.014807	0.035024	0.96856	721	2	1.4056
MYDGF	4	0.34476	0.55665	1	10256	2	-0.93406	0.014831	0.035064	0.96856	722	2	-0.93406
WFDC1	4	0.68401	0.81075	1	15357	1	0.72384	0.014862	0.035116	0.96856	723	2	0.72384
ARG2	4	0.84351	0.87282	1	16999	1	1.1768	0.014893	0.035169	0.96856	724	2	1.1768
COPB1	4	0.48481	0.65863	1	12300	2	0.31422	0.014916	0.0352	0.96856	725	2	0.31422
FAM20A	4	0.99084	0.99093	1	19870	0	1.3676	0.014963	0.035279	0.96856	726	2	1.3676
IL19	4	0.081762	0.20738	0.9838	4224	2	-0.29104	0.014973	0.035297	0.96856	727	1	-0.29104
RBPMS	4	0.020926	0.066509	0.866991	1540	1	1.2336	0.015057	0.035422	0.96856	728	2	1.2336
PLIN3	4	0.81267	0.85835	1	16617	1	0.47906	0.015064	0.035439	0.96856	729	2	0.47906
ISOC2	4	0.1706	0.34343	1	6630	1	-2.1964	0.015072	0.035452	0.96856	730	1	-2.1964
SAR1A	4	0.60782	0.75095	1	14093	2	0.65426	0.015088	0.035473	0.96856	731	2	0.65426
TMEM233	4	0.54493	0.70309	1	13146	2	0.4571	0.015111	0.035512	0.96856	732	2	0.4571
AASDHPPT	4	0.94	0.94002	1	18668	0	1.129	0.015127	0.035537	0.96856	733	2	1.129
CR1L	4	0.27262	0.48309	1	8941	2	-1.3566	0.015261	0.035735	0.970718	734	2	-1.3566
SLC25A40	4	0.36118	0.5684	1	10480	2	-0.59714	0.015268	0.035746	0.970718	735	2	-0.59714
LIMA1	4	0.84996	0.8761	1	17085	1	1.3108	0.015276	0.035761	0.970718	736	2	1.3108
ATP6V1E1	4	0.031769	0.097016	0.903502	2150	2	-1.2007	0.015304	0.035818	0.970944	737	1	-1.2007
CEP112	4	0.95715	0.95723	1	19084	0	1.0986	0.015353	0.035895	0.971716	738	2	1.0986
RNF4	4	0.99308	0.99315	1	19919	0	1.4525	0.01541	0.035985	0.972845	739	2	1.4525
BEX2	4	0.23721	0.43627	1	8129	1	-2.0441	0.015462	0.036063	0.97337	740	2	-2.0441
TMEM236	4	0.17551	0.35046	1	6748	2	-1.6411	0.015482	0.036101	0.97337	741	2	-1.6411
NKX2-3	4	0.98565	0.98572	1	19759	0	1.3098	0.015616	0.036317	0.977327	742	2	1.3098
SHF	4	0.4283	0.61718	1	11462	1	1.3626	0.015636	0.036347	0.977327	743	2	1.3626
CAPZA2	4	0.37125	0.57557	1	10650	1	-1.3326	0.015694	0.036437	0.977327	744	2	-1.3326
EXOC3L1	4	0.95249	0.95254	1	18972	0	0.93059	0.015696	0.036442	0.977327	745	2	0.93059
RNF183	4	0.63895	0.77511	1	14620	1	1.3927	0.015746	0.036515	0.977557	746	2	1.3927
LBP	4	0.93662	0.93663	1	18599	1	1.4981	0.015808	0.036606	0.977557	747	2	1.4981
NUFIP1	4	0.096401	0.23091	0.986297	4692	1	1.3045	0.015848	0.036666	0.977557	748	2	1.3045
ZNF844	4	0.75912	0.83711	1	16094	1	0.61274	0.015857	0.036682	0.977557	749	1	0.61274
NUP214	4	0.30433	0.5234	1	9659	2	-2.5794	0.015902	0.036756	0.977557	750	1	-2.5794
WRNIP1	4	0.015746	0.051187	0.838644	1224	2	0.3472	0.015967	0.036864	0.977557	751	1	0.3472
LCE4A	4	0.53705	0.6973	1	13029	2	0.42681	0.015984	0.03689	0.977557	752	2	0.42681
C11orf53	4	0.96936	0.96938	1	19357	0	1.0485	0.016	0.036905	0.977557	753	2	1.0485
AGBL1	4	0.294	0.51036	1	9420	1	0.81918	0.016032	0.036971	0.977557	754	2	0.81918
PNN	4	0.28976	0.50503	1	9324	2	-1.5794	0.016073	0.037037	0.977557	755	2	-1.5794
OFD1	4	0.039978	0.11899	0.932639	2556	2	-2.1681	0.016133	0.037138	0.977557	756	1	-2.1681
RNF187	4	0.82343	0.86315	1	16745	1	1.0995	0.016169	0.0372	0.977557	757	2	1.0995
KLF12	4	0.48199	0.65656	1	12265	1	0.69923	0.016243	0.03733	0.977557	758	1	0.69923
ENSA	4	0.046264	0.13527	0.945671	2861	1	-1.5397	0.01626	0.037355	0.977557	759	2	-1.5397
PCF11	4	0.053725	0.15405	0.957007	3222	2	-1.825	0.016298	0.037424	0.977557	760	1	-1.825
ANKRD10	4	0.042667	0.12603	0.93888	2689	3	-5.0203	0.016353	0.037512	0.977557	761	1	-5.0203
ST3GAL6	4	0.72725	0.82603	1	15747	1	-3.4601	0.016401	0.037585	0.977557	762	1	-3.4601
UBE2C	4	0.1394	0.29748	1	5861	2	-1.5662	0.016409	0.037599	0.977557	763	1	-1.5662
FGF7	4	0.57003	0.722	1	13520	2	0.53031	0.016494	0.037743	0.977557	764	2	0.53031
TRAPPC10	4	0.82794	0.86529	1	16819	1	0.38493	0.016519	0.037775	0.977557	765	1	0.38493
CSF1R	4	0.18759	0.3677	1	7017	2	-4.04	0.016523	0.037781	0.977557	766	1	-4.04
DRD2	4	0.96266	0.96273	1	19204	0	1.3253	0.016559	0.037834	0.977557	767	2	1.3253
LRRFIP1	4	0.92508	0.92579	1	18332	1	0.90967	0.016574	0.037852	0.977557	768	1	0.90967
ZNF398	4	0.78974	0.84867	1	16377	1	1.334	0.016576	0.037853	0.977557	769	2	1.334
CGA	4	0.93062	0.9308	1	18448	1	1.1994	0.0166	0.037894	0.977557	770	2	1.1994
ACAT1	4	0.97072	0.97076	1	19394	0	1.1995	0.016619	0.037927	0.977557	771	2	1.1995
TP53	4	0.67515	0.80375	1	15188	1	-0.80577	0.01669	0.03804	0.977557	772	2	-0.80577
FKBP3	4	0.65643	0.78888	1	14905	1	-1.3545	0.016731	0.0381	0.977557	773	1	-1.3545
RNF212	4	0.056078	0.1598	0.963295	3317	2	-0.93026	0.01674	0.038117	0.977557	774	2	-0.93026
C1orf228	4	0.08421	0.2113	0.984028	4301	3	-3.831	0.016795	0.038209	0.977557	775	1	-3.831
GNL2	4	0.62747	0.76617	1	14405	1	-0.67932	0.016838	0.038277	0.977557	776	2	-0.67932
CCDC73	4	0.34619	0.55769	1	10274	2	0.095376	0.016838	0.038277	0.977557	777	2	0.095376
LSM11	4	0.22185	0.41527	1	7784	2	0.52262	0.01685	0.038294	0.977557	778	2	0.52262
ZNF880	4	0.33359	0.54868	1	10111	2	-0.1424	0.016905	0.038377	0.977557	779	1	-0.1424
C1QTNF1	4	0.54262	0.7014	1	13112	1	0.40743	0.01696	0.038468	0.977557	780	1	0.40743
FNDC1	4	0.82147	0.86229	1	16720	1	1.0281	0.017071	0.038642	0.977557	781	1	1.0281
RGS16	4	0.38141	0.58291	1	10806	1	-1.5467	0.017103	0.038685	0.977557	782	2	-1.5467
DIO1	4	0.69468	0.81572	1	15474	1	1.2045	0.017126	0.038719	0.977557	783	2	1.2045
WFIKKN1	4	0.98582	0.98589	1	19765	0	1.2366	0.017136	0.038735	0.977557	784	2	1.2366
CDCP1	4	0.050609	0.14619	0.954357	3067	2	0.49689	0.017181	0.038805	0.977557	785	1	0.49689
RECQL5	4	0.16153	0.33022	1	6417	2	-5.4685	0.017186	0.038812	0.977557	786	1	-5.4685
HORMAD2	4	0.18103	0.35839	1	6885	2	-1.5243	0.017194	0.038824	0.977557	787	2	-1.5243
RBM41	4	0.45099	0.63374	1	11799	1	1.0313	0.017219	0.038861	0.977557	788	2	1.0313
OR4K13	4	0.98278	0.98287	1	19694	0	-2.7113	0.01722	0.038865	0.977557	789	2	-2.7113
PRKCB	4	0.74008	0.83036	1	15894	1	0.91045	0.017236	0.038894	0.977557	790	2	0.91045
CNTF	4	0.99304	0.99312	1	19918	0	1.3114	0.017323	0.039034	0.977557	791	2	1.3114
EPM2A	4	0.31882	0.53813	1	9921	1	-6.3573	0.017343	0.039068	0.977557	792	1	-6.3573
SSX2IP	4	0.98459	0.98468	1	19733	0	0.96483	0.017346	0.039074	0.977557	793	1	0.96483
C15orf65	4	0.067742	0.18443	0.975881	3781	2	-0.2502	0.017401	0.039162	0.977557	794	1	-0.2502
PLEKHH2	4	0.60039	0.74524	1	13971	1	1.2629	0.017457	0.039245	0.977557	795	2	1.2629
TTC37	4	0.55269	0.70894	1	13251	1	-1.468	0.017493	0.039302	0.977557	796	2	-1.468
TDO2	4	0.92657	0.92711	1	18359	1	1.386	0.017503	0.039317	0.977557	797	2	1.386
TADA2A	4	0.12267	0.27201	0.996573	5470	2	-0.10645	0.017512	0.039333	0.977557	798	2	-0.10645
RABGGTA	4	0.85847	0.88062	1	17203	1	0.3068	0.017518	0.039344	0.977557	799	1	0.3068
ARHGAP11B	4	0.35886	0.56678	1	10443	1	0.95956	0.017561	0.039406	0.977557	800	2	0.95956
DSC1	4	0.70212	0.81799	1	15535	1	1.0291	0.017677	0.039593	0.977557	801	2	1.0291
CCNH	4	0.47639	0.65249	1	12183	2	-2.2366	0.017849	0.039876	0.977557	802	1	-2.2366
GTF2H1	4	0.97064	0.97068	1	19391	0	1.5723	0.017865	0.039902	0.977557	803	2	1.5723
H1FX	4	0.14004	0.29844	1	5878	3	-3.0717	0.017898	0.039953	0.977557	804	1	-3.0717
PLEKHM1	4	0.20377	0.39046	1	7377	2	-1.6427	0.017898	0.039954	0.977557	805	2	-1.6427
MDH1	4	0.52041	0.68486	1	12808	1	1.2492	0.017932	0.040007	0.977557	806	2	1.2492
GTDC1	4	0.50976	0.67689	1	12668	2	-0.18858	0.017953	0.040038	0.977557	807	1	-0.18858
IL1F10	4	0.00030727	0.0011196	0.468461	41	2	0.37454	0.017975	0.040077	0.977557	808	2	0.37454
ATP5J2	4	0.058302	0.16531	0.970654	3409	2	-3.9842	0.018015	0.04014	0.977557	809	1	-3.9842
CNEP1R1	4	0.52854	0.69093	1	12912	2	0.72958	0.018063	0.040206	0.977557	810	2	0.72958
BEND3	4	0.50047	0.67008	1	12546	1	1.3542	0.018068	0.040215	0.977557	811	2	1.3542
ZNF519	4	0.90042	0.90641	1	17880	0	0.8519	0.01811	0.040283	0.977557	812	2	0.8519
GTF2H2C	4	0.29825	0.51565	1	9509	1	0.52781	0.018283	0.040552	0.977557	813	1	0.52781
B3GNT6	4	0.46622	0.64497	1	12031	2	0.65272	0.018339	0.040634	0.977557	814	2	0.65272
LMBRD2	4	0.0857	0.21368	0.984563	4347	1	-2.0444	0.018346	0.040645	0.977557	815	2	-2.0444
OR6C68	4	0.26679	0.47549	1	8806	2	-1.158	0.018375	0.040691	0.977557	816	2	-1.158
PPL	4	0.90138	0.90709	1	17896	1	0.76929	0.018394	0.040721	0.977557	817	1	0.76929
BECN1	4	0.9862	0.98631	1	19769	0	1.3797	0.018427	0.040769	0.977557	818	2	1.3797
PTCH1	4	0.59825	0.74363	1	13938	1	-1.8612	0.018511	0.040903	0.977557	819	1	-1.8612
C5orf49	4	0.23364	0.43139	1	8058	3	-1.3375	0.018559	0.040973	0.977557	820	1	-1.3375
EXOSC1	4	0.60785	0.75097	1	14096	1	-1.5697	0.018562	0.04098	0.977557	821	2	-1.5697
XKR4	4	0.94874	0.94877	1	18876	0	0.88471	0.018633	0.041092	0.977557	822	2	0.88471
TMPRSS6	4	0.68716	0.81325	1	15402	1	0.56961	0.018669	0.041144	0.977557	823	1	0.56961
PGM2	4	0.68127	0.80859	1	15304	2	0.83565	0.018754	0.041289	0.977557	824	2	0.83565
KLHL14	4	0.13421	0.28955	1	5744	2	-1.717	0.018779	0.041328	0.977557	825	1	-1.717
KDM2B	4	0.33311	0.54835	1	10104	2	-0.71963	0.01878	0.041331	0.977557	826	2	-0.71963
Non-TargetingControl_186	1	0.98121	0.98125	1	19661	0	2.2116	0.018794	0.018756	0.857917	827	1	2.2116
PHYHD1	4	0.5611	0.71523	1	13398	1	1.1254	0.018823	0.041407	0.977557	828	2	1.1254
LRRC7	4	0.25851	0.4647	1	8623	2	-1.4172	0.018834	0.041422	0.977557	829	1	-1.4172
TCEAL3	4	0.91016	0.91359	1	18064	1	1.0201	0.018858	0.041449	0.977557	830	2	1.0201
KDM6A	4	0.26588	0.47431	1	8784	2	0.74914	0.018884	0.041489	0.977557	831	2	0.74914
YKT6	4	0.070302	0.18868	0.977262	3866	2	-1.2683	0.018889	0.041496	0.977557	832	1	-1.2683
C1orf50	4	0.36972	0.57452	1	10627	1	0.94138	0.018971	0.041648	0.977557	833	2	0.94138
H2BFWT	4	0.9345	0.93453	1	18536	1	1.1027	0.018979	0.041661	0.977557	834	2	1.1027
MYH6	4	0.89066	0.89969	1	17707	1	0.83434	0.018997	0.041685	0.977557	835	2	0.83434
PDE2A	4	0.11948	0.26714	0.99542	5371	2	-1.8333	0.019	0.041687	0.977557	836	1	-1.8333
SNW1	4	0.38501	0.5855	1	10858	2	-3.0211	0.019049	0.04178	0.977557	837	1	-3.0211
SRBD1	4	0.10989	0.25232	0.994409	5082	2	-1.6095	0.019066	0.041807	0.977557	838	2	-1.6095
SPAG6	4	0.98851	0.98858	1	19820	0	1.2513	0.019076	0.041826	0.977557	839	2	1.2513
C11orf88	4	0.73417	0.82834	1	15833	1	0.88435	0.019084	0.041838	0.977557	840	2	0.88435
Non-TargetingControl_474	1	0.98091	0.98097	1	19653	0	2.3326	0.019088	0.019053	0.858922	841	1	2.3326
KBTBD11	4	0.78378	0.84631	1	16325	1	1.1085	0.019101	0.041864	0.977557	842	2	1.1085
HCN3	4	0.18198	0.35973	1	6907	1	-2.0031	0.019133	0.041909	0.977557	843	2	-2.0031
HSPB11	4	0.92852	0.92887	1	18397	1	1.1983	0.019162	0.041953	0.977557	844	2	1.1983
C19orf47	4	0.66837	0.79834	1	15091	2	0.57846	0.019165	0.041958	0.977557	845	1	0.57846
ANKRD60	4	0.75587	0.83594	1	16063	1	0.055849	0.019183	0.041987	0.977557	846	2	0.055849
MYF6	4	0.96221	0.96227	1	19193	0	0.37285	0.01922	0.042055	0.977557	847	1	0.37285
GOT2	4	0.99643	0.9965	1	19996	0	1.4549	0.019272	0.042132	0.977557	848	2	1.4549
IGSF21	4	0.98392	0.98398	1	19716	0	1.2847	0.019285	0.042158	0.977557	849	2	1.2847
MED10	4	0.85731	0.87999	1	17183	1	1.4547	0.019285	0.042159	0.977557	850	2	1.4547
EEFSEC	4	0.65373	0.78671	1	14857	1	1.286	0.019311	0.042206	0.977557	851	2	1.286
GP5	4	0.97175	0.97178	1	19413	0	1.1525	0.019393	0.042342	0.977557	852	2	1.1525
TACR3	4	0.18092	0.35821	1	6881	1	-2.7533	0.019421	0.042387	0.977557	853	1	-2.7533
DOCK4	4	0.95546	0.95551	1	19040	0	1.473	0.019425	0.04239	0.977557	854	2	1.473
LY6E	4	0.63739	0.77384	1	14588	2	0.2969	0.01944	0.042416	0.977557	855	1	0.2969
GLUD2	4	0.73223	0.82768	1	15810	1	-0.036746	0.01945	0.042431	0.977557	856	2	-0.036746
PHYHIP	4	0.67852	0.80641	1	15255	2	0.79918	0.019452	0.042433	0.977557	857	2	0.79918
TBX6	4	0.33732	0.55129	1	10161	2	-2.3662	0.019463	0.042454	0.977557	858	1	-2.3662
SYPL2	4	0.08917	0.21929	0.984781	4453	1	-1.463	0.019507	0.042531	0.977557	859	2	-1.463
AKR1E2	4	0.94347	0.94349	1	18752	0	1.2607	0.019531	0.04257	0.977557	860	2	1.2607
ADGRF4	4	0.029394	0.090498	0.892728	2032	3	-4.0029	0.01955	0.042603	0.977557	861	1	-4.0029
TOB2	4	0.06906	0.18662	0.975881	3827	1	-2.3207	0.019571	0.042635	0.977557	862	2	-2.3207
LRRC74A	4	0.28166	0.49475	1	9146	1	1.4456	0.019592	0.042665	0.977557	863	2	1.4456
CPB1	4	0.14686	0.30858	1	6048	3	-2.336	0.01966	0.042763	0.977557	864	1	-2.336
MRPL14	4	0.53009	0.69211	1	12932	1	-1.8661	0.01966	0.042763	0.977557	865	2	-1.8661
COX14	4	0.99619	0.99625	1	19989	0	1.3827	0.019672	0.04278	0.977557	866	2	1.3827
WRB	4	0.025374	0.079293	0.888789	1787	3	-3.6209	0.019715	0.042855	0.977557	867	1	-3.6209
PSMB5	4	0.98028	0.98039	1	19639	0	-1.9219	0.01972	0.042862	0.977557	868	2	-1.9219
HSDL2	4	0.23825	0.43766	1	8153	1	-6.4432	0.019723	0.042865	0.977557	869	1	-6.4432
APLNR	4	0.15538	0.32111	1	6237	2	-1.4082	0.019725	0.042872	0.977557	870	2	-1.4082
CEP63	4	0.58578	0.73404	1	13742	1	-1.6421	0.019752	0.042906	0.977557	871	1	-1.6421
ESCO2	4	0.17798	0.35402	1	6806	3	-2.2412	0.01977	0.042935	0.977557	872	1	-2.2412
COA6	4	0.38215	0.58345	1	10819	1	1.311	0.019805	0.042984	0.977557	873	2	1.311
OR6B3	4	0.6649	0.79558	1	15039	1	0.36615	0.019825	0.04302	0.977557	874	1	0.36615
ZNF605	4	0.66617	0.79656	1	15056	1	1.0528	0.019831	0.043031	0.977557	875	2	1.0528
MRPS34	4	0.37178	0.57594	1	10659	2	-0.91574	0.01988	0.043116	0.977557	876	1	-0.91574
USB1	4	0.42879	0.61755	1	11473	1	-1.431	0.019918	0.043174	0.977557	877	1	-1.431
JPH2	4	0.3599	0.56751	1	10460	1	0.96439	0.019947	0.043211	0.977557	878	2	0.96439
CCT2	4	0.014183	0.046397	0.828508	1125	1	-5.1675	0.019972	0.043259	0.977557	879	1	-5.1675
DDX28	4	0.35227	0.56196	1	10343	2	0.27266	0.020101	0.043469	0.977557	880	1	0.27266
YTHDC2	4	0.17126	0.34436	1	6646	2	-4.9033	0.020124	0.04351	0.977557	881	1	-4.9033
DNAJB13	4	0.014307	0.046789	0.828508	1135	2	-1.4301	0.020125	0.043511	0.977557	882	2	-1.4301
ATP5SL	4	0.80839	0.85648	1	16568	1	0.41829	0.020156	0.043554	0.977557	883	1	0.41829
KLHDC7B	4	0.99676	0.99681	1	20002	0	1.4157	0.020182	0.043592	0.977557	884	2	1.4157
PINLYP	4	0.94043	0.94042	1	18678	0	0.98363	0.020214	0.043642	0.977557	885	2	0.98363
PARD6A	4	0.9963	0.99637	1	19992	0	1.4118	0.020277	0.043749	0.977557	886	2	1.4118
KRT73	4	0.87388	0.88927	1	17433	1	1.2439	0.020295	0.043776	0.977557	887	2	1.2439
ANXA9	4	0.1086	0.25032	0.993381	5048	1	-1.3771	0.020364	0.043889	0.977557	888	2	-1.3771
BTN3A3	4	0.65143	0.78491	1	14819	1	0.48586	0.020376	0.04391	0.977557	889	1	0.48586
SH2D1B	4	0.59096	0.73799	1	13833	2	0.59919	0.020394	0.043938	0.977557	890	2	0.59919
UQCRFS1	4	0.98355	0.98364	1	19710	0	1.2438	0.020468	0.044068	0.977557	891	2	1.2438
NADSYN1	4	0.76328	0.83861	1	16145	1	1.1968	0.020475	0.044079	0.977557	892	2	1.1968
CLDN6	4	0.41373	0.60648	1	11253	2	-0.05249	0.020486	0.044095	0.977557	893	1	-0.05249
C17orf89	4	0.97433	0.97438	1	19481	0	0.96391	0.020541	0.044178	0.977557	894	2	0.96391
IST1	4	0.94261	0.94262	1	18731	0	0.58126	0.020596	0.044269	0.977557	895	1	0.58126
GFRA3	4	0.24451	0.44601	1	8322	1	1.3939	0.02061	0.044284	0.977557	896	2	1.3939
GPR174	4	0.98909	0.98917	1	19836	0	1.306	0.020658	0.044355	0.977557	897	2	1.306
NETO1	4	0.92808	0.92848	1	18387	1	1.1785	0.020664	0.044363	0.977557	898	2	1.1785
SOD1	4	0.019173	0.061373	0.852945	1445	2	-3.8639	0.020703	0.044425	0.977557	899	1	-3.8639
ZBTB47	4	0.23149	0.4285	1	8005	2	-2.0162	0.020706	0.044433	0.977557	900	1	-2.0162
MRPS10	4	0.96912	0.96913	1	19353	0	1.1166	0.020717	0.044452	0.977557	901	2	1.1166
AUTS2	4	0.033459	0.10164	0.903502	2251	3	-3.1852	0.020761	0.044519	0.977557	902	1	-3.1852
OSGIN1	4	0.55742	0.71249	1	13324	1	0.56111	0.020816	0.044604	0.977557	903	1	0.56111
SLC15A1	4	0.44775	0.63131	1	11752	2	-2.5879	0.020868	0.044688	0.977557	904	1	-2.5879
RDH12	4	0.14792	0.31014	1	6070	2	-0.58258	0.0209	0.044736	0.977557	905	2	-0.58258
RPUSD1	4	0.99361	0.99368	1	19927	0	1.3493	0.020947	0.044819	0.977557	906	2	1.3493
MZT1	4	0.37116	0.57549	1	10649	1	-2.2503	0.020992	0.044879	0.977557	907	1	-2.2503
TRIM71	4	0.26419	0.4721	1	8748	2	0.122	0.021009	0.044902	0.977557	908	2	0.122
BRD8	4	0.99088	0.99097	1	19873	0	0.9117	0.021036	0.044948	0.977557	909	1	0.9117
EMC7	4	0.97893	0.97906	1	19606	0	-5.5984	0.021071	0.045005	0.977557	910	1	-5.5984
IRF2BPL	4	0.3747	0.57809	1	10702	2	-1.5145	0.021091	0.045034	0.977557	911	1	-1.5145
HPSE2	4	0.89668	0.90383	1	17813	0	0.84469	0.021092	0.045036	0.977557	912	2	0.84469
ERVV-1	4	0.28017	0.49286	1	9110	2	-3.43	0.021199	0.045213	0.977557	913	1	-3.43
TMEM180	4	0.13642	0.29297	1	5799	1	0.91656	0.021201	0.045215	0.977557	914	1	0.91656
CAT	4	0.84693	0.87455	1	17039	1	0.87531	0.021219	0.045236	0.977557	915	2	0.87531
MAS1L	4	0.46855	0.64667	1	12069	2	-0.3972	0.021256	0.045289	0.977557	916	1	-0.3972
ZC3H15	4	0.048738	0.14146	0.950625	2975	3	-4.1187	0.021311	0.045367	0.977557	917	1	-4.1187
SLC22A12	4	0.21837	0.41056	1	7702	2	-1.4682	0.021347	0.045429	0.977557	918	2	-1.4682
RFXAP	4	0.35151	0.56143	1	10339	2	-0.76813	0.021365	0.045458	0.977557	919	2	-0.76813
UQCR10	4	0.23938	0.43923	1	8181	2	-2.046	0.021366	0.045458	0.977557	920	1	-2.046
OR9Q2	4	0.98162	0.98172	1	19667	0	1.324	0.021393	0.045498	0.977557	921	2	1.324
ALDOA	4	0.98675	0.98686	1	19778	0	1.0061	0.021447	0.045602	0.977557	922	1	1.0061
CHD1L	4	0.10865	0.25039	0.993381	5051	3	-2.5257	0.021476	0.045649	0.977557	923	1	-2.5257
HECTD3	4	0.96615	0.9662	1	19291	0	1.0946	0.021485	0.045667	0.977557	924	2	1.0946
RAD21	4	0.50327	0.67216	1	12577	1	-1.5954	0.021504	0.045703	0.977557	925	2	-1.5954
GUCY2C	4	0.19465	0.37779	1	7181	2	-4.9634	0.021529	0.045746	0.977557	926	1	-4.9634
CPSF3L	4	0.1789	0.35536	1	6828	1	-1.0492	0.021537	0.045761	0.977557	927	2	-1.0492
DRD1	4	0.42562	0.61524	1	11421	1	1.1682	0.02154	0.045763	0.977557	928	2	1.1682
KLHL17	4	0.49215	0.66395	1	12413	2	-0.063855	0.021586	0.045832	0.977557	929	1	-0.063855
LY9	4	0.28353	0.49712	1	9189	2	-0.075706	0.021641	0.045909	0.977557	930	1	-0.075706
SRFBP1	4	0.038907	0.11618	0.924076	2517	2	-1.9764	0.021695	0.046015	0.977557	931	1	-1.9764
SETD2	4	0.034237	0.10374	0.90956	2286	3	-3.4014	0.02175	0.046103	0.977557	932	1	-3.4014
LETMD1	4	0.040567	0.12053	0.93552	2578	2	-4.6592	0.021777	0.046149	0.977557	933	1	-4.6592
C1orf159	4	0.84206	0.87209	1	16984	1	0.84475	0.021789	0.046168	0.977557	934	2	0.84475
ADAM9	4	0.018713	0.059987	0.850123	1417	3	-4.3169	0.021805	0.046198	0.977557	935	1	-4.3169
ARID3C	4	0.80276	0.85407	1	16514	1	0.38578	0.021926	0.046381	0.977557	936	2	0.38578
COL27A1	4	0.91262	0.91553	1	18111	1	0.9035	0.021965	0.04644	0.977557	937	2	0.9035
BCDIN3D	4	0.00051676	0.0018831	0.498372	76	1	-5.1708	0.021989	0.046483	0.977557	938	1	-5.1708
SLBP	4	0.17315	0.34706	1	6691	2	-0.98228	0.021993	0.046489	0.977557	939	2	-0.98228
CALHM3	4	0.019256	0.06163	0.853414	1450	1	-2.3926	0.022014	0.046528	0.977557	940	2	-2.3926
PPP2R3B	4	0.9695	0.96951	1	19360	0	1.2519	0.022025	0.046541	0.977557	941	1	1.2519
ELP2	4	0.1715	0.34472	1	6650	2	-1.7267	0.02204	0.046563	0.977557	942	2	-1.7267
HNRNPH2	4	0.95613	0.95617	1	19058	0	1.0414	0.022176	0.046763	0.977557	943	2	1.0414
SLC10A4	4	0.92825	0.92862	1	18390	1	1.1431	0.02219	0.046781	0.977557	944	2	1.1431
SIRPG	4	0.98283	0.98292	1	19696	0	1.1381	0.022217	0.046826	0.977557	945	2	1.1381
TCHP	4	0.51762	0.68278	1	12764	1	-1.5603	0.02223	0.046847	0.977557	946	2	-1.5603
NDUFA8	4	0.98582	0.98588	1	19764	0	1.4044	0.022254	0.046894	0.977557	947	2	1.4044
ZSWIM1	4	0.7978	0.85199	1	16455	1	0.34736	0.022284	0.046943	0.977557	948	2	0.34736
PPFIA1	4	0.074806	0.19602	0.979481	4007	3	-4.6952	0.0223	0.046966	0.977557	949	1	-4.6952
SEC13	4	0.94806	0.94807	1	18866	0	-2.4617	0.022321	0.046993	0.977557	950	1	-2.4617
ELAVL4	4	0.46318	0.6427	1	11977	2	-0.5379	0.022355	0.047045	0.977557	951	1	-0.5379
ZNF280B	4	0.9419	0.94192	1	18713	0	0.85552	0.02241	0.047118	0.977557	952	2	0.85552
PNRC1	4	0.30099	0.51916	1	9583	1	0.93596	0.022465	0.047208	0.977557	953	1	0.93596
ARHGAP40	4	0.99169	0.99177	1	19890	0	1.4746	0.022507	0.047283	0.977557	954	2	1.4746
DCTN4	4	0.59191	0.73873	1	13845	2	0.55872	0.022517	0.047301	0.977557	955	2	0.55872
HRASLS2	4	0.99197	0.99204	1	19897	0	1.0837	0.02252	0.047305	0.977557	956	1	1.0837
C6orf15	4	0.088557	0.21834	0.984781	4431	2	-1.6676	0.022536	0.047329	0.977557	957	2	-1.6676
KRTAP9-1	4	0.42945	0.61801	1	11488	1	-2.2788	0.022561	0.047378	0.977557	958	1	-2.2788
IFI30	4	0.070133	0.18841	0.977262	3861	3	-3.2924	0.022629	0.047486	0.977557	959	1	-3.2924
MYO1E	4	0.97222	0.97224	1	19423	0	1.306	0.022696	0.047591	0.977557	960	2	1.306
SDK2	4	0.63763	0.77404	1	14594	2	0.70449	0.022875	0.047878	0.977557	961	2	0.70449
SLC18A1	4	0.5898	0.73708	1	13807	1	-1.7402	0.022892	0.047902	0.977557	962	2	-1.7402
NEUROD6	4	0.97948	0.97961	1	19620	0	1.2016	0.022894	0.047904	0.977557	963	2	1.2016
APOO	4	0.20265	0.38893	1	7351	1	1.2654	0.022903	0.047917	0.977557	964	2	1.2654
SLC22A1	4	0.47891	0.65434	1	12221	1	0.71856	0.022904	0.047917	0.977557	965	1	0.71856
LOC101928436	4	0.15264	0.31707	1	6186	1	-1.4493	0.022927	0.04794	0.977557	966	2	-1.4493
SCLY	4	0.82852	0.86555	1	16831	1	0.68952	0.022959	0.047991	0.977557	967	1	0.68952
HIGD1B	4	0.68911	0.81401	1	15421	1	-1.1593	0.022974	0.048014	0.977557	968	1	-1.1593
RNF223	4	0.98858	0.98866	1	19822	0	1.2928	0.023009	0.048068	0.977557	969	2	1.2928
CLPSL2	4	0.75354	0.83511	1	16032	1	1.1513	0.023017	0.048083	0.977557	970	2	1.1513
RASL10A	4	0.56942	0.72153	1	13513	1	1.3214	0.023027	0.048097	0.977557	971	2	1.3214
EPB41	4	0.45145	0.63406	1	11803	2	0.048388	0.023036	0.048112	0.977557	972	2	0.048388
TDRKH	4	0.87108	0.88758	1	17389	1	1.2486	0.023069	0.048162	0.977557	973	2	1.2486
MRPS30	4	0.73849	0.82983	1	15871	1	1.1596	0.023074	0.048173	0.977557	974	2	1.1596
SVOPL	4	0.88145	0.89389	1	17546	1	0.26449	0.023124	0.048252	0.977557	975	1	0.26449
IFITM3	4	0.95981	0.95991	1	19142	0	0.91756	0.023179	0.048344	0.977557	976	1	0.91756
IMPDH1	4	0.98488	0.98497	1	19739	0	1.225	0.023182	0.04835	0.977557	977	2	1.225
A4GALT	4	0.73653	0.82919	1	15858	1	-0.33724	0.023263	0.048479	0.977557	978	2	-0.33724
KIFC3	4	0.77635	0.84343	1	16259	1	1.2015	0.023331	0.048595	0.977557	979	2	1.2015
WDR53	4	0.121	0.26947	0.99542	5426	1	-1.568	0.023348	0.048622	0.977557	980	2	-1.568
VPS52	4	0.81066	0.85746	1	16592	1	1.2907	0.02337	0.048661	0.977557	981	2	1.2907
C9orf69	4	0.76272	0.83841	1	16139	1	-0.54249	0.023387	0.048691	0.977557	982	1	-0.54249
PDCD5	4	0.47358	0.65038	1	12141	2	-0.79757	0.023398	0.048708	0.977557	983	1	-0.79757
FAM63A	4	0.45621	0.63756	1	11881	1	1.0854	0.023427	0.048751	0.977557	984	2	1.0854
APLF	4	0.032657	0.09943	0.903502	2195	3	-4.4682	0.023453	0.048784	0.977557	985	1	-4.4682
ZNF70	4	0.2193	0.41185	1	7723	1	0.99128	0.023494	0.048846	0.977557	986	2	0.99128
TRPC5OS	4	0.14221	0.30162	1	5922	2	-5.7644	0.02351	0.048878	0.977557	987	1	-5.7644
GSDMC	4	0.081093	0.20631	0.982829	4204	3	-2.7827	0.023563	0.048963	0.977557	988	1	-2.7827
EVA1A	4	0.98323	0.98332	1	19705	0	1.1353	0.023618	0.049061	0.977557	989	1	1.1353
LALBA	4	0.97277	0.97281	1	19442	0	1.4773	0.023647	0.049111	0.977557	990	2	1.4773
PKD2	4	0.42692	0.61618	1	11442	2	-0.29148	0.023667	0.049138	0.977557	991	2	-0.29148
FMNL2	4	0.015585	0.050719	0.838644	1210	3	-5.0429	0.023673	0.049149	0.977557	992	1	-5.0429
WDR86	4	0.79312	0.85001	1	16413	1	0.48043	0.023738	0.049246	0.977557	993	2	0.48043
MED22	4	0.57791	0.728	1	13632	1	1.0528	0.023744	0.049256	0.977557	994	2	1.0528
CLLU1	4	0.88701	0.89735	1	17655	0	0.36297	0.023758	0.049277	0.977557	995	1	0.36297
COL4A2	4	0.12219	0.2713	0.996281	5454	2	-1.6198	0.023782	0.049313	0.977557	996	2	-1.6198
RBFA	4	0.045217	0.13263	0.944306	2809	2	-1.3717	0.023837	0.049393	0.977557	997	2	-1.3717
ZNF32	4	0.50979	0.6769	1	12669	1	-1.0249	0.023857	0.049422	0.977557	998	2	-1.0249
TRDMT1	4	0.88026	0.89316	1	17529	1	0.99132	0.023936	0.049546	0.977557	999	2	0.99132
SPC25	4	0.026027	0.081109	0.888789	1826	3	-3.3411	0.024002	0.04965	0.977557	1000	1	-3.3411
PRKAG2	4	0.98165	0.98175	1	19669	0	1.2585	0.024004	0.049653	0.977557	1001	2	1.2585
PRB3	4	0.97302	0.97307	1	19454	0	1.3645	0.024014	0.049668	0.977557	1002	2	1.3645
NAPRT	4	0.32385	0.54171	1	9979	2	-3.4424	0.024047	0.049723	0.977557	1003	1	-3.4424
RPL5	4	0.95738	0.95747	1	19087	0	0.93789	0.024088	0.049786	0.977557	1004	2	0.93789
NR1H4	4	0.057682	0.16381	0.96955	3381	2	-1.6048	0.024112	0.049821	0.977557	1005	1	-1.6048
RAD51C	4	0.28891	0.50391	1	9305	1	1.1268	0.024166	0.049896	0.977557	1006	2	1.1268
IRAK4	4	0.43871	0.62475	1	11618	1	-1.5001	0.024194	0.049942	0.977557	1007	2	-1.5001
OR2A14	4	0.41395	0.60664	1	11257	1	0.80758	0.024221	0.049988	0.977557	1008	1	0.80758
TRIM13	4	0.63872	0.77493	1	14618	1	-2.2673	0.024253	0.050038	0.977557	1009	1	-2.2673
ZSWIM3	4	0.056127	0.15992	0.963295	3321	2	-5.0856	0.024294	0.050111	0.977557	1010	1	-5.0856
SOX3	4	0.89956	0.90583	1	17860	1	0.9084	0.024305	0.050132	0.977557	1011	2	0.9084
SLAIN1	4	0.011723	0.038858	0.797924	978	3	-2.8568	0.024331	0.050169	0.977557	1012	1	-2.8568
RUFY1	4	0.26171	0.46889	1	8690	2	-1.0725	0.024334	0.050176	0.977557	1013	2	-1.0725
DDX59	4	0.18053	0.35768	1	6872	2	-1.4749	0.024373	0.050228	0.977557	1014	2	-1.4749
ANKRD34C	4	0.17734	0.3531	1	6792	2	-1.2757	0.024392	0.050264	0.977557	1015	2	-1.2757
PLEKHN1	4	0.4652	0.64419	1	12012	1	-1.7845	0.024406	0.050285	0.977557	1016	2	-1.7845
FADS3	4	0.0037661	0.013207	0.646717	408	2	-1.0346	0.024412	0.050295	0.977557	1017	2	-1.0346
COA7	4	0.053722	0.15404	0.957007	3221	3	-1.4222	0.024441	0.050343	0.977557	1018	1	-1.4222
SRD5A3	4	0.99171	0.99179	1	19891	0	1.2515	0.02446	0.050374	0.977557	1019	2	1.2515
CCDC27	4	0.19532	0.37871	1	7196	2	-1.4197	0.02448	0.050396	0.977557	1020	2	-1.4197
IL36A	4	0.8336	0.86799	1	16896	1	0.36039	0.024495	0.050418	0.977557	1021	1	0.36039
SLC35C1	4	0.4479	0.63142	1	11756	1	-2.5054	0.024533	0.050485	0.977557	1022	2	-2.5054
C2CD3	4	0.39062	0.58958	1	10932	2	-0.47517	0.02455	0.050509	0.977557	1023	2	-0.47517
ZSWIM5	4	0.8025	0.85397	1	16511	1	0.95816	0.024558	0.050526	0.977557	1024	2	0.95816
ASIP	4	0.99479	0.99486	1	19958	0	1.3531	0.024562	0.05053	0.977557	1025	2	1.3531
TTC31	4	0.99072	0.99081	1	19866	0	1.2461	0.024587	0.050577	0.977557	1026	2	1.2461
PAPLN	4	0.96783	0.96788	1	19327	0	1.2743	0.024636	0.050654	0.977557	1027	2	1.2743
HBZ	4	0.98301	0.98311	1	19700	0	1.1621	0.024675	0.050726	0.977557	1028	2	1.1621
2021-09-09	4	0.40145	0.59754	1	11068	1	-1.8991	0.024706	0.050774	0.977557	1029	2	-1.8991
CYYR1	4	0.1056	0.24559	0.992996	4948	3	-2.475	0.024715	0.050785	0.977557	1030	1	-2.475
TTC32	4	0.58042	0.72991	1	13662	1	-1.5745	0.024725	0.050801	0.977557	1031	2	-1.5745
SLITRK3	4	0.37936	0.58139	1	10778	2	-2.045	0.024788	0.050895	0.977557	1032	1	-2.045
RABGEF1	4	0.36599	0.57184	1	10563	1	0.45331	0.024825	0.050941	0.977557	1033	1	0.45331
TRIM15	4	0.93205	0.93213	1	18485	1	1.1557	0.024872	0.051024	0.977557	1034	2	1.1557
C16orf72	4	0.085253	0.21295	0.984563	4328	3	-3.4463	0.024879	0.051035	0.977557	1035	1	-3.4463
PAPOLG	4	0.74966	0.83376	1	15987	1	1.1179	0.024891	0.051051	0.977557	1036	2	1.1179
AMY2A	4	0.22086	0.41393	1	7762	1	-1.5012	0.024912	0.051082	0.977557	1037	2	-1.5012
RPS17	4	0.03658	0.11002	0.918262	2398	2	-2.0607	0.024934	0.051114	0.977557	1038	1	-2.0607
CCDC141	4	0.032561	0.099169	0.903502	2190	3	-4.4331	0.024989	0.051192	0.977557	1039	1	-4.4331
DCAF8L1	4	0.91754	0.91944	1	18195	0	-3.0029	0.025026	0.051252	0.977557	1040	1	-3.0029
GPR17	4	0.48035	0.65537	1	12246	1	0.89078	0.025044	0.051273	0.977557	1041	1	0.89078
RPRML	4	0.17463	0.3492	1	6728	1	-1.4537	0.025054	0.051289	0.977557	1042	2	-1.4537
FOXJ2	4	0.52887	0.69119	1	12918	1	0.39479	0.025083	0.05134	0.977557	1043	2	0.39479
PRL	4	0.21726	0.40905	1	7678	1	0.2618	0.025099	0.051366	0.977557	1044	1	0.2618
FOXD4L6	4	0.14536	0.30633	1	6002	3	-2.7551	0.025153	0.051456	0.977557	1045	1	-2.7551
POLD2	4	0.021529	0.068279	0.871559	1570	2	-3.0847	0.025159	0.051468	0.977557	1046	1	-3.0847
RPAP1	4	0.22461	0.4191	1	7851	2	-2.5704	0.025201	0.05153	0.977557	1047	1	-2.5704
ANO1	4	0.16965	0.34203	1	6604	2	-2.5685	0.025208	0.051535	0.977557	1048	1	-2.5685
SLC25A51	4	0.0080148	0.027282	0.755851	726	3	-2.4415	0.025263	0.051622	0.977557	1049	1	-2.4415
SLC18B1	4	0.15966	0.32744	1	6360	2	-1.9239	0.025296	0.051675	0.977557	1050	2	-1.9239
MRPS26	4	0.84251	0.87232	1	16988	1	1.0221	0.025325	0.051729	0.977557	1051	2	1.0221
C6orf47	4	0.076313	0.19853	0.979481	4059	1	-2.0879	0.025341	0.051755	0.977557	1052	2	-2.0879
FAP	4	0.92091	0.92215	1	18254	0	0.88728	0.025363	0.051789	0.977557	1053	2	0.88728
ERCC6	4	0.19165	0.37349	1	7108	1	1.0882	0.025365	0.05179	0.977557	1054	2	1.0882
ASTN2	4	0.19521	0.37857	1	7194	3	-2.103	0.025427	0.051883	0.977557	1055	1	-2.103
RPRD1B	4	0.86879	0.88628	1	17349	1	1.1596	0.025482	0.051961	0.977557	1056	2	1.1596
C16orf93	4	0.33618	0.5505	1	10148	1	0.3005	0.025537	0.052046	0.977557	1057	1	0.3005
THAP6	4	0.23528	0.43366	1	8088	2	-4.2469	0.025571	0.052098	0.977557	1058	1	-4.2469
PREB	4	0.9406	0.94057	1	18683	0	1.0923	0.025623	0.05218	0.977557	1059	2	1.0923
SSFA2	4	0.040952	0.12154	0.935996	2600	2	-4.1627	0.025654	0.052227	0.977557	1060	1	-4.1627
ACOX3	4	0.31155	0.53246	1	9810	2	-1.6645	0.025663	0.052244	0.977557	1061	2	-1.6645
TRAPPC1	4	0.48097	0.65581	1	12254	2	0.17837	0.025701	0.052297	0.977557	1062	1	0.17837
THY1	4	0.34563	0.55728	1	10268	2	0.60693	0.025703	0.052298	0.977557	1063	2	0.60693
NDUFAF1	4	0.46496	0.644	1	12009	2	0.079928	0.025723	0.052329	0.977557	1064	2	0.079928
ZNF570	4	0.37636	0.57926	1	10731	2	-0.70208	0.025743	0.052357	0.977557	1065	2	-0.70208
MYO16	4	0.29645	0.51341	1	9469	2	0.18702	0.025753	0.052373	0.977557	1066	2	0.18702
HEATR6	4	0.42659	0.61594	1	11437	2	-0.25562	0.025756	0.05238	0.977557	1067	2	-0.25562
PDCD6IP	4	0.7357	0.82888	1	15848	1	1.0778	0.025763	0.052392	0.977557	1068	2	1.0778
MNT	4	0.73883	0.82994	1	15876	1	0.20694	0.025804	0.052453	0.977789	1069	2	0.20694
GLB1L2	4	0.65211	0.78545	1	14827	2	0.73038	0.025883	0.052576	0.978131	1070	2	0.73038
KIF1A	4	0.63788	0.77424	1	14598	1	0.11001	0.025921	0.052634	0.978131	1071	1	0.11001
AKAP9	4	0.52539	0.68859	1	12860	1	1.0065	0.025933	0.052648	0.978131	1072	2	1.0065
SPDYE3	4	0.62212	0.76192	1	14318	2	0.043584	0.025975	0.052722	0.978131	1073	1	0.043584
NOA1	4	0.10412	0.24317	0.992996	4899	2	-1.0191	0.025983	0.052733	0.978131	1074	2	-1.0191
MLKL	4	0.89338	0.90152	1	17750	1	1.3727	0.026003	0.052763	0.978131	1075	2	1.3727
OXSM	4	0.99581	0.99586	1	19982	0	1.3813	0.026124	0.052956	0.979005	1076	2	1.3813
EEF1A2	4	0.646	0.78071	1	14726	1	0.3573	0.02614	0.05298	0.979005	1077	1	0.3573
VAMP3	4	0.98381	0.98387	1	19713	0	0.86527	0.026195	0.053072	0.979005	1078	1	0.86527
OGFOD1	4	0.95885	0.95896	1	19121	0	1.0539	0.026264	0.053168	0.979005	1079	2	1.0539
SLC9C1	4	0.79124	0.84927	1	16390	1	1.3678	0.026295	0.053226	0.979005	1080	2	1.3678
USP21	4	0.96178	0.96186	1	19179	0	1.1458	0.026325	0.053283	0.979005	1081	2	1.1458
AIFM1	4	0.30119	0.51942	1	9592	2	-1.2974	0.026359	0.053327	0.979005	1082	2	-1.2974
KANK4	4	0.40605	0.60088	1	11137	1	-2.2951	0.026395	0.053393	0.979005	1083	1	-2.2951
HIGD1C	4	0.016951	0.054824	0.841784	1310	2	-5.243	0.026477	0.053524	0.979005	1084	1	-5.243
CAMTA2	4	0.049549	0.14353	0.952403	3016	2	-3.1877	0.026518	0.053585	0.979005	1085	1	-3.1877
DKK2	4	0.50395	0.67265	1	12590	2	-0.091861	0.026523	0.053595	0.979005	1086	1	-0.091861
VPS4B	4	0.43961	0.6254	1	11630	2	-0.15596	0.026587	0.053702	0.979005	1087	2	-0.15596
KCNK10	4	0.080705	0.2057	0.982829	4188	2	-1.1184	0.026633	0.053769	0.979005	1088	1	-1.1184
TMEM241	4	0.78742	0.84775	1	16348	1	1.1764	0.026638	0.053775	0.979005	1089	2	1.1764
SOGA3	4	0.033023	0.10044	0.903502	2221	1	1.1551	0.026648	0.053793	0.979005	1090	2	1.1551
HSD11B1L	4	0.09208	0.22394	0.985484	4548	2	-3.5682	0.026683	0.053844	0.979005	1091	1	-3.5682
SEMA3F	4	0.96261	0.96269	1	19203	0	0.63607	0.026687	0.053854	0.979005	1092	1	0.63607
CCL7	4	0.027846	0.086239	0.888872	1941	2	-1.0501	0.026719	0.053912	0.979005	1093	2	-1.0501
PCDHGB6	4	0.94316	0.94319	1	18746	0	1.3574	0.026729	0.053933	0.979005	1094	2	1.3574
SRSF9	4	0.22712	0.42255	1	7914	2	-1.48	0.026797	0.054037	0.979005	1095	1	-1.48
ADIPOR1	4	0.33218	0.54769	1	10092	2	-2.9626	0.026806	0.054053	0.979005	1096	1	-2.9626
PROM1	4	0.93744	0.93747	1	18618	1	0.83037	0.026821	0.054077	0.979005	1097	2	0.83037
OR52N2	4	0.3726	0.57656	1	10669	2	-0.59135	0.026872	0.054151	0.979005	1098	2	-0.59135
POLA2	4	0.2931	0.50923	1	9399	1	1.3596	0.026892	0.054193	0.979005	1099	2	1.3596
YIPF7	4	0.51265	0.67906	1	12702	2	-0.064509	0.026906	0.054218	0.979005	1100	1	-0.064509
SRPRB	4	0.0837	0.21049	0.984028	4279	2	0.58893	0.026912	0.054226	0.979005	1101	2	0.58893
COASY	4	0.51686	0.68224	1	12751	1	1.0907	0.026933	0.054258	0.979005	1102	2	1.0907
COLQ	4	0.27543	0.48676	1	9010	2	-1.7108	0.026943	0.054272	0.979005	1103	2	-1.7108
RNPC3	4	0.37609	0.57908	1	10728	2	-0.84275	0.026953	0.054289	0.979005	1104	2	-0.84275
PTPN13	4	0.15702	0.32358	1	6287	3	-2.9995	0.026961	0.054303	0.979005	1105	1	-2.9995
SECISBP2L	4	0.3256	0.54298	1	10011	1	-2.1844	0.026971	0.054319	0.979005	1106	1	-2.1844
LIN7A	4	0.033186	0.10089	0.903502	2229	1	1.4331	0.027016	0.054395	0.979406	1107	2	1.4331
CDKN1B	4	0.13614	0.29253	1	5791	1	-1.5763	0.027067	0.054477	0.979406	1108	2	-1.5763
DNAJC5	4	0.40701	0.60159	1	11155	2	-0.30776	0.027075	0.054487	0.979406	1109	2	-0.30776
WDR18	4	0.10718	0.24809	0.992996	5002	2	-1.4886	0.02718	0.054659	0.981626	1110	1	-1.4886
PNLIP	4	0.74966	0.83376	1	15988	1	-2.9902	0.027259	0.054802	0.981662	1111	1	-2.9902
STAM	4	0.99625	0.99632	1	19990	0	1.2982	0.02727	0.054817	0.981662	1112	2	1.2982
MTHFS	4	0.082024	0.20782	0.984028	4231	1	1.1075	0.027289	0.05485	0.981662	1113	2	1.1075
NXPE4	4	0.41445	0.60701	1	11268	1	-1.8926	0.0273	0.054869	0.981662	1114	1	-1.8926
TST	4	0.46429	0.64353	1	11998	2	-0.65724	0.027344	0.054938	0.981662	1115	1	-0.65724
TET3	4	0.86258	0.88287	1	17255	1	0.93583	0.027352	0.054954	0.981662	1116	2	0.93583
MRPL23	4	0.96843	0.96846	1	19335	0	1.1428	0.027454	0.055099	0.982535	1117	1	1.1428
RNF113A	4	0.20185	0.38782	1	7335	1	1.2946	0.027475	0.055132	0.982535	1118	2	1.2946
OR5AK2	4	0.9592	0.95931	1	19128	0	1.1092	0.027485	0.05515	0.982535	1119	2	1.1092
GPC3	4	0.3266	0.54369	1	10022	2	-1.8089	0.027563	0.055294	0.983739	1120	1	-1.8089
VIM	4	0.42646	0.61585	1	11435	2	0.24711	0.027578	0.055315	0.983739	1121	2	0.24711
PIANP	4	0.97536	0.97546	1	19510	0	0.86181	0.027629	0.055405	0.984471	1122	1	0.86181
SLC15A3	4	0.39834	0.59522	1	11038	1	0.87986	0.027825	0.055719	0.988496	1123	2	0.87986
PCDHA10	4	0.1173	0.2638	0.99542	5296	3	-2.7038	0.027837	0.05574	0.988496	1124	1	-2.7038
SLX1B	4	0.038746	0.11577	0.924076	2508	2	-4.8259	0.027876	0.05581	0.988496	1125	1	-4.8259
ABCG5	4	0.22019	0.41307	1	7743	2	-1.3129	0.027946	0.055911	0.988496	1126	1	-1.3129
LCN2	4	0.40435	0.59963	1	11107	2	-0.41044	0.028022	0.056032	0.988496	1127	2	-0.41044
ERMARD	4	0.2889	0.50389	1	9303	2	-2.6483	0.028055	0.05609	0.988496	1128	1	-2.6483
BBS7	4	0.96681	0.96686	1	19306	0	1.2749	0.028094	0.056155	0.988496	1129	2	1.2749
ELOVL1	4	0.62192	0.76177	1	14315	2	-0.17042	0.02811	0.056177	0.988496	1130	1	-0.17042
H2AFB2	4	0.37752	0.58006	1	10748	2	-0.89525	0.028115	0.05619	0.988496	1131	2	-0.89525
NUDT21	4	0.97992	0.98005	1	19632	0	1.1393	0.028147	0.056226	0.988496	1132	2	1.1393
RPE	4	0.55863	0.71339	1	13356	2	0.44927	0.028188	0.056286	0.988496	1133	2	0.44927
SERPINB8	4	0.99366	0.99372	1	19930	0	1.3477	0.028192	0.056294	0.988496	1134	2	1.3477
MEIG1	4	0.25763	0.46355	1	8604	2	-2.6464	0.028205	0.056307	0.988496	1135	1	-2.6464
LACC1	4	0.91701	0.91899	1	18188	1	0.83586	0.028219	0.05632	0.988496	1136	2	0.83586
HAGH	4	0.93474	0.93477	1	18547	1	0.45174	0.028274	0.056405	0.989137	1137	1	0.45174
FMNL1	4	0.85596	0.87923	1	17163	1	0.64117	0.028359	0.05654	0.989312	1138	2	0.64117
TSPAN13	4	0.16889	0.34091	1	6591	2	-2.6445	0.028375	0.056561	0.989312	1139	2	-2.6445
FAM134C	4	0.1684	0.34021	1	6580	2	-0.36	0.028384	0.056575	0.989312	1140	1	-0.36
GZF1	4	0.85771	0.88021	1	17189	1	0.87986	0.028406	0.056612	0.989312	1141	2	0.87986
LRCH4	4	0.57498	0.72582	1	13591	2	-0.3309	0.028548	0.056834	0.989688	1142	1	-0.3309
KLRD1	4	0.45451	0.63632	1	11855	2	-0.063092	0.028573	0.056874	0.989688	1143	2	-0.063092
ARPC1B	4	0.055189	0.1576	0.960563	3283	2	-2.0384	0.028657	0.057004	0.989688	1144	1	-2.0384
UBA5	4	0.080714	0.20572	0.982829	4189	1	0.98095	0.028657	0.057004	0.989688	1145	2	0.98095
H2AFB3	4	0.19182	0.37375	1	7115	2	-1.5019	0.028668	0.057023	0.989688	1146	2	-1.5019
SEMA3A	4	0.91414	0.9167	1	18139	1	0.68997	0.028712	0.0571	0.989688	1147	2	0.68997
PLCD4	4	0.29003	0.50537	1	9332	2	-0.4873	0.028762	0.057184	0.989688	1148	2	-0.4873
PCSK7	4	0.15049	0.31394	1	6136	3	-1.8408	0.028766	0.05719	0.989688	1149	1	-1.8408
EMC2	4	0.057883	0.16431	0.96955	3391	2	-3.8361	0.02878	0.05721	0.989688	1150	1	-3.8361
COPS2	4	0.00048183	0.0017507	0.498372	68	1	-1.0522	0.0288	0.057237	0.989688	1151	2	-1.0522
CFAP46	4	0.090642	0.22162	0.985484	4506	3	-3.7025	0.028821	0.057274	0.989688	1152	1	-3.7025
COX6A2	4	0.43485	0.62192	1	11565	1	1.3846	0.028825	0.057278	0.989688	1153	2	1.3846
SUMF2	4	0.53051	0.69244	1	12938	2	0.10965	0.028876	0.057357	0.989688	1154	1	0.10965
SLC35A3	4	0.57479	0.72567	1	13589	2	0.54055	0.028898	0.05739	0.989688	1155	2	0.54055
OR1A2	4	0.40651	0.60123	1	11148	2	-0.35067	0.028919	0.057419	0.989688	1156	2	-0.35067
ATP6V1H	4	0.88202	0.89424	1	17555	1	1.4381	0.02893	0.057435	0.989688	1157	2	1.4381
TRIM3	4	0.94292	0.94293	1	18739	0	0.85918	0.028951	0.057471	0.989688	1158	2	0.85918
BIRC3	4	0.71098	0.82077	1	15605	1	0.67512	0.028985	0.057519	0.989688	1159	1	0.67512
TDP2	4	0.055129	0.15744	0.960563	3279	3	-5.1974	0.02904	0.057588	0.989926	1160	1	-5.1974
BCAR1	4	0.82282	0.86287	1	16734	1	0.074855	0.029068	0.057632	0.989926	1161	1	0.074855
BUB1	4	0.034711	0.10498	0.90995	2311	1	0.67064	0.029094	0.057681	0.989926	1162	1	0.67064
TFAM	4	0.34595	0.55752	1	10272	1	1.0166	0.029203	0.057851	0.990828	1163	2	1.0166
BPNT1	4	0.88954	0.89897	1	17688	1	1.3848	0.029204	0.057851	0.990828	1164	2	1.3848
CCNT2	4	0.23602	0.43469	1	8097	2	-1.83	0.029225	0.057881	0.990828	1165	2	-1.83
PELP1	4	0.06837	0.18547	0.975881	3802	3	-3.9682	0.029258	0.057935	0.990903	1166	1	-3.9682
LSM6	4	0.037412	0.11221	0.920516	2441	3	-3.1989	0.029313	0.058022	0.991212	1167	1	-3.1989
PRR13	4	0.82942	0.86596	1	16849	1	0.95684	0.029352	0.058077	0.991212	1168	2	0.95684
ZEB2	4	0.97306	0.9731	1	19456	0	0.71463	0.029367	0.058101	0.991212	1169	1	0.71463
NLGN1	4	0.34386	0.55598	1	10239	1	-2.3628	0.029453	0.058226	0.992283	1170	2	-2.3628
TSPAN5	4	0.39079	0.5897	1	10935	1	0.13796	0.029477	0.058262	0.992283	1171	1	0.13796
PABPN1	4	0.061703	0.17355	0.975271	3564	2	-5.5026	0.02952	0.058324	0.99234	1172	1	-5.5026
CACNA1E	4	0.54931	0.70642	1	13196	2	0.4309	0.02968	0.058562	0.99234	1173	2	0.4309
TRAP1	4	0.25047	0.45396	1	8449	3	-0.56165	0.029695	0.058584	0.99234	1174	1	-0.56165
PPEF1	4	0.00086575	0.0031299	0.529476	115	1	0.89321	0.029744	0.058667	0.99234	1175	2	0.89321
ZC3H3	4	0.99698	0.99703	1	20007	0	1.1434	0.02975	0.05867	0.99234	1176	2	1.1434
MRPL22	4	0.62036	0.76055	1	14294	1	0.10792	0.029859	0.058847	0.99234	1177	1	0.10792
YOD1	4	0.96353	0.96356	1	19229	0	1.2012	0.029883	0.058881	0.99234	1178	2	1.2012
ARRDC1	4	0.43736	0.62375	1	11606	1	0.45607	0.029914	0.05893	0.99234	1179	1	0.45607
Non-TargetingControl_961	1	0.97006	0.97022	1	19373	0	2.0615	0.029941	0.029857	0.947989	1180	1	2.0615
CEPT1	4	0.99616	0.99623	1	19988	0	1.323	0.029979	0.059033	0.99234	1181	2	1.323
PGBD4	4	0.82728	0.86497	1	16808	1	1.3463	0.030022	0.059098	0.99234	1182	2	1.3463
DUT	4	0.050139	0.14502	0.953766	3044	3	-1.7663	0.030077	0.059178	0.99234	1183	1	-1.7663
NDUFS5	4	0.058911	0.16678	0.972606	3434	2	-1.3499	0.030118	0.059241	0.99234	1184	2	-1.3499
ZNF385A	4	0.79007	0.8488	1	16380	1	0.28574	0.030128	0.059259	0.99234	1185	2	0.28574
SBK1	4	0.65497	0.78772	1	14873	1	1.0728	0.030132	0.059265	0.99234	1186	2	1.0728
AGAP4	4	0.30884	0.52906	1	9753	2	-1.6774	0.030136	0.059273	0.99234	1187	1	-1.6774
MEF2C	4	0.53822	0.69817	1	13045	1	1.3698	0.030187	0.059348	0.99234	1188	2	1.3698
SASH1	4	0.45501	0.63667	1	11863	2	-0.037026	0.030203	0.059371	0.99234	1189	2	-0.037026
DSG4	4	0.049964	0.1446	0.953741	3034	2	-1.8249	0.030257	0.059457	0.99234	1190	2	-1.8249
ODF3L2	4	0.65171	0.78512	1	14822	1	1.1113	0.030278	0.059487	0.99234	1191	2	1.1113
MSLN	4	0.99519	0.99526	1	19968	0	1.4543	0.030289	0.059509	0.99234	1192	2	1.4543
LFNG	4	0.78445	0.84655	1	16331	1	1.0181	0.030311	0.059543	0.99234	1193	2	1.0181
CA3	4	0.88601	0.89672	1	17632	0	0.72362	0.030339	0.059598	0.99234	1194	2	0.72362
OXGR1	4	0.11368	0.25817	0.99542	5190	2	0.15344	0.030343	0.059604	0.99234	1195	2	0.15344
CABIN1	4	0.2803	0.49304	1	9116	2	-1.891	0.030351	0.059616	0.99234	1196	1	-1.891
XPC	4	0.32269	0.54087	1	9970	1	-1.1636	0.030378	0.059662	0.99234	1197	2	-1.1636
RHOXF2B	4	0.26928	0.47869	1	8864	2	-3.0889	0.030382	0.059668	0.99234	1198	1	-3.0889
FUS	4	0.54019	0.69961	1	13073	1	1.1385	0.030386	0.059672	0.99234	1199	2	1.1385
TRMT2B	4	0.095987	0.23025	0.98608	4679	2	-1.1575	0.03044	0.059748	0.99234	1200	2	-1.1575
GRB14	4	0.72972	0.82685	1	15774	1	-0.36171	0.030449	0.059762	0.99234	1201	2	-0.36171
NUDT19	4	0.72544	0.82541	1	15733	1	0.99531	0.03045	0.059766	0.99234	1202	2	0.99531
SCAF8	4	0.39176	0.59038	1	10949	1	-1.3405	0.030527	0.059881	0.99234	1203	2	-1.3405
ZNF682	4	0.89269	0.90106	1	17739	1	1.086	0.030569	0.059933	0.99234	1204	1	1.086
CYP26C1	4	0.40017	0.5966	1	11048	1	-1.1352	0.030574	0.059941	0.99234	1205	2	-1.1352
GAGE2D	4	0.31838	0.5378	1	9913	2	0.29946	0.030623	0.060011	0.99234	1206	1	0.29946
CD200R1L	4	0.171	0.344	1	6641	3	-1.3292	0.030678	0.060106	0.99234	1207	1	-1.3292
PPP1R17	4	0.19018	0.37134	1	7076	2	-0.8817	0.030698	0.060143	0.99234	1208	2	-0.8817
MTHFD1L	4	0.061485	0.17302	0.975271	3550	3	-5.0067	0.030733	0.060184	0.99234	1209	1	-5.0067
SLC10A6	4	0.657	0.78934	1	14917	2	0.72069	0.030752	0.060214	0.99234	1210	2	0.72069
CCR3	4	0.93307	0.93314	1	18511	1	0.94064	0.030787	0.060275	0.99234	1211	2	0.94064
ZG16	4	0.39861	0.59543	1	11041	2	-0.1991	0.030795	0.060289	0.99234	1212	2	-0.1991
MRTO4	4	0.22531	0.42004	1	7872	2	-4.4618	0.030834	0.060352	0.99234	1213	1	-4.4618
GALNTL5	4	0.14527	0.3062	1	6001	3	-2.9221	0.030842	0.060365	0.99234	1214	1	-2.9221
CAPSL	4	0.83882	0.87046	1	16946	1	0.95662	0.030936	0.060518	0.99234	1215	2	0.95662
CNTD2	4	0.19332	0.3759	1	7145	3	-2.0891	0.030951	0.060541	0.99234	1216	1	-2.0891
CHSY3	4	0.73015	0.82697	1	15781	1	1.2512	0.031001	0.06061	0.99234	1217	2	1.2512
MTURN	4	0.13782	0.29512	1	5828	3	-2.3715	0.031005	0.060615	0.99234	1218	1	-2.3715
LOC554223	4	0.16093	0.32931	1	6393	2	-0.91695	0.031012	0.060626	0.99234	1219	2	-0.91695
MBLAC2	4	0.99663	0.99668	1	20000	0	1.3217	0.031079	0.060736	0.99234	1220	2	1.3217
CKMT2	4	0.29709	0.51421	1	9481	1	-5.6119	0.031113	0.060787	0.99234	1221	1	-5.6119
ADRBK1	4	0.30529	0.52462	1	9673	3	-0.19699	0.031115	0.060788	0.99234	1222	1	-0.19699
TMEM169	4	0.97115	0.97117	1	19403	0	1.0064	0.031162	0.060868	0.99234	1223	2	1.0064
NFU1	4	0.62759	0.76626	1	14408	2	0.5501	0.031169	0.06088	0.99234	1224	2	0.5501
UTS2B	4	0.51854	0.68347	1	12784	1	-1.957	0.03119	0.060912	0.99234	1225	2	-1.957
ITPRIPL1	4	0.98986	0.98992	1	19851	0	1.2634	0.031206	0.06093	0.99234	1226	2	1.2634
ATP6V1B2	4	0.0046016	0.016041	0.680029	470	2	-1.1247	0.031278	0.061038	0.992748	1227	1	-1.1247
GPR157	4	0.99262	0.9927	1	19911	0	1.1935	0.031333	0.061136	0.992748	1228	1	1.1935
LACE1	4	0.80253	0.85398	1	16512	1	0.0197	0.031367	0.061187	0.992748	1229	1	0.0197
KLHDC10	4	0.31434	0.53492	1	9857	2	-2.0826	0.031442	0.061313	0.992748	1230	1	-2.0826
OR1E1	4	0.90977	0.91328	1	18056	1	0.67126	0.031497	0.061397	0.992748	1231	1	0.67126
CEP78	4	0.10928	0.25137	0.994409	5064	2	-0.4299	0.031606	0.061551	0.992748	1232	1	-0.4299
CCDC160	4	0.90003	0.90615	1	17872	0	0.80562	0.031643	0.061607	0.992748	1233	2	0.80562
ACP2	4	0.60979	0.75245	1	14123	1	1.1352	0.03166	0.061629	0.992748	1234	2	1.1352
UBASH3A	4	0.9794	0.97953	1	19618	0	1.3738	0.031709	0.06171	0.992748	1235	2	1.3738
TNFRSF13B	4	0.14672	0.30839	1	6042	2	-2.0017	0.031715	0.061718	0.992748	1236	1	-2.0017
LRBA	4	0.64749	0.78189	1	14754	1	-1.8781	0.031763	0.061796	0.992748	1237	2	-1.8781
PNMA6A	4	0.97514	0.97524	1	19503	0	1.1479	0.031824	0.06189	0.992748	1238	1	1.1479
DRAXIN	4	0.4108	0.60439	1	11208	1	1.2838	0.031862	0.061948	0.992748	1239	2	1.2838
C22orf31	4	0.29219	0.50807	1	9376	1	1.0173	0.031873	0.061963	0.992748	1240	2	1.0173
LYPD1	4	0.96807	0.96809	1	19328	0	0.90603	0.031878	0.061971	0.992748	1241	2	0.90603
NDUFS1	4	0.73749	0.82951	1	15862	1	-0.064487	0.031915	0.062028	0.992748	1242	2	-0.064487
GPR52	4	0.90602	0.9105	1	17992	0	0.84334	0.031923	0.062045	0.992748	1243	2	0.84334
ADM5	4	0.75123	0.8343	1	16005	1	-0.53391	0.031941	0.062077	0.992748	1244	1	-0.53391
SLC51A	4	0.69683	0.81638	1	15491	1	1.1622	0.03206	0.062264	0.992748	1245	2	1.1622
ANOS1	4	0.50325	0.67214	1	12576	1	0.034637	0.032096	0.062318	0.992748	1246	1	0.034637
YBX3	4	0.5056	0.67387	1	12612	2	0.213	0.032104	0.06233	0.992748	1247	2	0.213
GALK2	4	0.060766	0.17124	0.974894	3517	1	-1.9807	0.032105	0.062331	0.992748	1248	1	-1.9807
SMC3	4	0.049211	0.14264	0.951875	2998	1	1.1204	0.032159	0.062403	0.992748	1249	2	1.1204
BCR	4	0.56071	0.71493	1	13391	2	0.57006	0.032203	0.06247	0.992748	1250	2	0.57006
NMNAT2	4	0.5415	0.70056	1	13097	1	1.3629	0.03228	0.062601	0.992748	1251	2	1.3629
RILP	4	0.70445	0.81872	1	15556	1	1.4243	0.032291	0.062616	0.992748	1252	2	1.4243
KRTAP10-7	4	0.26417	0.47207	1	8747	1	-2.6287	0.03231	0.062645	0.992748	1253	1	-2.6287
EMP3	4	0.63144	0.76923	1	14485	2	0.32193	0.032314	0.062655	0.992748	1254	1	0.32193
ADAM12	4	0.92883	0.92914	1	18406	0	-2.8014	0.032322	0.062664	0.992748	1255	1	-2.8014
ABCB9	4	0.2043	0.39118	1	7393	2	0.7368	0.032325	0.062668	0.992748	1256	2	0.7368
PSMD4	4	0.55318	0.70931	1	13258	1	-4.4944	0.03235	0.062698	0.992748	1257	1	-4.4944
TAPBPL	4	0.53724	0.69745	1	13032	2	0.1676	0.032369	0.062724	0.992748	1258	1	0.1676
POM121L2	4	0.94491	0.9449	1	18786	0	0.99708	0.032389	0.062756	0.992748	1259	2	0.99708
PIGW	4	0.095158	0.22891	0.98608	4651	2	-2.0658	0.032423	0.062809	0.992748	1260	1	-2.0658
IFT52	4	0.88798	0.89797	1	17670	1	0.8612	0.032478	0.062908	0.992748	1261	2	0.8612
VPS37C	4	0.13733	0.29435	1	5818	2	-1.512	0.032479	0.062909	0.992748	1262	2	-1.512
ENDOU	4	0.90175	0.90733	1	17899	0	0.80444	0.032502	0.062943	0.992748	1263	2	0.80444
C7orf65	4	0.90346	0.90858	1	17933	1	1.2236	0.032513	0.062955	0.992748	1264	2	1.2236
AADAC	4	0.14047	0.29908	1	5889	2	-1.5175	0.032535	0.062986	0.992748	1265	2	-1.5175
GRM3	4	0.4156	0.60789	1	11289	1	1.1017	0.032557	0.063025	0.992748	1266	2	1.1017
C14orf39	4	0.73563	0.82885	1	15846	1	-0.22863	0.032591	0.063073	0.992748	1267	2	-0.22863
HNRNPCL1	4	0.63786	0.77422	1	14597	1	1.1108	0.032634	0.063141	0.992748	1268	2	1.1108
HOXA1	4	0.27382	0.48468	1	8968	2	-0.94755	0.032642	0.063155	0.992748	1269	1	-0.94755
ARSB	4	0.70459	0.81875	1	15559	1	1.1857	0.032657	0.063176	0.992748	1270	2	1.1857
OR8B2	4	0.66467	0.7954	1	15034	2	0.56127	0.032696	0.063235	0.992767	1271	1	0.56127
KRTCAP3	4	0.76151	0.83797	1	16130	1	1.4036	0.032723	0.063276	0.992767	1272	2	1.4036
EPHX3	4	0.93142	0.93156	1	18466	1	1.215	0.032812	0.063416	0.993539	1273	2	1.215
AFF3	4	0.058333	0.16539	0.970691	3411	2	-4.9006	0.032884	0.063528	0.993539	1274	1	-4.9006
PET117	4	0.99874	0.99873	1	20048	0	1.3262	0.032912	0.063569	0.993539	1275	2	1.3262
RBPJL	4	0.12446	0.27477	0.997292	5519	1	-1.6869	0.032932	0.0636	0.993539	1276	2	-1.6869
COX10	4	0.82829	0.86545	1	16825	1	0.52857	0.032968	0.063661	0.993539	1277	1	0.52857
MUC21	4	0.11911	0.26658	0.99542	5360	3	-3.2122	0.033023	0.063741	0.993539	1278	1	-3.2122
PSG9	4	0.0066796	0.02293	0.737655	624	1	-5.619	0.033037	0.063761	0.993539	1279	1	-5.619
HIC2	4	0.95364	0.95371	1	18999	0	0.98954	0.033037	0.063762	0.993539	1280	2	0.98954
ZNF749	4	0.67399	0.80282	1	15169	2	0.76093	0.033057	0.063793	0.993539	1281	2	0.76093
Non-TargetingControl_450	1	0.9669	0.96711	1	19307	0	2.0593	0.033098	0.033042	0.963408	1282	1	2.0593
C6orf136	4	0.1729	0.34668	1	6683	2	-1.5902	0.033135	0.063917	0.993539	1283	2	-1.5902
COL20A1	4	0.41133	0.60476	1	11218	1	1.0092	0.03318	0.063977	0.993539	1284	2	1.0092
CDCA3	4	0.11831	0.26537	0.99542	5332	3	-2.6355	0.033186	0.063989	0.993539	1285	1	-2.6355
BCL10	4	0.82673	0.86471	1	16796	1	0.22676	0.033212	0.06403	0.993539	1286	1	0.22676
KCNK3	4	0.95106	0.95111	1	18931	0	1.0161	0.033225	0.064053	0.993539	1287	2	1.0161
KRTAP10-10	4	0.14627	0.30771	1	6028	2	-1.71	0.033258	0.064102	0.993539	1288	2	-1.71
MALSU1	4	0.10312	0.24159	0.992853	4874	1	-2.7497	0.033266	0.064118	0.993539	1289	2	-2.7497
NPIPB3	4	0.71639	0.82246	1	15651	1	1.2365	0.03335	0.064248	0.993539	1290	2	1.2365
CRNN	4	0.27662	0.48829	1	9040	2	-0.90917	0.033437	0.064391	0.993539	1291	2	-0.90917
PTBP1	4	0.91655	0.91863	1	18182	0	0.39976	0.03354	0.064553	0.993539	1292	1	0.39976
Non-TargetingControl_728	1	0.96639	0.96665	1	19294	0	2.0392	0.033615	0.03355	0.965085	1293	1	2.0392
LTBP3	4	0.17507	0.34983	1	6738	2	-4.6394	0.033622	0.06467	0.993539	1294	1	-4.6394
ZNF879	4	0.86429	0.88384	1	17278	1	0.13237	0.033704	0.064796	0.993539	1295	1	0.13237
ARHGAP8	4	0.89619	0.90351	1	17805	1	0.58179	0.033731	0.064837	0.993539	1296	1	0.58179
ZSCAN32	4	0.71094	0.82075	1	15603	1	0.48739	0.033785	0.064925	0.993539	1297	1	0.48739
TMIGD2	4	0.57667	0.72706	1	13613	2	0.45945	0.033796	0.064939	0.993539	1298	2	0.45945
PIK3R4	4	0.96055	0.96062	1	19153	0	0.87465	0.03384	0.065018	0.993539	1299	1	0.87465
TNFRSF8	4	0.99453	0.9946	1	19954	0	1.2692	0.033889	0.065082	0.993539	1300	2	1.2692
NAA16	4	0.21297	0.40319	1	7580	2	-3.4013	0.033908	0.065122	0.993539	1301	1	-3.4013
ANXA5	4	0.80823	0.8564	1	16566	1	0.88045	0.034003	0.065273	0.993539	1302	2	0.88045
SLC6A20	4	0.23819	0.43757	1	8151	1	-1.4737	0.034095	0.065426	0.993539	1303	2	-1.4737
UQCRB	4	0.50292	0.67188	1	12570	2	0.20939	0.034135	0.065489	0.993539	1304	2	0.20939
GOT1L1	4	0.94959	0.9496	1	18896	0	1.1581	0.03418	0.065557	0.993539	1305	2	1.1581
TXNRD2	4	0.21234	0.40235	1	7566	2	-1.6957	0.034203	0.065591	0.993539	1306	2	-1.6957
FN1	4	0.02208	0.069873	0.877291	1599	1	1.0733	0.034214	0.065608	0.993539	1307	2	1.0733
KRT10	4	0.64959	0.78353	1	14786	2	0.47629	0.034221	0.065618	0.993539	1308	1	0.47629
IGHMBP2	4	0.95402	0.95409	1	19007	0	0.91849	0.034282	0.065709	0.993539	1309	2	0.91849
FICD	4	0.38809	0.58771	1	10892	2	-0.91391	0.03433	0.065785	0.993539	1310	2	-0.91391
SEL1L2	4	0.85289	0.87761	1	17122	1	0.80151	0.034384	0.065865	0.993539	1311	2	0.80151
DDX20	4	0.36573	0.57166	1	10558	2	-1.5014	0.0344	0.065886	0.993539	1312	1	-1.5014
TTC26	4	0.94026	0.94025	1	18676	0	1.3107	0.034407	0.065898	0.993539	1313	2	1.3107
CCDC24	4	0.17258	0.34624	1	6675	2	-1.2489	0.034439	0.065949	0.993539	1314	2	-1.2489
ABCC2	4	0.13186	0.286	1	5685	1	1.3074	0.034463	0.065988	0.993539	1315	2	1.3074
KCNU1	4	0.30711	0.52691	1	9712	2	-2.845	0.034482	0.066017	0.993539	1316	1	-2.845
C8A	4	0.63106	0.76892	1	14481	1	-1.5052	0.034492	0.066035	0.993539	1317	2	-1.5052
C2CD4B	4	0.43351	0.62097	1	11543	2	-0.71234	0.034548	0.066111	0.993539	1318	1	-0.71234
GGT7	4	0.094122	0.22727	0.985484	4620	1	-2.1914	0.034563	0.066139	0.993539	1319	1	-2.1914
RQCD1	4	0.21599	0.40734	1	7655	3	-2.1456	0.034602	0.066193	0.993539	1320	1	-2.1456
KLHL5	4	0.83367	0.86803	1	16897	1	0.94957	0.034611	0.066207	0.993539	1321	2	0.94957
KNDC1	4	0.81707	0.86028	1	16668	1	0.13791	0.034656	0.066283	0.993539	1322	1	0.13791
TEX264	4	0.80816	0.85638	1	16565	1	0.35542	0.034675	0.06631	0.993539	1323	2	0.35542
FRMD4B	4	0.41586	0.60807	1	11292	1	0.82007	0.034691	0.066332	0.993539	1324	2	0.82007
PASK	4	0.69658	0.8163	1	15490	1	0.77007	0.034711	0.066358	0.993539	1325	1	0.77007
CCDC137	4	0.97788	0.97801	1	19577	0	0.73173	0.034765	0.066433	0.993539	1326	1	0.73173
COPA	4	0.22666	0.42193	1	7900	2	-3.1696	0.03485	0.066554	0.993539	1327	1	-3.1696
TRAPPC2L	4	0.68818	0.81371	1	15414	1	1.0488	0.034862	0.066577	0.993539	1328	2	1.0488
CES3	4	0.98671	0.98682	1	19777	0	1.292	0.034874	0.066601	0.993539	1329	2	1.292
PKIA	4	0.77554	0.84312	1	16254	0	-3.346	0.034876	0.066603	0.993539	1330	1	-3.346
PHF5A	4	0.15035	0.31374	1	6126	1	-2.0363	0.034891	0.06662	0.993539	1331	1	-2.0363
TERT	4	0.58846	0.73607	1	13778	1	-4.0674	0.034904	0.066639	0.993539	1332	1	-4.0674
NFATC2	4	0.1918	0.37371	1	7114	1	0.63379	0.034928	0.066668	0.993539	1333	1	0.63379
MARVELD2	4	0.33762	0.55151	1	10165	1	1.2021	0.034965	0.066729	0.993539	1334	2	1.2021
CCDC114	4	0.19492	0.37815	1	7190	1	-1.9513	0.034973	0.066737	0.993539	1335	1	-1.9513
FLVCR2	4	0.079612	0.2039	0.98183	4161	2	-0.39708	0.035092	0.06693	0.993539	1336	1	-0.39708
SHMT1	4	0.81561	0.85963	1	16648	1	0.31145	0.035177	0.067064	0.993539	1337	1	0.31145
AHCTF1	4	0.93652	0.93653	1	18597	0	0.88278	0.035243	0.067173	0.993539	1338	2	0.88278
DAB1	4	0.97765	0.97775	1	19574	0	0.86757	0.035255	0.067195	0.993539	1339	1	0.86757
PKP3	4	0.11214	0.25585	0.994879	5153	2	-1.4481	0.035309	0.067288	0.993539	1340	1	-1.4481
FUT8	4	0.0030515	0.010782	0.631318	342	3	-2.4765	0.035364	0.067381	0.993539	1341	1	-2.4765
ISCA2	4	0.099091	0.23527	0.989914	4763	1	0.99016	0.035377	0.067405	0.993539	1342	2	0.99016
DBN1	4	0.2633	0.47096	1	8725	1	1.1258	0.035389	0.06743	0.993539	1343	2	1.1258
MRAS	4	0.80469	0.85488	1	16531	1	1.3296	0.035435	0.067506	0.993539	1344	2	1.3296
OAS1	4	0.66131	0.79277	1	14982	1	0.70879	0.035472	0.06757	0.993539	1345	1	0.70879
TOMM6	4	0.97546	0.97555	1	19512	0	1.279	0.035504	0.067608	0.993539	1346	2	1.279
TPGS2	4	0.50842	0.6759	1	12642	1	1.1908	0.035538	0.067672	0.993539	1347	2	1.1908
CXorf58	4	0.40025	0.59667	1	11049	2	0.66288	0.035561	0.067704	0.993539	1348	2	0.66288
TECTB	4	0.45497	0.63664	1	11861	1	1.2511	0.035642	0.06783	0.993539	1349	2	1.2511
AK7	4	0.28999	0.50532	1	9330	1	-1.9396	0.035709	0.067943	0.993539	1350	1	-1.9396
KREMEN1	4	0.54043	0.69977	1	13078	2	-0.0046021	0.035744	0.067988	0.993539	1351	1	-0.0046021
NACC1	4	0.91092	0.91419	1	18078	1	1.1705	0.035757	0.068006	0.993539	1352	2	1.1705
NARS2	4	0.95756	0.95766	1	19090	0	1.0058	0.035792	0.068054	0.993539	1353	2	1.0058
FCRL3	4	0.62749	0.76618	1	14406	1	-1.628	0.035832	0.068122	0.993539	1354	1	-1.628
DBI	4	0.025701	0.080187	0.888789	1808	2	-1.827	0.035849	0.06815	0.993539	1355	2	-1.827
GABRA2	4	0.31959	0.53867	1	9933	2	-1.4346	0.035907	0.068238	0.993539	1356	1	-1.4346
C19orf45	4	0.83102	0.86675	1	16868	1	0.58011	0.035962	0.068321	0.993539	1357	1	0.58011
CDC42EP2	4	0.62174	0.76163	1	14313	2	0.58316	0.036	0.068377	0.993539	1358	2	0.58316
CTDSPL2	4	0.1526	0.31701	1	6184	3	-1.7621	0.036016	0.0684	0.993539	1359	1	-1.7621
USP17L26	4	0.37598	0.579	1	10724	2	0.40857	0.036034	0.068431	0.993539	1360	2	0.40857
BRCA2	4	0.98658	0.98669	1	19774	0	1.2547	0.036046	0.068455	0.993539	1361	2	1.2547
C16orf78	4	0.97614	0.97626	1	19527	0	1.3406	0.036069	0.068486	0.993539	1362	2	1.3406
DDHD2	4	0.88547	0.89637	1	17622	1	0.31779	0.03607	0.068487	0.993539	1363	1	0.31779
AIFM2	4	0.45967	0.64009	1	11928	1	-5.5322	0.036111	0.068548	0.993539	1364	1	-5.5322
FRAT1	4	0.15773	0.32459	1	6299	2	-4.4574	0.036118	0.068557	0.993539	1365	1	-4.4574
WDR37	4	0.22612	0.42115	1	7887	2	-1.8787	0.036125	0.068566	0.993539	1366	1	-1.8787
NLGN3	4	0.89487	0.90253	1	17777	1	1.2957	0.036255	0.068774	0.993539	1367	2	1.2957
MT1B	4	0.59919	0.74433	1	13956	1	-1.6137	0.036282	0.068819	0.993539	1368	1	-1.6137
IL25	4	0.66164	0.79301	1	14988	2	0.47995	0.036288	0.068832	0.993539	1369	1	0.47995
KCNS3	4	0.6939	0.81548	1	15464	1	1.3415	0.03629	0.068833	0.993539	1370	2	1.3415
C9orf16	4	0.96725	0.96729	1	19319	0	0.86629	0.036342	0.068909	0.993539	1371	2	0.86629
MRRF	4	0.14178	0.30102	1	5914	3	-2.7312	0.036396	0.06898	0.993539	1372	1	-2.7312
ANGPTL6	4	0.56953	0.72161	1	13516	2	0.46383	0.036429	0.06904	0.993539	1373	2	0.46383
KIF1C	4	0.59798	0.74344	1	13932	2	0.47892	0.036451	0.069073	0.993539	1374	2	0.47892
RPL38	4	0.5674	0.72	1	13488	1	-1.8272	0.036486	0.069124	0.993539	1375	1	-1.8272
GAA	4	0.062962	0.17627	0.975271	3611	2	-1.7606	0.036487	0.069125	0.993539	1376	2	-1.7606
BHMT	4	0.36758	0.57299	1	10592	2	0.63504	0.036592	0.069281	0.993539	1377	2	0.63504
CLTB	4	0.89444	0.90225	1	17767	1	1.0509	0.036604	0.069301	0.993539	1378	2	1.0509
DMXL2	4	0.18362	0.36207	1	6947	1	0.78604	0.036627	0.069336	0.993539	1379	2	0.78604
CTNNBIP1	4	0.96325	0.96329	1	19222	0	0.70363	0.036723	0.069473	0.993539	1380	1	0.70363
MON1A	4	0.11723	0.2637	0.99542	5293	2	-3.1801	0.036731	0.069486	0.993539	1381	1	-3.1801
DUSP1	4	0.6003	0.74518	1	13969	1	0.80276	0.036777	0.069556	0.993539	1382	1	0.80276
RFK	4	0.636	0.77277	1	14563	1	1.0883	0.03679	0.069574	0.993539	1383	2	1.0883
WDR7	4	0.98856	0.98864	1	19821	0	1.3849	0.036884	0.069716	0.993539	1384	2	1.3849
TAS2R19	4	0.065288	0.18029	0.975271	3690	2	-1.3395	0.036885	0.069716	0.993539	1385	1	-1.3395
ADAM15	4	0.41426	0.60686	1	11261	2	-0.44719	0.036931	0.069787	0.993539	1386	2	-0.44719
IL1R1	4	0.82572	0.86423	1	16783	1	0.67095	0.03694	0.069797	0.993539	1387	1	0.67095
PCNP	4	0.075246	0.19676	0.979481	4018	2	0.115	0.036942	0.0698	0.993539	1388	2	0.115
COL15A1	4	0.9037	0.90875	1	17938	0	0.80333	0.037031	0.069954	0.993539	1389	2	0.80333
TLE6	4	0.012811	0.042179	0.811858	1045	2	-1.9014	0.037048	0.069978	0.993539	1390	2	-1.9014
VSIG8	4	0.10844	0.2501	0.993381	5041	2	-6.091	0.037058	0.06999	0.993539	1391	1	-6.091
MRPL49	4	0.29285	0.50891	1	9392	2	-2.2299	0.037099	0.070053	0.993539	1392	1	-2.2299
CCDC39	4	0.85867	0.88073	1	17206	1	0.68826	0.037103	0.070057	0.993539	1393	1	0.68826
HIST2H2AB	4	0.49466	0.66575	1	12459	1	-1.7491	0.037117	0.070087	0.993539	1394	2	-1.7491
C1QTNF6	4	0.87974	0.89283	1	17525	1	0.95196	0.037118	0.070088	0.993539	1395	2	0.95196
WDFY1	4	0.092017	0.22383	0.985484	4545	2	-1.5262	0.037189	0.070192	0.993539	1396	2	-1.5262
CRLF3	4	0.86127	0.88215	1	17241	1	0.58348	0.037194	0.070202	0.993539	1397	2	0.58348
MCCD1	4	0.67179	0.80108	1	15139	2	0.13304	0.037211	0.070227	0.993539	1398	1	0.13304
Non-TargetingControl_283	1	0.9627	0.96294	1	19205	0	2.0369	0.037302	0.037226	0.977557	1399	1	2.0369
MROH1	4	0.95622	0.95627	1	19062	0	0.94483	0.03732	0.070402	0.993539	1400	2	0.94483
TMEM199	4	0.59403	0.74034	1	13875	1	0.47452	0.037374	0.070482	0.993539	1401	1	0.47452
SENP7	4	0.76869	0.8406	1	16193	1	0.078525	0.037409	0.070536	0.993539	1402	2	0.078525
PROX2	4	0.41216	0.60535	1	11226	2	-2.6491	0.037467	0.070616	0.993539	1403	1	-2.6491
OR5T3	4	0.66307	0.79414	1	15009	2	0.50641	0.037537	0.070724	0.993539	1404	1	0.50641
NDUFV1	4	0.85032	0.87629	1	17087	1	1.3484	0.037577	0.070788	0.993539	1405	2	1.3484
NAA35	4	0.38526	0.58568	1	10860	2	-2.0795	0.037589	0.070801	0.993539	1406	1	-2.0795
TTYH1	4	0.21348	0.4039	1	7590	1	0.8223	0.037646	0.070894	0.993539	1407	1	0.8223
C18orf21	4	0.38907	0.58845	1	10904	1	-1.4945	0.037671	0.070934	0.993539	1408	1	-1.4945
TSPAN12	4	0.39258	0.59099	1	10962	2	-0.57927	0.0377	0.070979	0.993539	1409	2	-0.57927
EHBP1	4	0.55517	0.71079	1	13289	1	1.4767	0.037718	0.071008	0.993539	1410	2	1.4767
BAZ2A	4	0.96566	0.9657	1	19277	0	1.1518	0.037754	0.071059	0.993539	1411	2	1.1518
CCNJ	4	0.84422	0.87317	1	17008	0	-2.583	0.037756	0.071065	0.993539	1412	1	-2.583
MAP2K3	4	0.83393	0.86815	1	16901	1	0.93252	0.037777	0.071098	0.993539	1413	2	0.93252
CCDC6	4	0.27549	0.48682	1	9014	1	1.2087	0.037789	0.071121	0.993539	1414	2	1.2087
TREML4	4	0.35282	0.56235	1	10355	2	-0.92527	0.03786	0.071236	0.993539	1415	2	-0.92527
KRTAP10-11	4	0.91352	0.91623	1	18125	1	1.1925	0.037872	0.071258	0.993539	1416	2	1.1925
USP33	4	0.97774	0.97786	1	19576	0	1.1167	0.037901	0.071301	0.993539	1417	2	1.1167
PARS2	4	0.47823	0.65384	1	12215	1	1.0215	0.037908	0.07131	0.993539	1418	2	1.0215
C1QTNF4	4	0.071024	0.18984	0.978575	3887	3	-4.8339	0.037917	0.071323	0.993539	1419	1	-4.8339
ANO7	4	0.33004	0.54617	1	10060	2	-1.3772	0.03808	0.071582	0.993539	1420	1	-1.3772
IFNA4	4	0.10032	0.23723	0.9928	4787	3	-4.1656	0.038134	0.071676	0.993539	1421	1	-4.1656
CCDC138	4	0.77433	0.84266	1	16243	1	-0.13705	0.038161	0.07172	0.993539	1422	1	-0.13705
HOMEZ	4	0.4311	0.61922	1	11511	1	-1.2019	0.038257	0.071857	0.993539	1423	2	-1.2019
MAPKAPK5	4	0.034439	0.10428	0.909766	2295	2	-1.4446	0.038335	0.071973	0.993539	1424	2	-1.4446
ATF7IP2	4	0.99103	0.99112	1	19880	0	1.2847	0.038359	0.072014	0.993539	1425	2	1.2847
PRSS58	4	0.024825	0.07774	0.887203	1754	2	-1.7467	0.038394	0.072058	0.993539	1426	2	-1.7467
GH1	4	0.29866	0.51618	1	9518	3	-0.41408	0.038406	0.072079	0.993539	1427	1	-0.41408
NHLRC1	4	0.23961	0.43953	1	8191	3	-1.0985	0.03846	0.07217	0.993539	1428	1	-1.0985
KRTAP5-7	4	0.58373	0.73243	1	13715	1	0.59832	0.038514	0.072247	0.993539	1429	1	0.59832
ONECUT1	4	0.29971	0.51755	1	9550	1	1.4027	0.038549	0.072294	0.993539	1430	2	1.4027
TSTA3	4	0.9793	0.97944	1	19616	0	1.1722	0.038561	0.072311	0.993539	1431	2	1.1722
SYT8	4	0.57115	0.72287	1	13539	1	0.13472	0.03861	0.072383	0.993539	1432	1	0.13472
FOXP3	4	0.98964	0.9897	1	19845	0	1.2699	0.038621	0.072401	0.993539	1433	2	1.2699
RPS4Y1	4	0.26734	0.47619	1	8819	2	0.0027933	0.038623	0.072404	0.993539	1434	1	0.0027933
KIAA1109	4	0.94461	0.94461	1	18779	0	1.3883	0.038644	0.072435	0.993539	1435	2	1.3883
OTOF	4	0.011796	0.039078	0.79988	982	3	-4.6411	0.038677	0.072491	0.993539	1436	1	-4.6411
TM7SF2	4	0.037429	0.11225	0.920516	2442	2	-1.3664	0.038731	0.072576	0.993539	1437	1	-1.3664
KIAA1715	4	0.92497	0.92569	1	18329	0	0.88074	0.038755	0.072625	0.993539	1438	2	0.88074
LOC113230	4	0.047317	0.13795	0.945671	2915	3	-3.5979	0.038785	0.07266	0.993539	1439	1	-3.5979
TRPV2	4	0.69539	0.81593	1	15478	1	-0.45304	0.038798	0.072683	0.993539	1440	2	-0.45304
CD46	4	0.49572	0.66655	1	12473	1	-1.9032	0.038814	0.072714	0.993539	1441	1	-1.9032
KLRF2	4	0.018063	0.058112	0.847037	1375	1	0.78333	0.03884	0.072754	0.993539	1442	1	0.78333
GTF3C6	4	0.81241	0.85824	1	16615	1	0.33999	0.038851	0.072771	0.993539	1443	2	0.33999
KRT85	4	0.44555	0.62969	1	11717	1	0.89942	0.038872	0.072796	0.993539	1444	2	0.89942
SDCBP	4	0.14948	0.31246	1	6105	2	-0.98957	0.038894	0.072833	0.993539	1445	1	-0.98957
DCP2	4	0.84792	0.87506	1	17051	1	0.37393	0.038896	0.072838	0.993539	1446	1	0.37393
ZNF114	4	0.37383	0.57746	1	10691	1	-2.0735	0.038904	0.072848	0.993539	1447	2	-2.0735
CCNY	4	0.66499	0.79565	1	15041	1	0.84003	0.038919	0.072874	0.993539	1448	2	0.84003
CT47A7	4	0.13472	0.29034	1	5753	2	0.064549	0.038948	0.072923	0.993539	1449	1	0.064549
LRRC14	4	0.22649	0.42168	1	7894	2	-1.5635	0.039002	0.073021	0.993539	1450	1	-1.5635
TTC39B	4	0.11704	0.26343	0.99542	5289	1	1.1377	0.039003	0.073023	0.993539	1451	2	1.1377
C5	4	0.86019	0.88155	1	17221	1	1.1059	0.039015	0.07304	0.993539	1452	2	1.1059
HLA-DOB	4	0.99003	0.99009	1	19856	0	1.201	0.039044	0.073086	0.993539	1453	2	1.201
CCDC51	4	0.12556	0.27641	0.998675	5545	1	0.87912	0.039099	0.073175	0.993539	1454	2	0.87912
PRSS56	4	0.54934	0.70645	1	13197	2	0.41116	0.039123	0.073209	0.993539	1455	2	0.41116
HBQ1	4	0.2058	0.39326	1	7426	1	1.312	0.039195	0.073316	0.993539	1456	2	1.312
XRCC1	4	0.95131	0.95136	1	18938	0	1.2089	0.039207	0.073334	0.993539	1457	2	1.2089
MRPS28	4	0.62122	0.76126	1	14305	1	0.48183	0.039219	0.073353	0.993539	1458	1	0.48183
LATS2	4	0.035435	0.10694	0.912628	2349	2	-1.2642	0.039267	0.073427	0.993539	1459	2	-1.2642
ZCCHC16	4	0.15104	0.31474	1	6148	2	-1.6409	0.039273	0.073436	0.993539	1460	1	-1.6409
DOLPP1	4	0.11856	0.26574	0.99542	5341	1	1.0883	0.039279	0.073445	0.993539	1461	2	1.0883
Non-TargetingControl_398	1	0.96069	0.96093	1	19158	0	1.9481	0.039314	0.039215	0.977557	1462	1	1.9481
IER3	4	0.89494	0.90259	1	17780	1	0.3379	0.039382	0.073596	0.993539	1463	1	0.3379
MYO5A	4	0.474	0.65069	1	12148	2	0.1702	0.039436	0.07369	0.993539	1464	2	0.1702
NLRP2	4	0.69155	0.81476	1	15441	1	1.0351	0.039653	0.074032	0.993539	1465	2	1.0351
CARF	4	0.087514	0.21664	0.984781	4396	2	-2.3482	0.039653	0.074032	0.993539	1466	1	-2.3482
ITCH	4	0.21577	0.40705	1	7648	1	1.2343	0.039689	0.07408	0.993539	1467	2	1.2343
WAC	4	0.3713	0.5756	1	10652	2	-0.51676	0.039707	0.074112	0.993539	1468	1	-0.51676
NDFIP2	4	0.0079382	0.027034	0.755252	717	2	-2.0314	0.039761	0.074195	0.993539	1469	1	-2.0314
SLC1A2	4	0.82502	0.86391	1	16771	1	1.3448	0.039979	0.074544	0.993539	1470	2	1.3448
CCSER1	4	0.38194	0.58329	1	10818	2	-0.6575	0.04004	0.074637	0.993539	1471	2	-0.6575
CDC42EP1	4	0.75835	0.83684	1	16083	1	0.75477	0.040086	0.074717	0.993539	1472	1	0.75477
HAUS3	4	0.086053	0.21428	0.984707	4361	2	-1.4717	0.040141	0.074797	0.993539	1473	1	-1.4717
DHRS7	4	0.26068	0.46752	1	8669	1	-2.0478	0.04016	0.074823	0.993539	1474	1	-2.0478
NAP1L3	4	0.48988	0.66232	1	12378	2	0.097722	0.040173	0.074839	0.993539	1475	2	0.097722
CALML3	4	0.32492	0.54249	1	9993	1	-1.8962	0.040228	0.074936	0.993539	1476	2	-1.8962
Non-TargetingControl_764	1	0.95976	0.96003	1	19140	0	1.8882	0.040236	0.04013	0.977557	1477	1	1.8882
CCDC186	4	0.96931	0.96933	1	19355	0	1.1499	0.040249	0.074966	0.993539	1478	2	1.1499
ADGRA1	4	0.30176	0.52015	1	9603	2	-1.8242	0.040367	0.075149	0.993539	1479	2	-1.8242
ABCB11	4	0.9765	0.97662	1	19535	0	1.0467	0.040477	0.075305	0.993539	1480	2	1.0467
RASIP1	4	0.90962	0.91318	1	18053	1	0.4462	0.040574	0.075456	0.993539	1481	1	0.4462
CD207	4	0.86839	0.88606	1	17344	1	0.613	0.040603	0.075498	0.993539	1482	2	0.613
KCNT1	4	0.98206	0.98217	1	19680	0	0.73728	0.040628	0.075545	0.993539	1483	1	0.73728
PSAP	4	0.42878	0.61755	1	11471	2	-0.8497	0.040682	0.07563	0.993539	1484	1	-0.8497
DUS2	4	0.52347	0.68716	1	12842	2	0.22945	0.040736	0.075705	0.993539	1485	2	0.22945
DUSP22	4	0.069161	0.18678	0.975881	3834	3	-5.1926	0.040791	0.075787	0.993539	1486	1	-5.1926
C17orf49	4	0.89969	0.90591	1	17863	0	0.7424	0.040836	0.075853	0.993539	1487	2	0.7424
COX17	4	0.033359	0.10136	0.903502	2244	2	-1.2811	0.040845	0.075864	0.993539	1488	1	-1.2811
ZNF727	4	0.25438	0.45919	1	8531	2	-2.034	0.040941	0.076012	0.993539	1489	2	-2.034
PRRG2	4	0.0094924	0.031998	0.775572	829	1	0.2852	0.041007	0.076118	0.993539	1490	1	0.2852
SFXN4	4	0.38702	0.58695	1	10881	1	-2.9193	0.041017	0.076132	0.993539	1491	1	-2.9193
GRIK1	4	0.6435	0.77879	1	14689	1	-2.4836	0.041057	0.076191	0.993539	1492	1	-2.4836
EPB41L2	4	0.2446	0.44615	1	8324	2	-1.8195	0.041063	0.0762	0.993539	1493	2	-1.8195
MCU	4	0.9541	0.95416	1	19012	0	1.2353	0.0411	0.076264	0.993539	1494	2	1.2353
C8orf34	4	0.97231	0.97234	1	19425	0	1.4048	0.041112	0.076286	0.993539	1495	2	1.4048
FLT4	4	0.97672	0.97683	1	19546	0	1.0728	0.041139	0.07632	0.993539	1496	2	1.0728
GATAD1	4	0.11076	0.25372	0.994409	5111	3	-1.8614	0.04117	0.076365	0.993539	1497	1	-1.8614
Non-TargetingControl_766	1	0.95883	0.95911	1	19119	0	1.9441	0.041171	0.041046	0.977557	1498	1	1.9441
DCHS2	4	0.66263	0.79378	1	15006	1	1.1143	0.041186	0.076392	0.993539	1499	2	1.1143
METTL13	4	0.99529	0.99536	1	19971	0	1.2991	0.041223	0.076458	0.993539	1500	2	1.2991
RFTN1	4	0.80713	0.85592	1	16552	1	1.1636	0.041235	0.07648	0.993539	1501	2	1.1636
CCDC77	4	0.94209	0.94211	1	18717	0	0.82795	0.041278	0.076541	0.993539	1502	1	0.82795
CSTA	4	0.5957	0.74166	1	13901	1	1.2836	0.041346	0.076651	0.993539	1503	2	1.2836
UBXN2B	4	0.0092704	0.031304	0.770671	817	1	0.98184	0.04137	0.076685	0.993539	1504	2	0.98184
MED31	4	0.99091	0.991	1	19876	0	1.2371	0.041402	0.076737	0.993539	1505	2	1.2371
RNF207	4	0.99884	0.99883	1	20052	0	1.4332	0.041419	0.076764	0.993539	1506	2	1.4332
GAB3	4	0.86812	0.8859	1	17343	1	1.3823	0.041468	0.076842	0.993539	1507	2	1.3823
GAL3ST3	4	0.91022	0.91364	1	18066	0	0.77943	0.041483	0.076868	0.993539	1508	2	0.77943
TSPAN8	4	0.95618	0.95622	1	19059	0	1.1234	0.041505	0.076896	0.993539	1509	2	1.1234
HIPK1	4	0.19322	0.37575	1	7142	2	-3.6538	0.041587	0.077026	0.993539	1510	1	-3.6538
FCHO2	4	0.16404	0.33385	1	6472	2	-1.4978	0.041592	0.077032	0.993539	1511	2	-1.4978
SNRPE	4	0.86987	0.88691	1	17369	1	0.62126	0.041654	0.077131	0.993539	1512	2	0.62126
KRTAP4-11	4	0.81829	0.86083	1	16686	1	0.77078	0.041657	0.077135	0.993539	1513	1	0.77078
USP12	4	0.4318	0.61974	1	11519	2	-2.2698	0.041668	0.077145	0.993539	1514	1	-2.2698
GOLGA5	4	0.37157	0.57579	1	10654	1	0.92337	0.04169	0.077178	0.993539	1515	2	0.92337
RP1	4	0.4265	0.61587	1	11436	1	1.0424	0.041711	0.077206	0.993539	1516	2	1.0424
SLC2A6	4	0.1583	0.32544	1	6316	2	-1.7394	0.041727	0.077232	0.993539	1517	2	-1.7394
LRRC41	4	0.013764	0.045114	0.824165	1098	3	-3.8465	0.041765	0.077296	0.993539	1518	1	-3.8465
LRRC37B	4	0.29318	0.50934	1	9401	1	1.3773	0.041789	0.077337	0.993539	1519	2	1.3773
PARD3B	4	0.55479	0.71051	1	13281	2	-0.0848	0.041819	0.077383	0.993539	1520	1	-0.0848
EQTN	4	0.9661	0.96615	1	19289	0	1.2309	0.041826	0.077393	0.993539	1521	2	1.2309
ZNF616	4	0.54585	0.70381	1	13159	1	1.2267	0.041838	0.077412	0.993539	1522	2	1.2267
SULT1C2	4	0.97872	0.97886	1	19596	0	1.0976	0.041872	0.077464	0.993539	1523	2	1.0976
ADH1A	4	0.052381	0.15062	0.957007	3145	1	0.59582	0.041927	0.077543	0.993539	1524	1	0.59582
ORC2	4	0.71667	0.82256	1	15653	1	1.1017	0.041974	0.077615	0.993539	1525	2	1.1017
HIST1H2BF	4	0.44702	0.63081	1	11738	1	1.229	0.041987	0.077639	0.993539	1526	2	1.229
WBSCR22	4	0.20005	0.38528	1	7287	2	0.38316	0.042036	0.077719	0.993539	1527	2	0.38316
ADAMTS3	4	0.23487	0.43312	1	8080	1	1.3647	0.042098	0.077811	0.993539	1528	2	1.3647
PNMA2	4	0.96094	0.96102	1	19160	0	0.98985	0.04211	0.077829	0.993539	1529	2	0.98985
SLC30A1	4	0.37399	0.57758	1	10693	2	-1.8561	0.042116	0.077835	0.993539	1530	1	-1.8561
OR1M1	4	0.054734	0.15649	0.960563	3254	3	-5.4208	0.042144	0.077875	0.993539	1531	1	-5.4208
NDUFB7	4	0.55721	0.71233	1	13318	2	0.4114	0.04221	0.077987	0.993539	1532	2	0.4114
GANAB	4	0.20927	0.39808	1	7493	1	1.0793	0.042222	0.078004	0.993539	1533	2	1.0793
C8orf44-SGK3	4	0.33141	0.54715	1	10078	1	-1.8507	0.042408	0.078299	0.993539	1534	2	-1.8507
PALD1	4	0.66406	0.79494	1	15028	2	0.081048	0.042414	0.078308	0.993539	1535	1	0.081048
P2RY10	4	0.6818	0.809	1	15316	1	-0.6542	0.042444	0.078363	0.993539	1536	2	-0.6542
KANSL2	4	0.40151	0.59759	1	11072	1	-4.5658	0.042464	0.078394	0.993539	1537	1	-4.5658
GTPBP6	4	0.42774	0.61678	1	11453	2	-0.84351	0.042468	0.078402	0.993539	1538	1	-0.84351
C16orf82	4	0.96431	0.9644	1	19248	0	0.84709	0.042483	0.078427	0.993539	1539	1	0.84709
BAP1	4	0.18788	0.36809	1	7028	2	-0.95616	0.042532	0.078499	0.993539	1540	2	-0.95616
ZNF565	4	0.33844	0.5521	1	10171	1	-1.888	0.042608	0.078612	0.993539	1541	2	-1.888
ZNF510	4	0.12642	0.27771	0.99921	5571	1	0.89946	0.042644	0.078666	0.993539	1542	2	0.89946
TARSL2	4	0.86171	0.88238	1	17244	1	0.79134	0.042685	0.078729	0.993539	1543	2	0.79134
C6orf62	4	0.28305	0.4965	1	9172	2	-1.2803	0.042707	0.078764	0.993539	1544	2	-1.2803
SMIM20	4	0.09467	0.22814	0.985636	4637	2	-2.1393	0.042793	0.078909	0.993539	1545	1	-2.1393
BZW1	4	0.26862	0.47785	1	8850	2	0.36573	0.042806	0.078924	0.993539	1546	2	0.36573
DEFB116	4	0.96091	0.96099	1	19159	0	1.1724	0.042831	0.078974	0.993539	1547	2	1.1724
LOC728392	4	0.27285	0.48342	1	8944	1	1.0077	0.042881	0.079052	0.993539	1548	2	1.0077
OR52I1	4	0.098862	0.23487	0.989157	4759	3	-4.0817	0.042901	0.079077	0.993539	1549	1	-4.0817
RPL10	4	0.27342	0.48413	1	8959	1	-1.4724	0.042938	0.07914	0.993539	1550	2	-1.4724
NT5DC1	4	0.86259	0.88288	1	17256	1	1.3245	0.042944	0.079147	0.993539	1551	2	1.3245
FBXL19	4	0.53021	0.69221	1	12934	1	-1.6408	0.042971	0.079181	0.993539	1552	1	-1.6408
GLIPR1L2	4	0.29667	0.51369	1	9475	1	-2.3803	0.043039	0.079285	0.993539	1553	2	-2.3803
GSE1	4	0.63264	0.77015	1	14503	1	0.87063	0.043171	0.079462	0.993539	1554	2	0.87063
TMEM163	4	0.73066	0.82714	1	15785	1	1.2355	0.043225	0.07954	0.993539	1555	2	1.2355
CLPS	4	0.8659	0.88469	1	17304	1	0.52044	0.043279	0.079628	0.993539	1556	1	0.52044
UGT2B11	4	0.72609	0.82564	1	15737	1	1.0049	0.043369	0.079777	0.993539	1557	2	1.0049
ETS1	4	0.049534	0.1435	0.952403	3013	2	-1.0708	0.043382	0.079801	0.993539	1558	2	-1.0708
CBR1	4	0.29258	0.50856	1	9386	1	0.85854	0.043387	0.07981	0.993539	1559	2	0.85854
FOXK2	4	0.8779	0.89167	1	17501	1	0.75574	0.043432	0.079872	0.993539	1560	2	0.75574
GPR20	4	0.58164	0.73083	1	13681	2	0.42259	0.043532	0.080027	0.993539	1561	2	0.42259
EPC1	4	0.43071	0.61893	1	11505	2	-0.17037	0.04362	0.080165	0.993539	1562	2	-0.17037
TMC4	4	0.064028	0.17814	0.975271	3648	2	-1.7064	0.043646	0.080206	0.993539	1563	2	-1.7064
HUWE1	4	0.053657	0.15389	0.957007	3216	2	-1.6018	0.043658	0.080227	0.993539	1564	1	-1.6018
CYHR1	4	0.39365	0.59176	1	10973	2	-0.80502	0.043712	0.080305	0.993539	1565	1	-0.80502
TLR3	4	0.29603	0.51286	1	9466	3	-2.7505	0.043766	0.080379	0.993539	1566	1	-2.7505
ZFP36	4	0.11317	0.25741	0.99542	5172	2	-2.4169	0.04382	0.080474	0.993539	1567	1	-2.4169
HIGD2A	4	0.15509	0.32067	1	6234	2	-0.84528	0.043822	0.080478	0.993539	1568	2	-0.84528
GPR78	4	0.7674	0.84012	1	16180	1	1.0249	0.043834	0.0805	0.993539	1569	2	1.0249
LONP2	4	0.9605	0.96057	1	19152	0	0.97723	0.043849	0.080518	0.993539	1570	2	0.97723
SLC22A16	4	0.86961	0.88676	1	17364	1	1.1405	0.043872	0.080552	0.993539	1571	2	1.1405
GLDN	4	0.93913	0.93913	1	18654	0	1.1681	0.04391	0.080608	0.993539	1572	2	1.1681
COG4	4	0.25162	0.4555	1	8472	2	-1.1261	0.043928	0.08063	0.993539	1573	1	-1.1261
ZNF705D	4	0.92571	0.92634	1	18339	1	1.1803	0.04396	0.080674	0.993539	1574	2	1.1803
ACTL7B	4	0.93681	0.93684	1	18603	1	1.3143	0.044024	0.080778	0.993539	1575	2	1.3143
AIDA	4	0.62777	0.76639	1	14413	2	0.59424	0.044099	0.080895	0.993539	1576	2	0.59424
ITGAL	4	0.19966	0.38474	1	7281	2	-3.6963	0.04411	0.08091	0.993539	1577	1	-3.6963
TOP3B	4	0.93413	0.93415	1	18533	1	0.88474	0.044188	0.081029	0.993539	1578	2	0.88474
Non-TargetingControl_261	1	0.95581	0.95602	1	19049	0	1.9533	0.044189	0.044132	0.977557	1579	1	1.9533
HIST2H2BF	4	0.11923	0.26675	0.99542	5363	3	-0.41877	0.044252	0.081118	0.993539	1580	1	-0.41877
MTIF2	4	0.1043	0.24346	0.992996	4905	2	-0.42733	0.044289	0.081169	0.993539	1581	2	-0.42733
PDF	4	0.6319	0.76958	1	14492	1	1.1668	0.044314	0.081214	0.993539	1582	2	1.1668
FAM81B	4	0.047968	0.13956	0.948567	2945	2	-3.8179	0.044354	0.081275	0.993539	1583	1	-3.8179
TUFT1	4	0.67561	0.80412	1	15199	1	-1.2527	0.044395	0.081339	0.993539	1584	1	-1.2527
RRAD	4	0.15971	0.3275	1	6362	1	0.89642	0.044416	0.081375	0.993539	1585	2	0.89642
CHRDL1	4	0.81181	0.85799	1	16604	0	-2.5689	0.044513	0.081534	0.993539	1586	1	-2.5689
LAMA4	4	0.29415	0.51054	1	9422	3	-0.65312	0.044522	0.081547	0.993539	1587	1	-0.65312
OR51F1	4	0.78027	0.84496	1	16293	1	0.14488	0.044704	0.081847	0.993539	1588	2	0.14488
TUBD1	4	0.42742	0.61655	1	11448	1	0.79062	0.044707	0.081853	0.993539	1589	2	0.79062
IQCF3	4	0.3975	0.5946	1	11022	2	0.26188	0.044733	0.08189	0.993539	1590	2	0.26188
TAF1C	4	0.6277	0.76634	1	14411	2	0.07076	0.044738	0.081901	0.993539	1591	1	0.07076
OR6N1	4	0.89924	0.90559	1	17855	1	0.97355	0.044746	0.081915	0.993539	1592	2	0.97355
DDT	4	0.99026	0.99033	1	19860	0	1.3167	0.044784	0.081974	0.993539	1593	2	1.3167
PCP2	4	0.40658	0.60128	1	11149	1	-2.4321	0.044801	0.082	0.993539	1594	1	-2.4321
USP17L2	4	0.98187	0.98198	1	19674	0	0.89186	0.044846	0.082072	0.993539	1595	1	0.89186
LRRC55	4	0.96413	0.96421	1	19243	0	1.4	0.044873	0.082113	0.993539	1596	2	1.4
SMG9	4	0.23308	0.43062	1	8045	1	0.6595	0.0449	0.082156	0.993539	1597	1	0.6595
C10orf99	4	0.0044562	0.01554	0.680029	458	1	-2.6726	0.044923	0.082199	0.993539	1598	1	-2.6726
CCDC152	4	0.28685	0.50128	1	9254	1	-2.1795	0.044928	0.082203	0.993539	1599	2	-2.1795
RNLS	4	0.41239	0.6055	1	11229	1	-0.96923	0.044938	0.082216	0.993539	1600	2	-0.96923
PPM1L	4	0.93163	0.93175	1	18473	1	0.57258	0.045008	0.082318	0.993539	1601	1	0.57258
DLG2	4	0.89424	0.9021	1	17765	1	1.3563	0.045038	0.082373	0.993539	1602	2	1.3563
VPS8	4	0.075484	0.19716	0.979481	4030	2	-6.0823	0.045086	0.082435	0.993539	1603	1	-6.0823
RFX7	4	0.9961	0.99616	1	19986	0	1.3354	0.045097	0.082455	0.993539	1604	2	1.3354
CD3G	4	0.23526	0.43364	1	8087	3	-1.3264	0.04517	0.082565	0.993539	1605	1	-1.3264
AGAP2	4	0.29551	0.51221	1	9452	1	1.1582	0.045224	0.082636	0.993539	1606	2	1.1582
MRPS22	4	0.97035	0.97037	1	19382	0	1.0272	0.045265	0.082707	0.993539	1607	2	1.0272
DLG3	4	0.028055	0.086832	0.888872	1958	2	-1.3656	0.045281	0.08273	0.993539	1608	2	-1.3656
STAMBPL1	4	0.8111	0.85767	1	16596	1	0.33282	0.045491	0.083051	0.993539	1609	2	0.33282
ZNRF1	4	0.95363	0.9537	1	18998	0	1.2693	0.045511	0.083083	0.993539	1610	2	1.2693
STON1	4	0.44969	0.63278	1	11781	2	-0.61854	0.045547	0.083131	0.993539	1611	1	-0.61854
ZNF423	4	0.79234	0.84971	1	16403	1	1.3399	0.045588	0.083196	0.993539	1612	2	1.3399
TAGLN3	4	0.41683	0.60879	1	11305	2	-0.11419	0.045639	0.08327	0.993539	1613	2	-0.11419
PABPC1L	4	0.40469	0.59989	1	11114	2	-0.48518	0.045655	0.083292	0.993539	1614	1	-0.48518
C19orf40	4	0.62883	0.76721	1	14434	1	1.1287	0.045729	0.08341	0.993539	1615	2	1.1287
HPS6	4	0.53838	0.69828	1	13047	2	0.0038941	0.045763	0.083475	0.993539	1616	1	0.0038941
CWH43	4	0.47643	0.65252	1	12185	2	0.0039837	0.04578	0.083499	0.993539	1617	2	0.0039837
AKAP11	4	0.00066532	0.0024329	0.529476	91	2	-5.23	0.045817	0.083574	0.993539	1618	1	-5.23
TLR7	4	0.3872	0.58708	1	10884	2	-0.55216	0.045819	0.083577	0.993539	1619	2	-0.55216
DEFB106A	4	0.46576	0.64462	1	12024	1	-1.7469	0.045849	0.083622	0.993539	1620	2	-1.7469
NAT8	4	0.97232	0.97234	1	19426	0	0.90003	0.045925	0.083733	0.993539	1621	2	0.90003
PVRIG	4	0.88043	0.89327	1	17531	1	0.94634	0.045934	0.083747	0.993539	1622	2	0.94634
DEFA3	4	0.4252	0.61493	1	11416	2	-0.52156	0.046024	0.083869	0.993539	1623	2	-0.52156
RHOC	4	0.95336	0.95344	1	18992	0	0.88923	0.046087	0.083966	0.993539	1624	2	0.88923
TCP1	4	0.090429	0.22128	0.985484	4499	2	-2.8595	0.046101	0.083988	0.993539	1625	1	-2.8595
WBP5	4	0.0018426	0.006585	0.562311	235	3	-4.5548	0.046141	0.08405	0.993539	1626	1	-4.5548
TCTN3	4	0.23452	0.43266	1	8074	2	-1.5916	0.046223	0.08418	0.993539	1627	1	-1.5916
ARRDC5	4	0.81883	0.86106	1	16693	1	0.38135	0.046322	0.084336	0.993539	1628	2	0.38135
PDPR	4	0.025208	0.078822	0.88836	1780	2	-0.072253	0.04641	0.084469	0.993539	1629	1	-0.072253
TDGF1	4	0.51704	0.68237	1	12757	2	0.24878	0.046463	0.08455	0.993539	1630	2	0.24878
CEP120	4	0.67746	0.80556	1	15230	2	0.48901	0.046464	0.084556	0.993539	1631	1	0.48901
AIF1L	4	0.99273	0.99281	1	19915	0	1.2134	0.046512	0.084625	0.993539	1632	2	1.2134
SIX4	4	0.13635	0.29286	1	5797	2	-1.7996	0.046518	0.084636	0.993539	1633	1	-1.7996
NOXA1	4	0.83003	0.86625	1	16856	1	0.68539	0.046572	0.084725	0.993539	1634	1	0.68539
VEGFC	4	0.77738	0.84383	1	16265	1	1.1089	0.046631	0.084813	0.993539	1635	2	1.1089
NCOA5	4	0.64405	0.77921	1	14696	1	1.2944	0.046657	0.084859	0.993539	1636	2	1.2944
FCN2	4	0.44259	0.62755	1	11670	2	-0.69587	0.04668	0.084893	0.993539	1637	1	-0.69587
UBN1	4	0.35396	0.56318	1	10370	2	-0.47724	0.046708	0.084939	0.993539	1638	2	-0.47724
NOP10	4	0.55866	0.71342	1	13357	1	1.3713	0.046786	0.085063	0.993539	1639	2	1.3713
FAM134A	4	0.24226	0.44302	1	8266	2	-1.3344	0.046788	0.085067	0.993539	1640	1	-1.3344
CHGB	4	0.94108	0.94105	1	18693	0	0.84085	0.046791	0.085075	0.993539	1641	1	0.84085
MYOM2	4	0.37232	0.57635	1	10666	1	1.2912	0.046825	0.085119	0.993539	1642	2	1.2912
MTMR6	4	0.49487	0.66591	1	12461	1	-1.5322	0.046845	0.085148	0.993539	1643	2	-1.5322
RAD1	4	0.20977	0.39876	1	7503	1	-1.3253	0.046921	0.085257	0.993539	1644	2	-1.3253
LRCH2	4	0.44583	0.62989	1	11721	2	-0.56798	0.046949	0.085306	0.993539	1645	1	-0.56798
AGTR2	4	0.49091	0.66306	1	12392	2	0.088926	0.046955	0.085316	0.993539	1646	2	0.088926
ZBTB25	4	0.96101	0.96109	1	19163	0	1.2529	0.046968	0.085337	0.993539	1647	2	1.2529
FNDC5	4	0.10747	0.24855	0.992996	5013	2	-1.3572	0.047003	0.085391	0.993539	1648	2	-1.3572
ADGRG1	4	0.88173	0.89405	1	17551	1	0.83736	0.047019	0.085415	0.993539	1649	2	0.83736
WFDC6	4	0.027268	0.084614	0.888872	1904	2	-4.7588	0.047035	0.085439	0.993539	1650	1	-4.7588
CTSH	4	0.13376	0.28889	1	5735	2	0.080181	0.047057	0.085463	0.993539	1651	1	0.080181
ANKRD46	4	0.47874	0.65422	1	12219	2	-0.5653	0.047111	0.085535	0.993539	1652	1	-0.5653
ROBO3	4	0.93951	0.93951	1	18662	0	1.0086	0.047175	0.085634	0.993539	1653	2	1.0086
GPATCH11	4	0.91745	0.91936	1	18193	1	1.0462	0.047214	0.085692	0.993539	1654	2	1.0462
PRX	4	0.68264	0.80967	1	15332	1	-1.0004	0.047238	0.085728	0.993539	1655	1	-1.0004
PCDHGA8	4	0.12919	0.28192	1	5630	2	0.48401	0.047273	0.085789	0.993539	1656	1	0.48401
HIST1H2AC	4	0.9791	0.97923	1	19610	0	1.1032	0.047332	0.085876	0.993539	1657	2	1.1032
FEV	4	0.40937	0.60332	1	11191	2	-0.27421	0.047345	0.085891	0.993539	1658	2	-0.27421
HNRNPD	4	0.54312	0.70176	1	13117	1	0.92412	0.047397	0.085966	0.993539	1659	2	0.92412
SAMD5	4	0.6354	0.7723	1	14552	1	-2.1745	0.047466	0.086066	0.993539	1660	2	-2.1745
S100A7L2	4	0.14057	0.29923	1	5890	2	-1.5591	0.047514	0.086144	0.993539	1661	2	-1.5591
BCL2L13	4	0.77451	0.84272	1	16246	1	0.63609	0.047542	0.086176	0.993539	1662	1	0.63609
CSN1S1	4	0.54069	0.69995	1	13086	2	0.33961	0.047657	0.086358	0.993539	1663	2	0.33961
GSTCD	4	0.11127	0.25451	0.994409	5126	2	-0.47102	0.047684	0.086406	0.993539	1664	2	-0.47102
ZNF697	4	0.76966	0.84095	1	16200	1	1.1836	0.047704	0.086438	0.993539	1665	1	1.1836
C6orf58	4	0.12019	0.2682	0.99542	5394	1	0.72029	0.047723	0.086464	0.993539	1666	2	0.72029
TMEM222	4	0.26892	0.47823	1	8856	2	-3.095	0.047725	0.086465	0.993539	1667	1	-3.095
CENPU	4	0.053615	0.15376	0.957007	3213	1	0.67713	0.047757	0.086516	0.993539	1668	1	0.67713
HPCAL4	4	0.4291	0.61777	1	11481	2	-0.39341	0.047762	0.086521	0.993539	1669	2	-0.39341
C1QL2	4	0.30692	0.52667	1	9705	1	-6.1953	0.047787	0.086558	0.993539	1670	1	-6.1953
CRK	4	0.13656	0.29319	1	5801	3	-2.1867	0.047811	0.086598	0.993539	1671	1	-2.1867
KDSR	4	0.70407	0.8186	1	15550	1	-0.4957	0.04784	0.08664	0.993539	1672	2	-0.4957
CBLN4	4	0.36035	0.56783	1	10467	2	-0.86613	0.047867	0.08667	0.993539	1673	2	-0.86613
FCGR1B	4	0.032369	0.098639	0.903502	2185	3	-3.0311	0.047919	0.086746	0.993539	1674	1	-3.0311
NDUFAF2	4	0.88139	0.89385	1	17545	1	0.90608	0.047932	0.086762	0.993539	1675	2	0.90608
RASA1	4	0.38659	0.58664	1	10878	2	-2.6868	0.047968	0.08682	0.993539	1676	1	-2.6868
ZFAND4	4	0.91925	0.92082	1	18221	1	0.72514	0.047973	0.086827	0.993539	1677	2	0.72514
SERPINC1	4	0.95171	0.95175	1	18949	0	0.91079	0.047994	0.086859	0.993539	1678	2	0.91079
CNTNAP3B	4	0.10208	0.24001	0.9928	4843	2	0.68887	0.047997	0.086864	0.993539	1679	2	0.68887
RACGAP1	4	0.34173	0.55447	1	10213	2	-1.3443	0.048027	0.086898	0.993539	1680	1	-1.3443
FUT7	4	0.079285	0.20338	0.98051	4156	2	-1.9945	0.048037	0.086911	0.993539	1681	2	-1.9945
TULP3	4	0.99639	0.99645	1	19993	0	1.2453	0.048063	0.086949	0.993539	1682	2	1.2453
STX10	4	0.41635	0.60844	1	11299	1	-1.4121	0.048081	0.086975	0.993539	1683	2	-1.4121
MAGEA11	4	0.64259	0.77806	1	14677	2	0.61782	0.048089	0.086982	0.993539	1684	2	0.61782
FAM214A	4	0.53006	0.69208	1	12931	2	0.2454	0.048102	0.087002	0.993539	1685	2	0.2454
BRAP	4	0.45921	0.63973	1	11921	1	0.63647	0.048134	0.087054	0.993539	1686	2	0.63647
ZNF319	4	0.59352	0.73997	1	13869	1	0.90286	0.048188	0.087134	0.993539	1687	2	0.90286
BHLHE23	4	0.13872	0.29645	1	5841	2	-1.2916	0.048207	0.087159	0.993539	1688	2	-1.2916
SETD5	4	0.28209	0.49531	1	9157	2	-3.1155	0.048211	0.087167	0.993539	1689	1	-3.1155
SEC31A	4	0.53506	0.69582	1	13002	2	-0.44008	0.048242	0.087219	0.993539	1690	1	-0.44008
ALYREF	4	0.030257	0.092872	0.896918	2075	2	-1.8871	0.04826	0.087238	0.993539	1691	2	-1.8871
TAS2R3	4	0.85208	0.87721	1	17112	1	0.83113	0.048286	0.08727	0.993539	1692	2	0.83113
MSL3	4	0.32527	0.54275	1	10002	2	0.34276	0.048299	0.08729	0.993539	1693	2	0.34276
C12orf73	4	0.45808	0.63893	1	11910	1	-2.7852	0.048374	0.087398	0.993539	1694	1	-2.7852
TXNL1	4	0.47295	0.6499	1	12130	1	-2.1989	0.048414	0.087452	0.993539	1695	1	-2.1989
ADAD2	4	0.072104	0.19161	0.978957	3919	2	-1.9001	0.048511	0.087599	0.993539	1696	1	-1.9001
MT1E	4	0.8321	0.86729	1	16880	0	-3.0816	0.048523	0.087615	0.993539	1697	1	-3.0816
HLA-DQB1	4	0.044954	0.13198	0.943	2802	3	-2.6554	0.048565	0.087672	0.993539	1698	1	-2.6554
MRPL28	4	0.49066	0.66288	1	12388	1	-0.98912	0.048574	0.087682	0.993539	1699	2	-0.98912
CIAPIN1	4	0.94193	0.94195	1	18716	0	0.53275	0.048576	0.08769	0.993539	1700	1	0.53275
TCEAL7	4	0.3853	0.58571	1	10862	1	0.69567	0.048619	0.087762	0.993539	1701	1	0.69567
IGFBP4	4	0.28125	0.49424	1	9137	2	-3.2879	0.048698	0.087885	0.993539	1702	1	-3.2879
ENPP5	4	0.24768	0.45024	1	8383	1	0.90374	0.04872	0.087924	0.993539	1703	2	0.90374
CUL5	4	0.88326	0.89501	1	17576	1	0.754	0.048773	0.087996	0.993539	1704	2	0.754
ARHGAP42	4	0.18927	0.37001	1	7054	2	-1.9192	0.048834	0.088117	0.993539	1705	1	-1.9192
ANKRD6	4	0.27061	0.48046	1	8894	2	-1.234	0.048865	0.088164	0.993539	1706	2	-1.234
TAAR6	4	0.12222	0.27134	0.996281	5457	1	0.76663	0.048888	0.088189	0.993539	1707	2	0.76663
SPZ1	4	0.13107	0.28479	1	5669	1	-2.0198	0.048941	0.088261	0.993539	1708	1	-2.0198
TYMS	4	0.99502	0.99508	1	19963	0	1.2531	0.048984	0.088318	0.993539	1709	2	1.2531
ERLIN1	4	0.2934	0.50961	1	9402	2	0.12303	0.048996	0.088331	0.993539	1710	1	0.12303
SPRR1B	4	0.46991	0.64766	1	12092	1	-5.6418	0.049041	0.088402	0.993539	1711	1	-5.6418
PTBP2	4	0.48645	0.65982	1	12326	1	1.348	0.049063	0.088434	0.993539	1712	2	1.348
SPNS3	4	0.4901	0.66248	1	12382	1	-1.4703	0.049103	0.088494	0.993539	1713	1	-1.4703
L3MBTL3	4	0.12478	0.27525	0.997675	5529	1	-5.4817	0.049122	0.088532	0.993539	1714	1	-5.4817
SLC25A3	4	0.099608	0.23608	0.990695	4775	1	1.2889	0.049235	0.088706	0.993539	1715	2	1.2889
TCEANC2	4	0.90409	0.90904	1	17946	0	0.28843	0.049306	0.08881	0.993539	1716	1	0.28843
ZFP57	4	0.79925	0.8526	1	16471	1	0.85174	0.049328	0.088844	0.993539	1717	2	0.85174
H1FOO	4	0.88882	0.8985	1	17681	1	1.1636	0.049367	0.088896	0.993539	1718	2	1.1636
TMEM154	4	0.56114	0.71527	1	13400	2	0.20168	0.049372	0.088907	0.993539	1719	1	0.20168
TAAR9	4	0.41384	0.60656	1	11256	1	1.1058	0.049381	0.088921	0.993539	1720	2	1.1058
OXLD1	4	0.50934	0.67659	1	12661	1	0.90782	0.04942	0.088991	0.993539	1721	2	0.90782
SLC4A1AP	4	0.96905	0.96906	1	19350	0	1.2754	0.04946	0.089052	0.993539	1722	2	1.2754
CECR1	4	0.991	0.99108	1	19878	0	1.1829	0.049527	0.089165	0.993539	1723	2	1.1829
PDS5A	4	0.17036	0.34308	1	6622	3	-1.8234	0.049534	0.089178	0.993539	1724	1	-1.8234
ZDHHC1	4	0.27774	0.48972	1	9059	2	-1.5439	0.049587	0.089258	0.993539	1725	1	-1.5439
PPIG	4	0.0066045	0.022698	0.737241	617	1	1.2492	0.049593	0.089267	0.993539	1726	2	1.2492
CLDN2	4	0.9964	0.99645	1	19994	0	1.2708	0.049634	0.089328	0.993539	1727	2	1.2708
EXPH5	4	0.6311	0.76896	1	14482	1	-2.0168	0.049673	0.089391	0.993539	1728	2	-2.0168
EPAS1	4	0.98686	0.98696	1	19779	0	1.1954	0.049683	0.089406	0.993539	1729	2	1.1954
ADAMTS5	4	0.68617	0.81247	1	15387	1	1.3542	0.049739	0.089493	0.993539	1730	2	1.3542
YIPF6	4	0.35793	0.56607	1	10427	2	-2.2956	0.049749	0.089507	0.993539	1731	1	-2.2956
ZNF770	4	0.48032	0.65534	1	12245	1	0.77878	0.049766	0.089531	0.993539	1732	2	0.77878
SSC5D	4	0.81892	0.8611	1	16697	1	0.28483	0.049792	0.089566	0.993539	1733	1	0.28483
ANKRD44	4	0.62284	0.76249	1	14330	1	0.8025	0.049856	0.089658	0.993539	1734	2	0.8025
SIK1	4	0.52026	0.68473	1	12807	1	-4.2286	0.049885	0.089706	0.993539	1735	1	-4.2286
ANGPT4	4	0.99882	0.99881	1	20051	0	1.4222	0.049899	0.089734	0.993539	1736	2	1.4222
USHBP1	4	0.74563	0.83235	1	15942	1	0.82014	0.049992	0.089893	0.993539	1737	2	0.82014
SPATA31D1	4	0.47974	0.65494	1	12231	2	-1.6374	0.050035	0.089936	0.993539	1738	1	-1.6374
C19orf84	4	0.58125	0.73052	1	13675	1	-1.4977	0.050055	0.089967	0.993539	1739	2	-1.4977
ZNF622	4	0.42391	0.61399	1	11403	2	-0.54759	0.050071	0.089994	0.993539	1740	2	-0.54759
C20orf196	4	0.60971	0.75237	1	14122	1	-1.2937	0.050163	0.090128	0.993539	1741	2	-1.2937
PARP15	4	0.056881	0.16182	0.96554	3356	2	-1.5256	0.050179	0.090148	0.993539	1742	1	-1.5256
KCNA5	4	0.92278	0.92382	1	18295	0	0.59443	0.050197	0.090182	0.993539	1743	1	0.59443
TMEM158	4	0.84897	0.87559	1	17067	1	0.86897	0.050232	0.090246	0.993539	1744	2	0.86897
DDX4	4	0.079745	0.20413	0.98183	4164	3	-4.0567	0.050233	0.090247	0.993539	1745	1	-4.0567
VPS13B	4	0.96248	0.96256	1	19200	0	1.0257	0.050245	0.090263	0.993539	1746	2	1.0257
SQLE	4	0.27444	0.48547	1	8980	2	-0.094953	0.050286	0.090335	0.993539	1747	1	-0.094953
FAM132B	4	0.97518	0.97528	1	19504	0	0.92548	0.05034	0.090409	0.993539	1748	1	0.92548
SYNJ2BP	4	0.39509	0.59281	1	10991	1	1.022	0.050366	0.090451	0.993539	1749	2	1.022
DNAJB5	4	0.9914	0.99149	1	19885	0	1.0815	0.050394	0.09049	0.993539	1750	2	1.0815
YIPF3	4	0.22656	0.42178	1	7896	2	-5.6331	0.050561	0.090752	0.993539	1751	1	-5.6331
SELL	4	0.014284	0.046718	0.828508	1132	2	-1.1086	0.050647	0.090875	0.993539	1752	2	-1.1086
UQCRQ	4	0.14385	0.3041	1	5963	2	-1.4664	0.050663	0.090902	0.993539	1753	1	-1.4664
MOSPD3	4	0.55854	0.71332	1	13354	1	0.8695	0.050673	0.090915	0.993539	1754	2	0.8695
HTR3C	4	0.99818	0.99821	1	20033	0	1.2388	0.050716	0.09097	0.993539	1755	1	1.2388
PDSS1	4	0.97626	0.97639	1	19530	0	1.052	0.050723	0.09098	0.993539	1756	2	1.052
TMEM41B	4	0.90513	0.90982	1	17977	1	0.77952	0.050767	0.091052	0.993539	1757	2	0.77952
RLTPR	4	0.71138	0.82089	1	15609	1	0.94655	0.05077	0.09106	0.993539	1758	1	0.94655
CLEC4D	4	0.0036547	0.012828	0.646717	391	2	-1.6822	0.050807	0.091121	0.993539	1759	2	-1.6822
AK2	4	0.88509	0.89614	1	17611	1	1.1857	0.050821	0.09114	0.993539	1760	2	1.1857
RBP2	4	0.96319	0.96322	1	19218	0	1.3304	0.050915	0.091263	0.993539	1761	2	1.3304
ZNF91	4	0.68488	0.81142	1	15368	2	0.34469	0.050931	0.091294	0.993539	1762	1	0.34469
LOC100144595	4	0.61402	0.7557	1	14187	1	-0.87419	0.050947	0.091316	0.993539	1763	1	-0.87419
NCAPH	4	0.76038	0.83757	1	16115	1	0.63743	0.050985	0.091367	0.993539	1764	1	0.63743
FGD4	4	0.63559	0.77245	1	14558	1	-1.5453	0.050991	0.091377	0.993539	1765	2	-1.5453
IL24	4	0.22189	0.41534	1	7786	1	0.73732	0.051049	0.091457	0.993539	1766	2	0.73732
MZB1	4	0.65873	0.7907	1	14943	1	1.1811	0.051063	0.09148	0.993539	1767	2	1.1811
CAMK2D	4	0.98781	0.9879	1	19801	0	1.1724	0.051157	0.09163	0.993539	1768	2	1.1724
NRSN2	4	0.24415	0.44553	1	8312	2	-0.13353	0.0512	0.091693	0.993539	1769	1	-0.13353
MUC5AC	4	0.88565	0.89649	1	17623	1	1.4157	0.05121	0.091714	0.993539	1770	2	1.4157
METAP1	4	0.63398	0.77118	1	14529	2	0.051401	0.051254	0.091779	0.993539	1771	1	0.051401
HEPH	4	0.66329	0.79431	1	15016	2	0.64962	0.051278	0.091816	0.993539	1772	2	0.64962
RAB29	4	0.00058654	0.0021484	0.513998	81	2	-2.0278	0.051307	0.091863	0.993539	1773	1	-2.0278
GEMIN7	4	0.90371	0.90876	1	17939	1	0.85034	0.051345	0.091926	0.993539	1774	2	0.85034
ADH4	4	0.051844	0.14928	0.956858	3123	3	-2.0478	0.051361	0.091948	0.993539	1775	1	-2.0478
TEX261	4	0.30945	0.52982	1	9768	1	0.77194	0.051468	0.092116	0.993539	1776	2	0.77194
HSD3B1	4	0.19766	0.38197	1	7236	3	-1.1269	0.051576	0.09226	0.993539	1777	1	-1.1269
CTSS	4	0.36978	0.57455	1	10628	1	-2.5421	0.051613	0.09231	0.993539	1778	1	-2.5421
RFX4	4	0.096971	0.23184	0.986633	4704	2	-1.4147	0.051615	0.092311	0.993539	1779	2	-1.4147
QRSL1	4	0.027866	0.086302	0.888872	1942	3	-4.0407	0.051629	0.092341	0.993539	1780	1	-4.0407
WNT3	4	0.94835	0.94835	1	18870	0	-6.4402	0.051648	0.092367	0.993539	1781	1	-6.4402
ZNF202	4	0.02727	0.084617	0.888872	1905	3	-5.8023	0.051683	0.09242	0.993539	1782	1	-5.8023
PROZ	4	0.27623	0.48779	1	9029	2	-3.5006	0.051694	0.092441	0.993539	1783	1	-3.5006
TLK2	4	0.42439	0.61432	1	11411	2	-0.33552	0.051696	0.092446	0.993539	1784	2	-0.33552
DST	4	0.44289	0.62776	1	11678	1	0.86224	0.051723	0.092485	0.993539	1785	2	0.86224
RBM15	4	0.019605	0.062666	0.857125	1468	2	-1.2238	0.051736	0.092505	0.993539	1786	2	-1.2238
RNF113B	4	0.18197	0.35971	1	6906	2	-1.5235	0.051764	0.092545	0.993539	1787	2	-1.5235
S100A5	4	0.96912	0.96913	1	19352	0	0.99868	0.051796	0.092598	0.993539	1788	2	0.99868
KRTAP1-4	4	0.55905	0.7137	1	13363	1	0.96365	0.051844	0.092658	0.993539	1789	2	0.96365
VENTX	4	0.92277	0.92381	1	18293	0	-0.074379	0.051872	0.092701	0.993539	1790	1	-0.074379
BPIFC	4	0.13057	0.28399	1	5658	3	-2.9321	0.051898	0.092741	0.993539	1791	1	-2.9321
RADIL	4	0.90723	0.9114	1	18009	1	0.82556	0.051899	0.092743	0.993539	1792	2	0.82556
DOCK6	4	0.28739	0.50198	1	9267	1	0.86176	0.052034	0.092948	0.993539	1793	2	0.86176
STX5	4	0.057712	0.1639	0.96955	3382	2	-1.2725	0.052075	0.093002	0.993539	1794	2	-1.2725
GK	4	0.67514	0.80375	1	15187	2	0.66956	0.052088	0.093026	0.993539	1795	2	0.66956
OR13D1	4	0.75971	0.83732	1	16103	1	0.9751	0.052113	0.093059	0.993539	1796	1	0.9751
Non-TargetingControl_24	1	0.94786	0.94816	1	18858	0	1.9132	0.052136	0.052179	0.977557	1797	1	1.9132
MILR1	4	0.95547	0.95552	1	19043	0	0.91757	0.052165	0.093145	0.993539	1798	2	0.91757
FANCL	4	0.86585	0.88466	1	17301	1	0.70874	0.052166	0.093147	0.993539	1799	2	0.70874
TP53I13	4	0.98034	0.98045	1	19640	0	1.1266	0.052197	0.093197	0.993539	1800	2	1.1266
PDYN	4	0.67172	0.80101	1	15137	1	-0.63324	0.052245	0.093271	0.993539	1801	2	-0.63324
NAALADL1	4	0.71831	0.82307	1	15668	1	1.0821	0.052265	0.0933	0.993539	1802	2	1.0821
LPAR1	4	0.35037	0.56067	1	10330	1	0.41043	0.052274	0.093315	0.993539	1803	1	0.41043
WDR5	4	0.48711	0.66028	1	12341	2	0.14058	0.052305	0.093369	0.993539	1804	2	0.14058
Non-TargetingControl_347	1	0.94767	0.94796	1	18852	0	1.8398	0.052332	0.052371	0.977557	1805	1	1.8398
DDX39B	4	0.60608	0.74964	1	14059	2	-0.03955	0.052381	0.093472	0.993539	1806	1	-0.03955
PEX7	4	0.99268	0.99276	1	19913	0	1.2342	0.052387	0.093482	0.993539	1807	2	1.2342
BAMBI	4	0.36415	0.57053	1	10534	2	-3.1369	0.052422	0.093538	0.993539	1808	1	-3.1369
SPX	4	0.79612	0.85126	1	16441	1	0.8948	0.052468	0.093618	0.993539	1809	2	0.8948
SELK	4	0.4476	0.63122	1	11749	2	0.071616	0.052488	0.093647	0.993539	1810	1	0.071616
SLFN12	4	0.45293	0.63516	1	11820	2	-0.35791	0.052542	0.093735	0.993539	1811	1	-0.35791
GABARAPL1	4	0.91476	0.91721	1	18152	1	0.35163	0.052596	0.093818	0.993539	1812	1	0.35163
BLM	4	0.26308	0.47069	1	8720	3	-0.48167	0.052649	0.093899	0.993539	1813	1	-0.48167
COG3	4	0.83828	0.87019	1	16939	1	1.3005	0.052673	0.09394	0.993539	1814	2	1.3005
FOLH1B	4	0.92203	0.92312	1	18279	1	1.2824	0.052713	0.093987	0.993539	1815	2	1.2824
ZBED1	4	0.77544	0.84308	1	16251	1	0.4209	0.052757	0.09406	0.993539	1816	1	0.4209
METTL21A	4	0.93497	0.935	1	18555	1	1.3697	0.052782	0.094105	0.993539	1817	2	1.3697
HSD17B10	4	0.00069823	0.0025476	0.529476	95	2	-1.5384	0.052795	0.094121	0.993539	1818	2	-1.5384
PPP2R1B	4	0.20364	0.39027	1	7374	1	1.0648	0.052809	0.094144	0.993539	1819	2	1.0648
GGNBP2	4	0.66718	0.79736	1	15071	1	1.203	0.052822	0.09416	0.993539	1820	2	1.203
TMED4	4	0.30083	0.51896	1	9578	2	-1.1975	0.052836	0.094188	0.993539	1821	2	-1.1975
PEX12	4	0.19151	0.37329	1	7106	1	-1.9828	0.052867	0.094228	0.993539	1822	1	-1.9828
GET4	4	0.96064	0.9607	1	19155	0	1.2219	0.052877	0.094242	0.993539	1823	2	1.2219
HDAC8	4	0.69729	0.81652	1	15495	1	0.87757	0.052891	0.094261	0.993539	1824	2	0.87757
EPHA1	4	0.6074	0.75064	1	14085	1	-2.9621	0.052907	0.094291	0.993539	1825	2	-2.9621
NDUFA13	4	0.1542	0.31933	1	6218	2	-1.5086	0.052917	0.094309	0.993539	1826	1	-1.5086
PDIA4	4	0.26743	0.4763	1	8822	2	-3.9807	0.052947	0.094358	0.993539	1827	1	-3.9807
ERH	4	0.005826	0.020151	0.707318	570	3	-2.5565	0.052971	0.094396	0.993539	1828	1	-2.5565
ABCC10	4	0.52241	0.68633	1	12831	2	0.32375	0.052973	0.094398	0.993539	1829	2	0.32375
KSR2	4	0.67928	0.80702	1	15263	1	1.3941	0.052986	0.094418	0.993539	1830	2	1.3941
DHX15	4	0.66481	0.79552	1	15037	1	-0.30345	0.052987	0.094419	0.993539	1831	2	-0.30345
FBL	4	0.20393	0.39067	1	7384	1	-6.7321	0.053041	0.094511	0.993539	1832	1	-6.7321
AIM2	4	0.60722	0.75051	1	14081	1	0.77937	0.053078	0.094577	0.993539	1833	1	0.77937
TMEM39B	4	0.86373	0.88352	1	17273	1	0.26555	0.053149	0.094686	0.993539	1834	1	0.26555
PIK3C2A	4	0.9605	0.96057	1	19151	0	1.0763	0.053273	0.094863	0.993539	1835	2	1.0763
EMC6	4	0.56435	0.71774	1	13448	2	0.40931	0.053287	0.094887	0.993539	1836	2	0.40931
WDTC1	4	0.09514	0.22888	0.98608	4649	2	-5.0092	0.053432	0.095131	0.993539	1837	1	-5.0092
FASTKD2	4	0.95062	0.95064	1	18919	0	1.1063	0.053454	0.095165	0.993539	1838	2	1.1063
CLEC12B	4	0.35171	0.56156	1	10340	2	-0.91169	0.053479	0.095211	0.993539	1839	2	-0.91169
NRK	4	0.72711	0.82598	1	15744	1	1.282	0.053506	0.095255	0.993539	1840	2	1.282
TRIM29	4	0.1207	0.269	0.99542	5413	3	-0.93942	0.053507	0.095256	0.993539	1841	1	-0.93942
WDR45B	4	0.55493	0.71061	1	13282	1	1.2557	0.05352	0.095278	0.993539	1842	2	1.2557
NELFE	4	0.34516	0.55695	1	10262	1	-2.2299	0.053553	0.095319	0.993539	1843	1	-2.2299
LOC102724957	4	0.93773	0.93777	1	18622	0	1.1125	0.053561	0.095335	0.993539	1844	2	1.1125
OR4C11	4	0.66387	0.79478	1	15023	2	0.67082	0.053602	0.095399	0.993539	1845	2	0.67082
SEZ6L	4	0.66579	0.79627	1	15049	1	-3.8524	0.053666	0.095508	0.993539	1846	1	-3.8524
FSD2	4	0.40783	0.60217	1	11175	2	0.27119	0.053668	0.09551	0.993539	1847	2	0.27119
SMG5	4	0.060671	0.17101	0.974894	3509	2	0.52425	0.053671	0.095514	0.993539	1848	2	0.52425
PATL1	4	0.52851	0.69091	1	12911	1	1.2412	0.053698	0.09556	0.993539	1849	2	1.2412
ABCB6	4	0.95526	0.95531	1	19036	0	0.75715	0.053829	0.095769	0.993539	1850	1	0.75715
BACH2	4	0.3488	0.55954	1	10310	2	-1.5889	0.053883	0.095855	0.993539	1851	1	-1.5889
PKHD1L1	4	0.13618	0.2926	1	5793	1	-2.3717	0.053906	0.095891	0.993539	1852	2	-2.3717
CT45A10	4	0.18544	0.36462	1	6984	2	-2.2313	0.053936	0.095933	0.993539	1853	1	-2.2313
PSG11	4	0.84311	0.87261	1	16995	1	1.3218	0.054014	0.096043	0.993539	1854	2	1.3218
PPP1R1A	4	0.33489	0.54957	1	10130	2	-2.3438	0.054038	0.096081	0.993539	1855	1	-2.3438
GTF2H5	4	0.99753	0.99757	1	20017	0	1.3384	0.054042	0.096085	0.993539	1856	2	1.3384
SCP2	4	0.22917	0.42528	1	7953	1	-2.684	0.054079	0.096138	0.993539	1857	2	-2.684
SIGLEC12	4	0.34826	0.55916	1	10301	2	-1.7286	0.054124	0.096205	0.993539	1858	2	-1.7286
LBH	4	0.97199	0.97201	1	19419	0	0.87246	0.054151	0.096241	0.993539	1859	1	0.87246
DPH2	4	0.42841	0.61727	1	11464	1	-6.2125	0.054155	0.096247	0.993539	1860	1	-6.2125
EIF3E	4	0.57158	0.72321	1	13548	1	0.3358	0.054204	0.096322	0.993539	1861	1	0.3358
COMP	4	0.2583	0.46444	1	8618	1	-5.799	0.05421	0.096335	0.993539	1862	1	-5.799
SF3B3	4	0.11543	0.26093	0.99542	5246	2	-4.5144	0.05428	0.096447	0.993539	1863	1	-4.5144
NIPSNAP3A	4	0.29473	0.51127	1	9437	1	1.2119	0.05429	0.096467	0.993539	1864	2	1.2119
CLASRP	4	0.71828	0.82306	1	15665	1	-0.87225	0.054361	0.096566	0.993539	1865	1	-0.87225
PRPF39	4	0.96397	0.96403	1	19239	0	0.95746	0.054372	0.096584	0.993539	1866	2	0.95746
PSMG1	4	0.75795	0.83669	1	16080	1	-0.76626	0.054402	0.096623	0.993539	1867	1	-0.76626
GZMB	4	0.97436	0.97441	1	19483	0	0.97301	0.054414	0.096644	0.993539	1868	2	0.97301
SERPINB7	4	0.10545	0.24534	0.992996	4940	1	-2.3116	0.054486	0.096751	0.993539	1869	2	-2.3116
EN1	4	0.011668	0.038702	0.797924	971	2	-1.3124	0.054524	0.096813	0.993539	1870	2	-1.3124
HLA-DOA	4	0.24577	0.44771	1	8345	3	-1.0244	0.054526	0.096815	0.993539	1871	1	-1.0244
ZC3H12D	4	0.80242	0.85393	1	16510	1	0.84508	0.054566	0.09688	0.993539	1872	2	0.84508
GORASP2	4	0.85125	0.87679	1	17099	1	0.58633	0.054579	0.096903	0.993539	1873	1	0.58633
NKX6-1	4	0.62678	0.76561	1	14395	1	1.2776	0.054621	0.096964	0.993539	1874	2	1.2776
ALOX12B	4	0.93221	0.93228	1	18488	1	1.0206	0.054704	0.097089	0.993539	1875	2	1.0206
SSB	4	0.99847	0.99848	1	20041	0	1.3855	0.054718	0.097114	0.993539	1876	2	1.3855
PDE5A	4	0.85772	0.88021	1	17190	1	0.8937	0.054732	0.097138	0.993539	1877	2	0.8937
FAM117B	4	0.95001	0.95002	1	18905	0	-3.1674	0.054753	0.097179	0.993539	1878	1	-3.1674
ARHGEF19	4	0.22111	0.41426	1	7767	1	-6.5576	0.05478	0.097225	0.993539	1879	1	-6.5576
TOR3A	4	0.083065	0.20948	0.984028	4260	3	-4.9087	0.054793	0.097246	0.993539	1880	1	-4.9087
C2orf50	4	0.56951	0.7216	1	13515	1	1.352	0.054829	0.097301	0.993539	1881	2	1.352
PRR5L	4	0.42421	0.6142	1	11408	2	-0.82376	0.054847	0.097325	0.993539	1882	1	-0.82376
GAGE2B	4	0.57554	0.72624	1	13597	2	0.40542	0.054901	0.097401	0.993539	1883	2	0.40542
TAF7L	4	0.0091939	0.03106	0.766962	812	2	-1.1962	0.054926	0.09744	0.993539	1884	2	-1.1962
CUEDC2	4	0.30317	0.52198	1	9633	2	-2.8304	0.054926	0.097441	0.993539	1885	1	-2.8304
KNTC1	4	0.0095069	0.032042	0.775572	831	2	-1.6237	0.054953	0.097471	0.993539	1886	2	-1.6237
SMUG1	4	0.98578	0.98585	1	19760	0	1.246	0.054954	0.097473	0.993539	1887	1	1.246
FAM171B	4	0.34721	0.55844	1	10288	1	1.094	0.054981	0.097508	0.993539	1888	2	1.094
IMPAD1	4	0.75504	0.83565	1	16049	1	1.2995	0.055078	0.097661	0.993539	1889	2	1.2995
ZMAT4	4	0.19019	0.37136	1	7077	2	-1.951	0.055115	0.097712	0.993539	1890	1	-1.951
QDPR	4	0.78799	0.84797	1	16355	1	0.12637	0.055128	0.09773	0.993539	1891	1	0.12637
TYROBP	4	0.24844	0.45128	1	8395	1	1.3717	0.055175	0.0978	0.993539	1892	2	1.3717
ANKRD32	4	0.30614	0.5257	1	9690	1	-1.8557	0.055209	0.097853	0.993539	1893	1	-1.8557
C1orf123	4	0.16742	0.33875	1	6556	3	-2.8898	0.055222	0.09787	0.993539	1894	1	-2.8898
SORBS1	4	0.11186	0.25542	0.994409	5146	1	-2.5603	0.055252	0.097917	0.993539	1895	2	-2.5603
IFT80	4	0.26105	0.46801	1	8678	2	-1.834	0.055272	0.097943	0.993539	1896	2	-1.834
SULT1E1	4	0.27488	0.48605	1	8994	1	-2.7309	0.055324	0.098011	0.993539	1897	2	-2.7309
ANKIB1	4	0.63812	0.77444	1	14604	2	0.59285	0.055328	0.098014	0.993539	1898	2	0.59285
LOC101060321	4	0.2238	0.41799	1	7841	2	-2.0151	0.05537	0.098075	0.993539	1899	1	-2.0151
DCAF12L2	4	0.16597	0.33666	1	6523	3	-2.8928	0.055383	0.098091	0.993539	1900	1	-2.8928
ERV3-1	4	0.86107	0.88204	1	17237	1	0.56703	0.055396	0.098111	0.993539	1901	2	0.56703
TLX2	4	0.10342	0.24207	0.992996	4881	2	-1.1942	0.055425	0.098151	0.993539	1902	2	-1.1942
NKD1	4	0.39037	0.58939	1	10925	1	-1.3576	0.055451	0.098199	0.993539	1903	1	-1.3576
MYCBPAP	4	0.0079567	0.027089	0.755252	721	3	-3.3653	0.05549	0.098259	0.993539	1904	1	-3.3653
ACVR1B	4	0.95843	0.95854	1	19110	0	0.91955	0.05557	0.098381	0.993539	1905	2	0.91955
SULT1C4	4	0.91584	0.91807	1	18171	1	0.68167	0.055704	0.09858	0.993539	1906	1	0.68167
CAMK1	4	0.10607	0.24634	0.992996	4968	1	-1.7171	0.055766	0.098678	0.993539	1907	2	-1.7171
DLD	4	0.50754	0.67526	1	12632	1	0.3422	0.055864	0.098819	0.993539	1908	1	0.3422
PSPH	4	0.96382	0.96389	1	19237	0	1.0397	0.055885	0.098856	0.993539	1909	2	1.0397
H1FNT	4	0.45721	0.63828	1	11896	2	-0.089296	0.055899	0.098872	0.993539	1910	2	-0.089296
DCTN5	4	0.30907	0.52935	1	9759	1	0.95392	0.055918	0.098904	0.993539	1911	1	0.95392
AZIN1	4	0.63557	0.77243	1	14557	1	-1.9969	0.055931	0.09892	0.993539	1912	2	-1.9969
CALB2	4	0.54315	0.70178	1	13118	2	0.031452	0.056025	0.099059	0.993539	1913	1	0.031452
CCNO	4	0.11327	0.25756	0.99542	5175	1	1.1647	0.056039	0.099082	0.993539	1914	2	1.1647
STRA6	4	0.98906	0.98914	1	19835	0	1.197	0.056178	0.099288	0.993539	1915	2	1.197
NPIPB9	4	0.41328	0.60617	1	11244	1	0.89465	0.056179	0.099289	0.993539	1916	2	0.89465
RTN1	4	0.018384	0.059053	0.847189	1393	3	-4.5992	0.056185	0.099301	0.993539	1917	1	-4.5992
CHCHD1	4	0.29725	0.5144	1	9484	2	-1.7186	0.056193	0.099314	0.993539	1918	2	-1.7186
USP17L20	4	0.07692	0.1995	0.979535	4080	3	-1.9222	0.056292	0.099465	0.993539	1919	1	-1.9222
C15orf48	4	0.27452	0.4856	1	8986	1	0.59393	0.056346	0.099552	0.993539	1920	1	0.59393
DCAF4	4	0.10733	0.24832	0.992996	5007	2	-3.0827	0.056375	0.099598	0.993539	1921	2	-3.0827
ZNF589	4	0.050006	0.14471	0.953741	3037	2	-6.0123	0.056378	0.099608	0.993539	1922	1	-6.0123
GFY	4	0.82426	0.86357	1	16764	1	0.75432	0.056399	0.099641	0.993539	1923	1	0.75432
DNTT	4	0.39781	0.59484	1	11026	1	1.26	0.056403	0.099646	0.993539	1924	2	1.26
ZNF512	4	0.50509	0.67348	1	12603	2	0.14309	0.056417	0.099665	0.993539	1925	2	0.14309
SLC38A6	4	0.75658	0.83622	1	16068	1	-0.062909	0.056447	0.099708	0.993539	1926	2	-0.062909
GJB1	4	0.53644	0.69686	1	13019	2	-0.23567	0.056453	0.099719	0.993539	1927	1	-0.23567
DYRK1A	4	0.67599	0.80443	1	15204	2	0.26229	0.056506	0.099806	0.993539	1928	1	0.26229
C6orf52	4	0.17001	0.34254	1	6612	3	-3.0035	0.05656	0.099881	0.993539	1929	1	-3.0035
C1QBP	4	0.012997	0.042763	0.815264	1055	1	-1.2031	0.056654	0.10003	0.993539	1930	2	-1.2031
LMTK3	4	0.12729	0.27903	1	5589	2	-0.86308	0.056655	0.10003	0.993539	1931	2	-0.86308
TAS2R7	4	0.19093	0.37243	1	7094	2	-1.5713	0.056667	0.10005	0.993539	1932	1	-1.5713
LCE1E	4	0.98403	0.9841	1	19718	0	0.95427	0.05672	0.10013	0.993539	1933	1	0.95427
MRPL3	4	0.0084934	0.028824	0.761635	758	2	-1.8221	0.056774	0.10022	0.993539	1934	1	-1.8221
NDUFB11	4	0.014537	0.047503	0.829294	1152	2	-1.2794	0.056827	0.10031	0.993539	1935	1	-1.2794
MZT2B	4	0.84666	0.87442	1	17035	1	0.34319	0.056934	0.10045	0.993539	1936	1	0.34319
ACADM	4	0.10401	0.24301	0.992996	4896	1	-2.1244	0.057023	0.10058	0.993539	1937	1	-2.1244
CORO2B	4	0.99436	0.99444	1	19945	0	1.3694	0.057041	0.10061	0.993539	1938	2	1.3694
TMCO4	4	0.73022	0.827	1	15782	1	1.019	0.057063	0.10064	0.993539	1939	2	1.019
TNFRSF11B	4	0.92876	0.92908	1	18404	1	0.43212	0.057094	0.10068	0.993539	1940	1	0.43212
LOC81691	4	0.7997	0.85279	1	16477	1	0.72659	0.057201	0.10087	0.993539	1941	1	0.72659
RFPL4AL1	4	0.40254	0.59832	1	11082	2	-0.58625	0.057232	0.10092	0.993539	1942	2	-0.58625
NPPC	4	0.4123	0.60544	1	11227	2	-0.35259	0.057246	0.10093	0.993539	1943	2	-0.35259
NXF2B	4	0.94973	0.94974	1	18900	0	1.2124	0.057302	0.10102	0.993539	1944	2	1.2124
DSTYK	4	0.05129	0.1479	0.955909	3096	2	-3.2808	0.057386	0.10115	0.993539	1945	1	-3.2808
CDK5RAP3	4	0.54881	0.70603	1	13192	1	1.3253	0.057401	0.10118	0.993539	1946	2	1.3253
FAM135A	4	0.26935	0.4788	1	8866	3	-0.37526	0.057415	0.1012	0.993539	1947	1	-0.37526
CEL	4	0.68328	0.81017	1	15344	1	1.2603	0.057429	0.10122	0.993539	1948	2	1.2603
RBM38	4	0.82699	0.86484	1	16799	1	0.9817	0.057457	0.10126	0.993539	1949	2	0.9817
TSEN15	4	0.2709	0.48085	1	8900	2	-4.4016	0.057466	0.10127	0.993539	1950	1	-4.4016
PFN3	4	0.88571	0.89653	1	17627	1	1.0885	0.057469	0.10127	0.993539	1951	1	1.0885
NFRKB	4	0.96671	0.96677	1	19302	0	1.0141	0.057496	0.10132	0.993539	1952	2	1.0141
HEATR5A	4	0.89692	0.90399	1	17820	1	0.93821	0.057514	0.10135	0.993539	1953	2	0.93821
FBXL16	4	0.64281	0.77824	1	14680	2	0.10365	0.057576	0.10144	0.993539	1954	1	0.10365
MYL12A	4	0.0031531	0.01112	0.639024	349	2	0.05764	0.057613	0.1015	0.993539	1955	2	0.05764
CSGALNACT2	4	0.1839	0.36247	1	6952	2	-1.1442	0.057682	0.10162	0.993539	1956	1	-1.1442
CARHSP1	4	0.96713	0.96717	1	19317	0	1.0409	0.057684	0.10162	0.993539	1957	2	1.0409
SELO	4	0.65878	0.79075	1	14944	1	0.92108	0.057726	0.10168	0.993539	1958	2	0.92108
SETD9	4	0.84274	0.87244	1	16990	1	0.096306	0.057789	0.10178	0.993539	1959	1	0.096306
SCMH1	4	0.82061	0.86188	1	16715	1	0.84169	0.057789	0.10178	0.993539	1960	1	0.84169
MYO3B	4	0.90494	0.90968	1	17970	1	1.0706	0.057797	0.1018	0.993539	1961	2	1.0706
STAR	4	0.55233	0.70868	1	13246	2	0.20686	0.05795	0.10203	0.993539	1962	1	0.20686
PM20D2	4	0.12093	0.26936	0.99542	5422	3	-2.1458	0.058003	0.10211	0.993539	1963	1	-2.1458
NCOA1	4	0.33733	0.55129	1	10162	2	-1.1473	0.058009	0.10211	0.993539	1964	2	-1.1473
GCM1	4	0.26884	0.47813	1	8853	1	-1.2997	0.058071	0.1022	0.993539	1965	1	-1.2997
PYROXD2	4	0.80223	0.85386	1	16509	1	0.75315	0.05808	0.10221	0.993539	1966	2	0.75315
CCL24	4	0.21969	0.4124	1	7732	2	-2.1033	0.058108	0.10226	0.993539	1967	2	-2.1033
PAX7	4	0.34278	0.55523	1	10224	2	-0.27486	0.05811	0.10226	0.993539	1968	1	-0.27486
PPP1R14A	4	0.065824	0.18119	0.975271	3712	3	-2.4017	0.058163	0.10233	0.993539	1969	1	-2.4017
MAGEA5	4	0.75352	0.83511	1	16031	1	0.45994	0.058217	0.10242	0.993539	1970	1	0.45994
RPL23	4	0.20567	0.39306	1	7424	2	-2.0352	0.058232	0.10243	0.993539	1971	1	-2.0352
SULT6B1	4	0.058484	0.16573	0.971325	3416	2	-1.8046	0.05827	0.1025	0.993539	1972	1	-1.8046
KIAA1024	4	0.14903	0.31181	1	6097	2	-1.5205	0.058336	0.1026	0.993539	1973	2	-1.5205
UNKL	4	0.48468	0.65853	1	12298	2	0.066539	0.058392	0.10267	0.993539	1974	2	0.066539
CDK20	4	0.20522	0.39247	1	7413	3	-1.059	0.05843	0.10273	0.993539	1975	1	-1.059
ARSJ	4	0.00031425	0.0011427	0.468461	42	2	-4.4157	0.058473	0.1028	0.993539	1976	1	-4.4157
TEX10	4	0.033046	0.1005	0.903502	2223	2	-0.95654	0.058478	0.1028	0.993539	1977	2	-0.95654
CPA6	4	0.21846	0.41069	1	7705	3	-1.7555	0.058484	0.10281	0.993539	1978	1	-1.7555
UBE2G2	4	0.71812	0.82302	1	15662	1	0.98586	0.058506	0.10285	0.993539	1979	2	0.98586
TTLL2	4	0.91912	0.92072	1	18219	1	0.29923	0.058537	0.10289	0.993539	1980	1	0.29923
HCFC1	4	0.23068	0.42736	1	7987	1	-1.6421	0.058554	0.10292	0.993539	1981	1	-1.6421
DOK1	4	0.66124	0.79271	1	14980	1	1.1573	0.058591	0.10297	0.993539	1982	1	1.1573
FRS3	4	0.16982	0.34227	1	6609	3	-2.3773	0.058644	0.10306	0.993539	1983	1	-2.3773
CREB1	4	0.080433	0.20525	0.982829	4181	2	-4.498	0.058674	0.10311	0.993539	1984	1	-4.498
STK16	4	0.57505	0.72587	1	13592	2	0.40778	0.058677	0.10312	0.993539	1985	2	0.40778
GGTLC1	4	0.25622	0.46167	1	8584	3	-1.1699	0.058858	0.10339	0.993539	1986	1	-1.1699
CPNE8	4	0.38708	0.587	1	10882	2	-0.063807	0.058862	0.10339	0.993539	1987	2	-0.063807
BOLA2B	4	0.89917	0.90554	1	17851	1	0.82127	0.058911	0.10347	0.993539	1988	2	0.82127
AKR1C2	4	0.82753	0.86509	1	16811	1	0.92785	0.058964	0.10355	0.993539	1989	1	0.92785
MAMDC2	4	0.15297	0.31753	1	6194	2	0.59213	0.058976	0.10356	0.993539	1990	2	0.59213
HTT	4	0.16484	0.33503	1	6489	3	-2.9412	0.059071	0.10371	0.993539	1991	1	-2.9412
KLF16	4	0.18087	0.35815	1	6879	2	-3.2462	0.059077	0.10373	0.993539	1992	1	-3.2462
TLE2	4	0.16628	0.3371	1	6531	2	-4.4519	0.059117	0.10379	0.993539	1993	1	-4.4519
ZNF230	4	0.93486	0.93489	1	18550	1	1.174	0.059124	0.10381	0.993539	1994	2	1.174
UBL4A	4	0.67441	0.80316	1	15171	1	0.76528	0.059178	0.10389	0.993539	1995	1	0.76528
SOAT2	4	0.94217	0.9422	1	18721	0	1.0589	0.059219	0.10395	0.993539	1996	2	1.0589
OTUB2	4	0.38137	0.58289	1	10805	2	0.35426	0.059231	0.10397	0.993539	1997	1	0.35426
HLA-DQB2	4	0.84658	0.87436	1	17034	1	1.3039	0.059291	0.10405	0.993539	1998	2	1.3039
PIGC	4	0.67749	0.80558	1	15232	1	1.3222	0.059305	0.10406	0.993539	1999	2	1.3222
[truncated: 18,115 more rows]
