# Supplementary material for: Cellular abundance of sodium phosphate cotransporter SLC20A1/PiT1 and phosphate uptake are controlled post-transcriptionally by ESCRT
Source: J Biol Chem. 2022 Apr 18;298(6):101945. doi: 10.1016/j.jbc.2022.101945 (PMC9123275; doi:10.1016/j.jbc.2022.101945)
Supplement: Supplemental Table S3 [file mmc3.xlsx]

## Sheet: Sheet1
SupportingTable 3
P5 Primers:
Primer name		Sequence
P5_Stagger0nt		AATGATACGGCGACCACCGAGATCTACACTCTTTCCCTACACGACGCTCTTCCGATCTTTGTGGAAAGGACGAAACACCG
P5_Stagger1nt		AATGATACGGCGACCACCGAGATCTACACTCTTTCCCTACACGACGCTCTTCCGATCTCTTGTGGAAAGGACGAAACACCG
P5_Stagger2nt		AATGATACGGCGACCACCGAGATCTACACTCTTTCCCTACACGACGCTCTTCCGATCTGCTTGTGGAAAGGACGAAACACCG
P5_Stagger3nt		AATGATACGGCGACCACCGAGATCTACACTCTTTCCCTACACGACGCTCTTCCGATCTAGCTTGTGGAAAGGACGAAACACCG
P5_Stagger4nt		AATGATACGGCGACCACCGAGATCTACACTCTTTCCCTACACGACGCTCTTCCGATCTCAACTTGTGGAAAGGACGAAACACCG
P5_Stagger5nt		AATGATACGGCGACCACCGAGATCTACACTCTTTCCCTACACGACGCTCTTCCGATCTTGCACCTTGTGGAAAGGACGAAACACCG
P5_Stagger6nt		AATGATACGGCGACCACCGAGATCTACACTCTTTCCCTACACGACGCTCTTCCGATCTACGCAACTTGTGGAAAGGACGAAACACCG
P5_Stagger7nt		AATGATACGGCGACCACCGAGATCTACACTCTTTCCCTACACGACGCTCTTCCGATCTGAAGACCCTTGTGGAAAGGACGAAACACCG
P7 Primers:
Primer Name	Use	Sequence
A04	1st repetition reference	CAAGCAGAAGACGGCATACGAGATTAACAGTTGTGACTGGAGTTCAGACGTGTGCTCTT CCGATCTCCAATTCCCACTCCTTTCAAGACCT
A03	2nd repetition reference	CAAGCAGAAGACGGCATACGAGATTAACTCGGGTGACTGGAGTTCAGACGTGTGCTCTT CCGATCTCCAATTCCCACTCCTTTCAAGACCT
A07	1 repetition 0.5%	CAAGCAGAAGACGGCATACGAGATATTGGAGGGTGACTGGAGTTCAGACGTGTGCTCTT CCGATCTCCAATTCCCACTCCTTTCAAGACCT
A08	2nd repetition 0.5%	CAAGCAGAAGACGGCATACGAGATTAGTCTAAGTGACTGGAGTTCAGACGTGTGCTCTT CCGATCTCCAATTCCCACTCCTTTCAAGACCT
qPCR Primers:		Sequence
human SLC20A1 Forward		CCATCCGGAAGGGCTTGATT
human SLC20A1 Reverse		CCACACAGCAGAACCAAACAT
human 36B4 Forward		CGAGGGCACCTGGAAAAC
human 36B4 Reverse		CACATTCCCCCGGATATGA
